# Supplementary material for: A humanized nanobody phage display library yields potent binders of SARS CoV-2 spike
Source: PLoS One. 2022 Aug 10;17(8):e0272364. doi: 10.1371/journal.pone.0272364 (PMC9365158; doi:10.1371/journal.pone.0272364)
Supplement: S1 Dataset — (XLSX) [file pone.0272364.s022.xlsx]

## Sheet: Fig 1C. Octet
		RBD-1-2G					RBD-2-1F					RBD-1-1E
		200 nM	100 nM	50 nM	25 nM	12.5 nM	200 nM	100 nM	50 nM	25 nM	12.5 nM	200 nM	100 nM	50 nM	25 nM	12.5 nM
	0	0	0.005	0.001	0.001	-0.001	0.012	0.008	0.001	0.005	-0.001	0.027	0.027	0.024	0.022	0.009
	0.2	0.003	0.007	0.001	0.002	0	0.015	0.009	0.002	0.005	-0.001	0.03	0.028	0.023	0.021	0.009
	0.4	0.007	0.009	0.001	0.002	0	0.02	0.011	0.002	0.005	-0.001	0.034	0.03	0.024	0.022	0.01
	0.6	0.012	0.011	0.002	0.003	0.001	0.025	0.014	0.004	0.006	0	0.038	0.032	0.024	0.022	0.01
	0.8	0.017	0.013	0.003	0.004	0.002	0.033	0.018	0.006	0.008	0.001	0.043	0.035	0.024	0.021	0.01
	1	0.023	0.016	0.004	0.005	0.002	0.041	0.022	0.008	0.008	0.001	0.05	0.039	0.026	0.022	0.011
	1.2	0.029	0.018	0.005	0.006	0.003	0.049	0.025	0.01	0.008	0.001	0.056	0.042	0.027	0.022	0.011
	1.4	0.036	0.022	0.007	0.007	0.003	0.059	0.03	0.012	0.009	0.002	0.064	0.046	0.028	0.021	0.011
	1.6	0.043	0.025	0.008	0.008	0.004	0.07	0.035	0.015	0.01	0.002	0.073	0.051	0.03	0.022	0.012
	1.8	0.05	0.029	0.01	0.009	0.005	0.08	0.04	0.017	0.01	0.002	0.083	0.056	0.032	0.024	0.012
	2	0.058	0.033	0.012	0.01	0.005	0.092	0.045	0.02	0.012	0.003	0.092	0.061	0.035	0.024	0.012
	2.2	0.065	0.036	0.014	0.01	0.006	0.103	0.051	0.022	0.013	0.004	0.101	0.065	0.037	0.025	0.013
	2.4	0.072	0.04	0.016	0.011	0.006	0.113	0.056	0.024	0.014	0.004	0.11	0.069	0.039	0.026	0.014
	2.6	0.08	0.043	0.018	0.012	0.007	0.124	0.061	0.027	0.015	0.005	0.12	0.074	0.042	0.028	0.014
	2.8	0.087	0.047	0.02	0.013	0.007	0.135	0.066	0.03	0.016	0.006	0.13	0.08	0.045	0.03	0.015
	3	0.095	0.05	0.022	0.014	0.007	0.146	0.072	0.033	0.018	0.007	0.14	0.084	0.047	0.031	0.016
	3.2	0.102	0.054	0.024	0.015	0.008	0.156	0.076	0.035	0.018	0.007	0.149	0.089	0.049	0.033	0.017
	3.4	0.109	0.057	0.025	0.016	0.008	0.167	0.081	0.037	0.02	0.009	0.157	0.092	0.05	0.033	0.016
	3.6	0.116	0.061	0.027	0.017	0.008	0.177	0.087	0.04	0.021	0.01	0.166	0.097	0.053	0.035	0.017
	3.8	0.123	0.065	0.029	0.018	0.008	0.188	0.092	0.043	0.022	0.01	0.176	0.102	0.055	0.036	0.017
	4	0.13	0.069	0.032	0.02	0.009	0.199	0.099	0.046	0.025	0.012	0.184	0.107	0.058	0.037	0.017
	4.2	0.137	0.072	0.033	0.02	0.009	0.21	0.105	0.049	0.026	0.013	0.195	0.112	0.061	0.039	0.018
	4.4	0.144	0.077	0.036	0.023	0.011	0.22	0.11	0.051	0.028	0.014	0.203	0.117	0.064	0.041	0.018
	4.6	0.151	0.08	0.038	0.023	0.011	0.231	0.117	0.055	0.031	0.015	0.212	0.122	0.067	0.041	0.019
	4.8	0.158	0.083	0.039	0.024	0.011	0.242	0.122	0.058	0.031	0.015	0.22	0.125	0.068	0.042	0.018
	5	0.165	0.087	0.042	0.026	0.012	0.253	0.128	0.06	0.032	0.016	0.228	0.13	0.071	0.042	0.019
	5.2	0.171	0.089	0.043	0.026	0.013	0.264	0.134	0.063	0.033	0.016	0.239	0.136	0.074	0.044	0.02
	5.4	0.177	0.093	0.045	0.027	0.013	0.275	0.139	0.066	0.035	0.017	0.248	0.14	0.076	0.046	0.021
	5.6	0.184	0.096	0.047	0.027	0.013	0.285	0.145	0.068	0.036	0.017	0.257	0.145	0.078	0.047	0.022
	5.8	0.191	0.099	0.049	0.028	0.014	0.297	0.152	0.072	0.038	0.019	0.266	0.15	0.08	0.048	0.022
	6	0.198	0.103	0.051	0.029	0.014	0.307	0.157	0.075	0.039	0.02	0.274	0.155	0.083	0.049	0.023
	6.2	0.204	0.106	0.052	0.029	0.014	0.318	0.163	0.077	0.041	0.021	0.284	0.16	0.086	0.051	0.025
	6.4	0.212	0.111	0.054	0.031	0.016	0.328	0.168	0.08	0.042	0.021	0.293	0.164	0.088	0.053	0.026
	6.6	0.219	0.114	0.056	0.032	0.016	0.339	0.173	0.083	0.043	0.022	0.302	0.17	0.09	0.054	0.027
	6.8	0.225	0.117	0.057	0.033	0.016	0.349	0.178	0.085	0.044	0.023	0.311	0.174	0.092	0.055	0.028
	7	0.231	0.121	0.059	0.034	0.016	0.36	0.185	0.089	0.047	0.024	0.32	0.179	0.093	0.056	0.029
	7.2	0.239	0.125	0.062	0.035	0.018	0.37	0.188	0.091	0.047	0.024	0.328	0.183	0.094	0.056	0.028
	7.4	0.246	0.129	0.064	0.037	0.019	0.38	0.194	0.093	0.049	0.025	0.337	0.187	0.096	0.058	0.029
	7.6	0.253	0.132	0.066	0.038	0.019	0.39	0.199	0.096	0.05	0.026	0.345	0.192	0.098	0.058	0.029
	7.8	0.26	0.137	0.069	0.039	0.02	0.4	0.204	0.099	0.051	0.027	0.353	0.197	0.1	0.059	0.029
	8	0.266	0.139	0.071	0.04	0.02	0.41	0.209	0.102	0.053	0.028	0.361	0.201	0.102	0.06	0.029
	8.2	0.272	0.143	0.072	0.041	0.021	0.421	0.216	0.105	0.055	0.03	0.371	0.206	0.106	0.062	0.031
	8.4	0.278	0.146	0.074	0.042	0.021	0.431	0.22	0.108	0.057	0.031	0.378	0.21	0.107	0.062	0.03
	8.6	0.284	0.148	0.076	0.042	0.022	0.441	0.226	0.111	0.058	0.031	0.387	0.215	0.111	0.064	0.031
	8.8	0.291	0.152	0.078	0.044	0.023	0.451	0.231	0.113	0.059	0.032	0.396	0.219	0.113	0.065	0.031
	9	0.297	0.155	0.08	0.045	0.023	0.461	0.236	0.116	0.061	0.033	0.404	0.224	0.116	0.065	0.031
	9.2	0.303	0.159	0.082	0.046	0.024	0.471	0.241	0.119	0.062	0.033	0.413	0.228	0.118	0.067	0.031
	9.4	0.308	0.162	0.084	0.047	0.024	0.482	0.248	0.122	0.065	0.035	0.421	0.233	0.12	0.068	0.032
	9.6	0.314	0.165	0.086	0.048	0.024	0.492	0.253	0.125	0.066	0.035	0.429	0.237	0.123	0.069	0.032
	9.8	0.32	0.168	0.087	0.049	0.024	0.501	0.258	0.128	0.067	0.036	0.437	0.242	0.125	0.07	0.033
	10	0.326	0.172	0.088	0.05	0.025	0.512	0.265	0.132	0.069	0.038	0.446	0.247	0.128	0.072	0.034
	10.2	0.332	0.175	0.089	0.051	0.025	0.522	0.27	0.134	0.071	0.039	0.456	0.252	0.131	0.074	0.036
	10.4	0.339	0.179	0.092	0.053	0.027	0.532	0.275	0.137	0.072	0.04	0.464	0.257	0.133	0.075	0.036
	10.6	0.345	0.182	0.093	0.054	0.027	0.542	0.28	0.14	0.073	0.041	0.472	0.26	0.134	0.075	0.036
	10.8	0.351	0.185	0.095	0.055	0.027	0.552	0.285	0.142	0.074	0.041	0.481	0.266	0.136	0.077	0.037
	11	0.358	0.19	0.097	0.057	0.029	0.562	0.29	0.145	0.076	0.042	0.489	0.27	0.137	0.077	0.037
	11.2	0.364	0.193	0.098	0.057	0.029	0.571	0.295	0.148	0.077	0.043	0.497	0.274	0.139	0.078	0.038
	11.4	0.371	0.196	0.1	0.057	0.03	0.581	0.3	0.151	0.079	0.043	0.505	0.278	0.141	0.079	0.039
	11.6	0.377	0.199	0.101	0.058	0.03	0.59	0.304	0.152	0.079	0.043	0.512	0.281	0.142	0.079	0.038
	11.8	0.384	0.203	0.104	0.059	0.031	0.601	0.31	0.157	0.082	0.044	0.521	0.287	0.145	0.081	0.04
	12	0.39	0.206	0.105	0.06	0.032	0.611	0.316	0.159	0.083	0.045	0.528	0.29	0.146	0.081	0.039
	12.2	0.396	0.21	0.107	0.062	0.033	0.621	0.321	0.162	0.085	0.046	0.537	0.295	0.15	0.084	0.04
	12.4	0.402	0.213	0.109	0.062	0.034	0.63	0.326	0.163	0.086	0.045	0.545	0.3	0.152	0.085	0.041
	12.6	0.408	0.216	0.111	0.062	0.034	0.639	0.331	0.166	0.087	0.045	0.553	0.305	0.154	0.086	0.041
	12.8	0.414	0.221	0.114	0.064	0.035	0.649	0.336	0.169	0.089	0.046	0.561	0.31	0.156	0.087	0.041
	13	0.42	0.224	0.116	0.065	0.035	0.659	0.343	0.173	0.091	0.048	0.569	0.314	0.159	0.088	0.042
	13.2	0.425	0.227	0.117	0.065	0.035	0.668	0.347	0.174	0.092	0.047	0.577	0.318	0.161	0.09	0.042
	13.4	0.431	0.231	0.12	0.067	0.036	0.679	0.354	0.178	0.095	0.048	0.585	0.323	0.163	0.091	0.043
	13.6	0.436	0.233	0.121	0.067	0.035	0.688	0.359	0.18	0.096	0.049	0.593	0.327	0.166	0.092	0.043
	13.8	0.442	0.236	0.123	0.069	0.036	0.697	0.364	0.183	0.097	0.05	0.6	0.332	0.168	0.093	0.043
	14	0.447	0.239	0.124	0.069	0.035	0.707	0.369	0.186	0.099	0.051	0.61	0.338	0.171	0.095	0.045
	14.2	0.452	0.242	0.126	0.07	0.036	0.716	0.374	0.189	0.101	0.052	0.618	0.342	0.174	0.096	0.045
	14.4	0.458	0.244	0.128	0.071	0.036	0.725	0.379	0.192	0.101	0.053	0.626	0.347	0.175	0.097	0.046
	14.6	0.463	0.247	0.129	0.072	0.037	0.735	0.385	0.194	0.103	0.053	0.634	0.351	0.178	0.098	0.046
	14.8	0.469	0.25	0.13	0.073	0.037	0.744	0.389	0.197	0.104	0.054	0.643	0.356	0.181	0.1	0.047
	15	0.475	0.253	0.132	0.074	0.037	0.753	0.394	0.2	0.106	0.055	0.651	0.36	0.183	0.101	0.048
	15.2	0.48	0.256	0.134	0.074	0.038	0.762	0.398	0.202	0.106	0.056	0.659	0.364	0.185	0.102	0.048
	15.4	0.486	0.26	0.136	0.075	0.039	0.773	0.404	0.206	0.109	0.058	0.667	0.369	0.188	0.103	0.05
	15.6	0.492	0.263	0.137	0.076	0.039	0.782	0.409	0.209	0.11	0.058	0.675	0.374	0.19	0.104	0.05
	15.8	0.498	0.268	0.14	0.078	0.041	0.791	0.414	0.212	0.111	0.059	0.683	0.378	0.192	0.105	0.051
	16	0.504	0.27	0.141	0.078	0.042	0.8	0.419	0.215	0.112	0.059	0.69	0.382	0.194	0.106	0.052
	16.2	0.509	0.274	0.142	0.079	0.042	0.809	0.425	0.217	0.114	0.06	0.698	0.387	0.196	0.107	0.053
	16.4	0.514	0.276	0.144	0.08	0.042	0.818	0.429	0.22	0.115	0.06	0.706	0.391	0.198	0.108	0.053
	16.6	0.52	0.28	0.146	0.081	0.043	0.827	0.435	0.223	0.116	0.061	0.714	0.396	0.2	0.109	0.054
	16.8	0.525	0.284	0.149	0.083	0.044	0.836	0.438	0.225	0.116	0.061	0.72	0.399	0.202	0.109	0.053
	17	0.531	0.287	0.15	0.083	0.044	0.845	0.443	0.228	0.117	0.062	0.728	0.403	0.204	0.11	0.054
	17.2	0.536	0.29	0.152	0.084	0.045	0.854	0.448	0.231	0.118	0.062	0.735	0.408	0.206	0.111	0.055
	17.4	0.541	0.293	0.153	0.085	0.045	0.865	0.454	0.234	0.12	0.064	0.741	0.412	0.207	0.111	0.054
	17.6	0.547	0.298	0.156	0.087	0.046	0.874	0.459	0.237	0.121	0.065	0.748	0.416	0.209	0.113	0.054
	17.8	0.553	0.301	0.158	0.088	0.047	0.882	0.465	0.24	0.123	0.065	0.756	0.421	0.211	0.114	0.055
	18	0.558	0.304	0.16	0.089	0.047	0.891	0.47	0.243	0.124	0.066	0.763	0.425	0.213	0.116	0.055
	18.2	0.563	0.307	0.162	0.09	0.048	0.9	0.475	0.245	0.125	0.066	0.771	0.429	0.216	0.117	0.056
	18.4	0.568	0.309	0.164	0.091	0.048	0.909	0.481	0.248	0.126	0.067	0.778	0.434	0.218	0.118	0.056
	18.6	0.574	0.313	0.166	0.092	0.049	0.919	0.487	0.251	0.128	0.07	0.787	0.439	0.221	0.121	0.058
	18.8	0.579	0.316	0.167	0.093	0.049	0.927	0.491	0.254	0.13	0.07	0.794	0.443	0.223	0.122	0.058
	19	0.586	0.32	0.17	0.095	0.05	0.937	0.497	0.257	0.132	0.073	0.802	0.448	0.226	0.124	0.059
	19.2	0.59	0.323	0.171	0.095	0.05	0.945	0.502	0.259	0.134	0.073	0.81	0.452	0.228	0.125	0.06
	19.4	0.596	0.326	0.172	0.096	0.05	0.953	0.506	0.262	0.136	0.074	0.817	0.456	0.23	0.126	0.061
	19.6	0.601	0.329	0.174	0.097	0.051	0.962	0.512	0.265	0.137	0.074	0.825	0.46	0.232	0.128	0.062
	19.8	0.606	0.332	0.174	0.098	0.051	0.971	0.518	0.268	0.14	0.076	0.832	0.464	0.234	0.129	0.063
	20	0.611	0.335	0.175	0.099	0.052	0.98	0.523	0.271	0.141	0.077	0.84	0.468	0.236	0.13	0.063
	20.2	0.616	0.338	0.177	0.1	0.052	0.988	0.527	0.273	0.142	0.077	0.848	0.472	0.239	0.132	0.064
	20.4	0.621	0.34	0.178	0.1	0.052	0.996	0.532	0.276	0.143	0.077	0.855	0.477	0.241	0.132	0.064
	20.6	0.626	0.343	0.18	0.101	0.052	1.005	0.537	0.278	0.145	0.078	0.862	0.481	0.244	0.133	0.065
	20.8	0.631	0.346	0.181	0.102	0.052	1.014	0.542	0.28	0.146	0.078	0.869	0.486	0.246	0.134	0.066
	21	0.635	0.349	0.182	0.103	0.053	1.022	0.547	0.283	0.147	0.079	0.876	0.49	0.248	0.135	0.067
	21.2	0.64	0.352	0.184	0.104	0.053	1.031	0.552	0.286	0.149	0.08	0.884	0.496	0.251	0.137	0.068
	21.4	0.645	0.355	0.186	0.105	0.054	1.039	0.557	0.288	0.15	0.08	0.891	0.5	0.253	0.138	0.069
	21.6	0.65	0.358	0.188	0.105	0.054	1.049	0.563	0.292	0.152	0.081	0.898	0.505	0.255	0.139	0.069
	21.8	0.653	0.359	0.189	0.105	0.053	1.057	0.569	0.294	0.154	0.081	0.905	0.509	0.258	0.14	0.07
	22	0.659	0.363	0.191	0.106	0.054	1.065	0.574	0.297	0.155	0.082	0.911	0.514	0.26	0.141	0.07
	22.2	0.664	0.366	0.193	0.107	0.054	1.074	0.579	0.299	0.156	0.083	0.918	0.518	0.262	0.142	0.07
	22.4	0.669	0.368	0.194	0.107	0.054	1.082	0.584	0.302	0.157	0.084	0.925	0.522	0.264	0.144	0.07
	22.6	0.673	0.371	0.196	0.108	0.055	1.09	0.588	0.304	0.158	0.084	0.932	0.526	0.266	0.144	0.07
	22.8	0.679	0.375	0.199	0.109	0.056	1.098	0.593	0.307	0.159	0.084	0.939	0.531	0.268	0.145	0.07
	23	0.684	0.379	0.201	0.11	0.056	1.106	0.597	0.309	0.161	0.085	0.946	0.535	0.269	0.146	0.071
	23.2	0.689	0.382	0.202	0.11	0.056	1.114	0.602	0.312	0.163	0.086	0.953	0.539	0.271	0.147	0.071
	23.4	0.695	0.385	0.205	0.112	0.058	1.122	0.607	0.315	0.164	0.087	0.958	0.542	0.272	0.147	0.071
	23.6	0.7	0.388	0.206	0.113	0.058	1.131	0.612	0.319	0.166	0.089	0.965	0.546	0.275	0.148	0.071
	23.8	0.705	0.392	0.208	0.115	0.06	1.139	0.617	0.322	0.167	0.09	0.973	0.551	0.277	0.15	0.072
	24	0.71	0.394	0.21	0.115	0.06	1.146	0.62	0.323	0.167	0.089	0.98	0.555	0.28	0.151	0.073
	24.2	0.714	0.397	0.211	0.116	0.06	1.154	0.625	0.326	0.169	0.09	0.987	0.559	0.282	0.152	0.074
	24.4	0.72	0.401	0.213	0.118	0.062	1.163	0.63	0.329	0.17	0.091	0.993	0.564	0.284	0.152	0.074
	24.6	0.724	0.403	0.214	0.118	0.061	1.171	0.634	0.331	0.171	0.092	1	0.568	0.286	0.154	0.075
	24.8	0.729	0.407	0.215	0.119	0.062	1.179	0.639	0.334	0.173	0.092	1.007	0.572	0.289	0.155	0.076
	25	0.733	0.41	0.217	0.12	0.063	1.187	0.644	0.337	0.174	0.093	1.014	0.576	0.29	0.156	0.077
	25.2	0.738	0.412	0.219	0.121	0.063	1.195	0.649	0.339	0.176	0.094	1.022	0.581	0.293	0.158	0.078
	25.4	0.744	0.416	0.221	0.123	0.064	1.203	0.653	0.341	0.177	0.095	1.028	0.585	0.296	0.159	0.079
	25.6	0.748	0.419	0.223	0.124	0.065	1.211	0.659	0.345	0.18	0.097	1.035	0.589	0.298	0.161	0.079
	25.8	0.753	0.422	0.224	0.125	0.065	1.22	0.664	0.348	0.181	0.097	1.042	0.594	0.3	0.162	0.079
	26	0.758	0.425	0.227	0.126	0.066	1.228	0.668	0.35	0.182	0.098	1.049	0.598	0.302	0.163	0.08
	26.2	0.762	0.428	0.228	0.127	0.067	1.235	0.674	0.353	0.184	0.099	1.056	0.602	0.303	0.165	0.08
	26.4	0.768	0.432	0.23	0.129	0.068	1.244	0.679	0.357	0.186	0.1	1.062	0.606	0.305	0.165	0.08
	26.6	0.772	0.434	0.232	0.129	0.069	1.252	0.684	0.36	0.187	0.101	1.069	0.61	0.307	0.166	0.081
	26.8	0.777	0.437	0.233	0.13	0.069	1.259	0.688	0.363	0.189	0.101	1.075	0.614	0.309	0.167	0.081
	27	0.781	0.44	0.235	0.132	0.069	1.267	0.693	0.365	0.191	0.102	1.082	0.618	0.311	0.168	0.081
	27.2	0.786	0.442	0.236	0.132	0.07	1.274	0.696	0.367	0.191	0.102	1.087	0.62	0.312	0.169	0.08
	27.4	0.79	0.445	0.237	0.133	0.07	1.282	0.701	0.37	0.192	0.102	1.095	0.626	0.316	0.171	0.082
	27.6	0.794	0.448	0.239	0.135	0.07	1.289	0.705	0.372	0.193	0.103	1.101	0.63	0.318	0.172	0.082
	27.8	0.799	0.451	0.24	0.136	0.07	1.297	0.71	0.375	0.194	0.103	1.108	0.634	0.321	0.173	0.083
	28	0.803	0.454	0.241	0.136	0.07	1.305	0.714	0.378	0.195	0.104	1.115	0.638	0.323	0.174	0.084
	28.2	0.808	0.456	0.243	0.137	0.071	1.312	0.719	0.381	0.197	0.104	1.121	0.642	0.325	0.175	0.085
	28.4	0.812	0.459	0.244	0.138	0.071	1.319	0.723	0.383	0.198	0.105	1.127	0.646	0.328	0.177	0.085
	28.6	0.816	0.462	0.246	0.138	0.071	1.326	0.728	0.385	0.199	0.106	1.133	0.651	0.33	0.178	0.086
	28.8	0.822	0.466	0.248	0.14	0.072	1.334	0.733	0.387	0.2	0.107	1.14	0.654	0.333	0.179	0.086
	29	0.826	0.469	0.25	0.141	0.072	1.341	0.738	0.39	0.202	0.109	1.146	0.659	0.335	0.18	0.087
	29.2	0.832	0.472	0.253	0.143	0.074	1.349	0.743	0.392	0.203	0.11	1.153	0.663	0.337	0.181	0.087
	29.4	0.836	0.475	0.254	0.143	0.075	1.356	0.747	0.395	0.205	0.11	1.159	0.667	0.339	0.183	0.087
	29.6	0.841	0.479	0.257	0.145	0.076	1.364	0.753	0.399	0.207	0.112	1.165	0.671	0.341	0.184	0.088
	29.8	0.845	0.481	0.259	0.145	0.077	1.371	0.757	0.4	0.207	0.112	1.173	0.677	0.344	0.186	0.09
	30	0.849	0.483	0.26	0.146	0.077	1.379	0.761	0.403	0.208	0.112	1.179	0.681	0.346	0.187	0.09
	30.2	0.853	0.486	0.261	0.147	0.078	1.388	0.767	0.407	0.211	0.114	1.184	0.684	0.348	0.188	0.091
	30.4	0.857	0.489	0.263	0.148	0.078	1.396	0.772	0.409	0.212	0.115	1.19	0.688	0.35	0.189	0.091
	30.6	0.861	0.491	0.264	0.148	0.078	1.403	0.776	0.411	0.214	0.115	1.197	0.693	0.352	0.191	0.093
	30.8	0.866	0.495	0.266	0.15	0.079	1.41	0.781	0.413	0.215	0.116	1.202	0.697	0.354	0.192	0.094
	31	0.87	0.498	0.268	0.151	0.08	1.418	0.785	0.415	0.217	0.116	1.207	0.699	0.355	0.192	0.093
	31.2	0.873	0.5	0.269	0.151	0.08	1.425	0.789	0.418	0.218	0.117	1.214	0.704	0.358	0.194	0.095
	31.4	0.878	0.503	0.271	0.152	0.081	1.432	0.794	0.421	0.219	0.117	1.22	0.708	0.361	0.195	0.096
	31.6	0.881	0.506	0.272	0.152	0.081	1.439	0.798	0.423	0.221	0.117	1.226	0.712	0.363	0.196	0.097
	31.8	0.885	0.508	0.274	0.152	0.081	1.445	0.803	0.426	0.222	0.118	1.232	0.717	0.365	0.197	0.098
	32	0.889	0.511	0.275	0.152	0.081	1.452	0.808	0.428	0.223	0.119	1.238	0.721	0.367	0.198	0.098
	32.2	0.893	0.513	0.276	0.153	0.081	1.46	0.813	0.432	0.225	0.121	1.244	0.725	0.369	0.2	0.098
	32.4	0.897	0.516	0.278	0.154	0.081	1.466	0.816	0.433	0.226	0.121	1.25	0.73	0.371	0.201	0.099
	32.6	0.903	0.52	0.28	0.155	0.082	1.473	0.821	0.435	0.227	0.122	1.256	0.733	0.373	0.202	0.099
	32.8	0.907	0.522	0.282	0.156	0.083	1.479	0.826	0.438	0.228	0.123	1.261	0.737	0.374	0.202	0.098
	33	0.911	0.525	0.284	0.157	0.083	1.486	0.83	0.44	0.229	0.123	1.267	0.74	0.376	0.203	0.099
	33.2	0.916	0.529	0.286	0.159	0.084	1.493	0.835	0.443	0.231	0.124	1.273	0.745	0.378	0.204	0.099
	33.4	0.92	0.531	0.287	0.159	0.084	1.5	0.839	0.446	0.232	0.125	1.279	0.749	0.38	0.205	0.099
	33.6	0.924	0.533	0.289	0.16	0.084	1.506	0.844	0.449	0.234	0.125	1.284	0.751	0.381	0.205	0.099
	33.8	0.928	0.536	0.29	0.161	0.084	1.514	0.849	0.451	0.235	0.125	1.29	0.756	0.385	0.207	0.1
	34	0.931	0.539	0.291	0.162	0.084	1.521	0.854	0.455	0.237	0.127	1.295	0.759	0.386	0.208	0.1
	34.2	0.936	0.541	0.293	0.163	0.085	1.527	0.859	0.457	0.238	0.127	1.302	0.764	0.389	0.21	0.101
	34.4	0.941	0.545	0.295	0.164	0.086	1.535	0.864	0.46	0.24	0.129	1.307	0.768	0.39	0.211	0.102
	34.6	0.944	0.548	0.296	0.165	0.086	1.542	0.868	0.462	0.241	0.129	1.313	0.772	0.392	0.212	0.103
	34.8	0.949	0.551	0.299	0.166	0.087	1.548	0.872	0.465	0.243	0.13	1.318	0.775	0.394	0.213	0.103
	35	0.953	0.554	0.3	0.167	0.088	1.555	0.876	0.468	0.244	0.131	1.323	0.779	0.397	0.214	0.104
	35.2	0.957	0.557	0.301	0.167	0.088	1.563	0.882	0.471	0.247	0.132	1.33	0.784	0.399	0.216	0.106
	35.4	0.961	0.559	0.302	0.167	0.089	1.57	0.886	0.474	0.248	0.133	1.336	0.788	0.402	0.217	0.107
	35.6	0.965	0.561	0.304	0.168	0.089	1.576	0.89	0.475	0.247	0.134	1.342	0.793	0.405	0.219	0.108
	35.8	0.969	0.564	0.305	0.169	0.089	1.584	0.895	0.479	0.25	0.136	1.348	0.797	0.407	0.22	0.108
	36	0.975	0.568	0.307	0.17	0.091	1.59	0.898	0.481	0.25	0.135	1.353	0.802	0.409	0.221	0.109
	36.2	0.979	0.57	0.309	0.171	0.091	1.597	0.903	0.483	0.251	0.136	1.359	0.805	0.411	0.221	0.109
	36.4	0.983	0.572	0.311	0.172	0.091	1.603	0.906	0.485	0.251	0.136	1.364	0.809	0.413	0.223	0.11
	36.6	0.988	0.576	0.313	0.173	0.092	1.611	0.911	0.488	0.254	0.138	1.37	0.812	0.415	0.224	0.11
	36.8	0.991	0.578	0.315	0.175	0.093	1.617	0.914	0.489	0.254	0.137	1.375	0.816	0.417	0.225	0.111
	37	0.995	0.58	0.316	0.175	0.093	1.623	0.919	0.492	0.256	0.138	1.381	0.821	0.42	0.227	0.112
	37.2	0.998	0.583	0.318	0.176	0.093	1.63	0.923	0.494	0.257	0.139	1.386	0.825	0.422	0.227	0.113
	37.4	1.002	0.585	0.32	0.177	0.094	1.637	0.928	0.497	0.259	0.14	1.391	0.827	0.423	0.228	0.112
	37.6	1.005	0.587	0.321	0.178	0.094	1.643	0.933	0.5	0.26	0.14	1.396	0.831	0.425	0.229	0.112
	37.8	1.008	0.59	0.323	0.179	0.094	1.649	0.937	0.502	0.262	0.14	1.403	0.835	0.428	0.231	0.114
	38	1.012	0.592	0.324	0.18	0.095	1.656	0.942	0.504	0.263	0.141	1.408	0.839	0.43	0.232	0.114
	38.2	1.015	0.595	0.326	0.18	0.095	1.662	0.946	0.506	0.264	0.141	1.412	0.842	0.431	0.232	0.114
	38.4	1.02	0.599	0.328	0.182	0.096	1.669	0.95	0.509	0.266	0.142	1.418	0.846	0.433	0.233	0.114
	38.6	1.023	0.601	0.329	0.183	0.097	1.675	0.954	0.511	0.267	0.142	1.423	0.849	0.435	0.235	0.115
	38.8	1.026	0.604	0.331	0.184	0.097	1.683	0.959	0.514	0.27	0.145	1.428	0.853	0.438	0.236	0.115
	39	1.03	0.607	0.332	0.184	0.097	1.689	0.964	0.517	0.271	0.146	1.434	0.857	0.44	0.237	0.116
	39.2	1.033	0.609	0.333	0.185	0.097	1.696	0.968	0.519	0.272	0.146	1.439	0.861	0.442	0.238	0.116
	39.4	1.038	0.613	0.335	0.187	0.098	1.702	0.972	0.522	0.273	0.148	1.445	0.864	0.445	0.239	0.117
	39.6	1.042	0.616	0.337	0.188	0.098	1.708	0.976	0.523	0.273	0.147	1.45	0.868	0.447	0.241	0.117
	39.8	1.045	0.619	0.338	0.188	0.099	1.715	0.981	0.527	0.275	0.149	1.454	0.87	0.448	0.241	0.117
	40	1.049	0.622	0.34	0.189	0.099	1.72	0.984	0.529	0.275	0.148	1.459	0.874	0.45	0.242	0.117
	40.2	1.054	0.625	0.342	0.19	0.1	1.726	0.988	0.531	0.276	0.149	1.464	0.877	0.452	0.243	0.117
	40.4	1.057	0.627	0.343	0.191	0.1	1.732	0.993	0.534	0.278	0.151	1.47	0.882	0.455	0.246	0.119
	40.6	1.061	0.63	0.344	0.191	0.1	1.739	0.997	0.537	0.279	0.152	1.475	0.886	0.457	0.246	0.119
	40.8	1.065	0.632	0.346	0.192	0.101	1.745	1.002	0.54	0.281	0.153	1.48	0.89	0.459	0.247	0.12
	41	1.069	0.636	0.348	0.194	0.102	1.751	1.007	0.542	0.283	0.153	1.485	0.895	0.461	0.248	0.121
	41.2	1.073	0.638	0.349	0.195	0.102	1.757	1.011	0.545	0.284	0.154	1.489	0.898	0.463	0.249	0.121
	41.4	1.076	0.64	0.351	0.195	0.103	1.764	1.017	0.548	0.286	0.156	1.494	0.902	0.465	0.25	0.122
	41.6	1.08	0.643	0.352	0.197	0.103	1.769	1.021	0.55	0.288	0.156	1.5	0.907	0.468	0.252	0.123
	41.8	1.083	0.645	0.354	0.197	0.104	1.776	1.025	0.553	0.289	0.156	1.505	0.91	0.47	0.252	0.124
	42	1.088	0.649	0.356	0.199	0.105	1.782	1.03	0.556	0.29	0.156	1.51	0.914	0.472	0.253	0.125
	42.2	1.091	0.65	0.357	0.2	0.105	1.788	1.034	0.558	0.292	0.156	1.515	0.918	0.473	0.254	0.126
	42.4	1.095	0.654	0.359	0.202	0.106	1.794	1.038	0.561	0.293	0.157	1.52	0.922	0.476	0.255	0.127
	42.6	1.099	0.656	0.361	0.203	0.107	1.801	1.043	0.565	0.296	0.158	1.525	0.926	0.478	0.257	0.127
	42.8	1.102	0.659	0.363	0.204	0.107	1.807	1.047	0.568	0.297	0.159	1.529	0.929	0.48	0.258	0.128
	43	1.106	0.662	0.365	0.206	0.109	1.814	1.052	0.57	0.299	0.16	1.535	0.933	0.482	0.259	0.129
	43.2	1.109	0.664	0.367	0.206	0.109	1.819	1.056	0.573	0.3	0.16	1.54	0.937	0.484	0.26	0.129
	43.4	1.112	0.666	0.368	0.207	0.11	1.825	1.06	0.576	0.302	0.161	1.545	0.94	0.486	0.261	0.129
	43.6	1.116	0.669	0.37	0.207	0.11	1.832	1.064	0.578	0.303	0.162	1.549	0.943	0.488	0.263	0.13
	43.8	1.12	0.672	0.373	0.209	0.111	1.837	1.068	0.581	0.304	0.162	1.554	0.947	0.49	0.264	0.13
	44	1.123	0.674	0.374	0.209	0.111	1.843	1.072	0.583	0.305	0.164	1.559	0.951	0.491	0.265	0.13
	44.2	1.126	0.677	0.375	0.21	0.111	1.849	1.076	0.586	0.306	0.165	1.564	0.954	0.493	0.267	0.131
	44.4	1.129	0.679	0.376	0.21	0.111	1.855	1.081	0.588	0.307	0.166	1.569	0.958	0.495	0.268	0.131
	44.6	1.133	0.681	0.378	0.21	0.111	1.861	1.084	0.591	0.309	0.166	1.574	0.961	0.497	0.269	0.132
	44.8	1.136	0.684	0.379	0.211	0.111	1.867	1.089	0.593	0.31	0.167	1.579	0.965	0.499	0.27	0.132
	45	1.139	0.686	0.38	0.212	0.112	1.873	1.093	0.595	0.311	0.168	1.584	0.969	0.501	0.271	0.133
	45.2	1.143	0.689	0.381	0.213	0.112	1.878	1.097	0.597	0.312	0.169	1.589	0.973	0.503	0.272	0.133
	45.4	1.147	0.691	0.383	0.214	0.113	1.884	1.101	0.599	0.313	0.169	1.593	0.976	0.505	0.273	0.134
	45.6	1.15	0.694	0.384	0.214	0.113	1.889	1.106	0.602	0.314	0.17	1.598	0.981	0.508	0.274	0.135
	45.8	1.153	0.696	0.385	0.215	0.113	1.895	1.11	0.605	0.316	0.171	1.603	0.985	0.51	0.275	0.136
	46	1.156	0.698	0.386	0.216	0.114	1.901	1.114	0.607	0.317	0.171	1.608	0.988	0.512	0.276	0.137
	46.2	1.16	0.701	0.386	0.217	0.114	1.906	1.118	0.61	0.319	0.171	1.612	0.992	0.513	0.276	0.138
	46.4	1.164	0.704	0.388	0.218	0.114	1.912	1.122	0.612	0.32	0.172	1.617	0.996	0.515	0.277	0.139
	46.6	1.167	0.707	0.389	0.218	0.114	1.918	1.127	0.615	0.323	0.174	1.621	0.999	0.517	0.278	0.139
	46.8	1.17	0.709	0.391	0.219	0.115	1.924	1.132	0.617	0.324	0.174	1.625	1.002	0.519	0.279	0.139
	47	1.174	0.712	0.394	0.22	0.116	1.929	1.136	0.619	0.326	0.175	1.629	1.006	0.521	0.28	0.139
	47.2	1.177	0.714	0.395	0.22	0.116	1.934	1.141	0.622	0.327	0.176	1.634	1.009	0.523	0.281	0.14
	47.4	1.181	0.717	0.397	0.222	0.118	1.94	1.144	0.624	0.328	0.177	1.638	1.014	0.526	0.282	0.141
	47.6	1.185	0.719	0.399	0.223	0.118	1.945	1.149	0.626	0.33	0.178	1.642	1.016	0.527	0.282	0.141
	47.8	1.188	0.721	0.4	0.224	0.118	1.95	1.152	0.628	0.331	0.179	1.646	1.02	0.528	0.284	0.141
	48	1.191	0.723	0.401	0.224	0.118	1.956	1.157	0.631	0.332	0.18	1.651	1.023	0.53	0.285	0.142
	48.2	1.195	0.726	0.403	0.226	0.12	1.961	1.161	0.633	0.334	0.18	1.656	1.028	0.534	0.288	0.143
	48.4	1.199	0.728	0.404	0.226	0.12	1.966	1.165	0.636	0.335	0.181	1.661	1.031	0.536	0.289	0.143
	48.6	1.202	0.73	0.406	0.227	0.12	1.972	1.169	0.639	0.337	0.182	1.666	1.035	0.538	0.291	0.144
	48.8	1.205	0.732	0.407	0.228	0.12	1.978	1.174	0.641	0.338	0.182	1.671	1.039	0.54	0.292	0.144
	49	1.209	0.735	0.409	0.229	0.121	1.983	1.178	0.644	0.339	0.182	1.675	1.042	0.543	0.293	0.145
	49.2	1.212	0.737	0.41	0.23	0.121	1.989	1.181	0.646	0.34	0.183	1.679	1.046	0.545	0.294	0.145
	49.4	1.215	0.74	0.412	0.231	0.121	1.994	1.185	0.648	0.341	0.184	1.683	1.049	0.547	0.295	0.145
	49.6	1.217	0.742	0.412	0.231	0.121	1.999	1.187	0.65	0.341	0.183	1.688	1.053	0.55	0.297	0.147
	49.8	1.22	0.744	0.413	0.232	0.121	2.005	1.192	0.652	0.343	0.184	1.692	1.056	0.552	0.298	0.148
	50	1.223	0.747	0.415	0.232	0.121	2.01	1.195	0.654	0.344	0.185	1.697	1.06	0.554	0.3	0.148
	50.2	1.226	0.749	0.417	0.233	0.121	2.016	1.199	0.657	0.346	0.186	1.702	1.063	0.556	0.301	0.149
	50.4	1.23	0.753	0.419	0.234	0.123	2.021	1.204	0.659	0.347	0.186	1.707	1.067	0.559	0.303	0.151
	50.6	1.233	0.755	0.421	0.235	0.123	2.026	1.207	0.661	0.348	0.187	1.711	1.07	0.561	0.304	0.151
	50.8	1.236	0.758	0.422	0.235	0.124	2.031	1.211	0.664	0.35	0.188	1.715	1.074	0.563	0.305	0.152
	51	1.239	0.761	0.425	0.237	0.125	2.037	1.215	0.666	0.351	0.189	1.719	1.077	0.565	0.307	0.152
	51.2	1.242	0.763	0.426	0.237	0.126	2.042	1.219	0.668	0.352	0.19	1.723	1.08	0.567	0.308	0.153
	51.4	1.245	0.765	0.427	0.238	0.126	2.047	1.223	0.67	0.354	0.19	1.726	1.082	0.568	0.308	0.153
	51.6	1.249	0.769	0.429	0.239	0.127	2.052	1.227	0.672	0.355	0.192	1.73	1.086	0.569	0.309	0.154
	51.8	1.251	0.771	0.43	0.24	0.128	2.058	1.231	0.676	0.357	0.194	1.734	1.089	0.571	0.31	0.154
	52	1.255	0.773	0.431	0.24	0.128	2.062	1.235	0.678	0.358	0.194	1.738	1.093	0.573	0.311	0.154
	52.2	1.257	0.775	0.432	0.241	0.129	2.068	1.239	0.68	0.359	0.194	1.742	1.096	0.575	0.312	0.154
	52.4	1.261	0.778	0.434	0.242	0.13	2.073	1.243	0.682	0.36	0.195	1.746	1.1	0.576	0.313	0.154
	52.6	1.264	0.781	0.435	0.243	0.13	2.079	1.248	0.686	0.362	0.197	1.749	1.102	0.577	0.313	0.154
	52.8	1.267	0.783	0.437	0.244	0.13	2.084	1.252	0.688	0.362	0.197	1.753	1.105	0.579	0.314	0.154
	53	1.272	0.786	0.439	0.246	0.131	2.089	1.256	0.69	0.363	0.198	1.757	1.109	0.581	0.315	0.154
	53.2	1.275	0.789	0.44	0.247	0.131	2.094	1.26	0.692	0.364	0.199	1.761	1.112	0.583	0.316	0.155
	53.4	1.278	0.79	0.441	0.248	0.131	2.098	1.263	0.693	0.364	0.199	1.766	1.116	0.586	0.318	0.156
	53.6	1.281	0.793	0.443	0.249	0.131	2.104	1.268	0.697	0.366	0.2	1.77	1.119	0.588	0.319	0.157
	53.8	1.284	0.795	0.444	0.25	0.132	2.109	1.272	0.699	0.367	0.2	1.774	1.123	0.59	0.321	0.157
	54	1.289	0.797	0.447	0.251	0.133	2.114	1.276	0.702	0.368	0.201	1.779	1.126	0.593	0.322	0.158
	54.2	1.291	0.8	0.448	0.252	0.133	2.118	1.28	0.705	0.369	0.201	1.783	1.129	0.595	0.323	0.158
	54.4	1.294	0.802	0.45	0.253	0.133	2.123	1.284	0.707	0.371	0.202	1.788	1.133	0.598	0.325	0.16
	54.6	1.298	0.805	0.452	0.254	0.134	2.128	1.287	0.709	0.372	0.202	1.792	1.137	0.6	0.326	0.16
	54.8	1.301	0.807	0.454	0.255	0.135	2.134	1.291	0.712	0.374	0.202	1.795	1.14	0.602	0.327	0.161
	55	1.303	0.809	0.456	0.256	0.135	2.139	1.295	0.714	0.375	0.203	1.799	1.144	0.604	0.328	0.162
	55.2	1.305	0.811	0.457	0.257	0.135	2.145	1.3	0.717	0.378	0.204	1.803	1.147	0.605	0.329	0.163
	55.4	1.308	0.813	0.459	0.257	0.136	2.15	1.304	0.72	0.379	0.205	1.807	1.151	0.607	0.33	0.163
	55.6	1.311	0.816	0.46	0.258	0.136	2.155	1.307	0.722	0.38	0.205	1.811	1.155	0.61	0.332	0.165
	55.8	1.313	0.818	0.462	0.258	0.136	2.16	1.312	0.726	0.383	0.207	1.814	1.157	0.611	0.332	0.164
	56	1.314	0.819	0.462	0.257	0.136	2.165	1.316	0.728	0.385	0.207	1.817	1.16	0.613	0.333	0.164
	56.2	1.317	0.821	0.462	0.257	0.136	2.17	1.319	0.731	0.386	0.209	1.82	1.163	0.615	0.334	0.165
	56.4	1.32	0.824	0.464	0.258	0.138	2.174	1.323	0.734	0.387	0.209	1.824	1.166	0.617	0.335	0.166
	56.6	1.323	0.827	0.465	0.259	0.138	2.179	1.327	0.736	0.389	0.21	1.828	1.169	0.619	0.336	0.166
	56.8	1.326	0.828	0.466	0.261	0.138	2.184	1.331	0.738	0.39	0.211	1.832	1.173	0.621	0.337	0.167
	57	1.329	0.831	0.468	0.261	0.139	2.187	1.334	0.74	0.39	0.211	1.835	1.176	0.622	0.338	0.167
	57.2	1.333	0.833	0.469	0.262	0.139	2.192	1.338	0.742	0.391	0.211	1.839	1.179	0.624	0.339	0.168
	57.4	1.336	0.834	0.47	0.263	0.14	2.197	1.341	0.745	0.393	0.212	1.843	1.182	0.627	0.34	0.168
	57.6	1.338	0.836	0.471	0.264	0.14	2.201	1.345	0.747	0.394	0.212	1.848	1.186	0.629	0.341	0.169
	57.8	1.342	0.839	0.473	0.265	0.142	2.206	1.349	0.749	0.396	0.213	1.852	1.189	0.631	0.343	0.169
	58	1.344	0.841	0.473	0.266	0.142	2.211	1.354	0.753	0.398	0.215	1.856	1.193	0.633	0.344	0.169
	58.2	1.347	0.843	0.475	0.267	0.142	2.216	1.357	0.755	0.399	0.216	1.86	1.196	0.634	0.345	0.169
	58.4	1.35	0.845	0.476	0.267	0.143	2.221	1.361	0.757	0.401	0.216	1.864	1.2	0.636	0.345	0.17
	58.6	1.354	0.848	0.478	0.269	0.144	2.224	1.364	0.758	0.401	0.216	1.868	1.203	0.638	0.346	0.171
	58.8	1.357	0.85	0.48	0.27	0.145	2.23	1.369	0.761	0.403	0.217	1.872	1.207	0.64	0.349	0.172
	59	1.36	0.852	0.481	0.271	0.145	2.235	1.373	0.763	0.404	0.219	1.875	1.21	0.641	0.349	0.172
	59.2	1.364	0.855	0.484	0.272	0.146	2.239	1.377	0.765	0.405	0.219	1.878	1.212	0.643	0.349	0.172
	59.4	1.367	0.858	0.485	0.273	0.146	2.244	1.38	0.768	0.406	0.22	1.882	1.215	0.645	0.35	0.173
	59.6	1.369	0.86	0.486	0.273	0.146	2.249	1.385	0.771	0.407	0.222	1.886	1.217	0.647	0.35	0.173
	59.8	1.373	0.863	0.488	0.275	0.147	2.254	1.389	0.774	0.408	0.223	1.889	1.22	0.649	0.351	0.173
	60	1.375	0.865	0.489	0.275	0.147	2.258	1.393	0.777	0.409	0.224	1.893	1.224	0.652	0.354	0.175
	60.2	1.378	0.867	0.491	0.275	0.148	2.263	1.396	0.779	0.41	0.225	1.896	1.227	0.653	0.355	0.175
	60.4	1.38	0.869	0.492	0.276	0.148	2.268	1.4	0.781	0.411	0.226	1.9	1.23	0.654	0.356	0.176
	60.6	1.383	0.871	0.494	0.277	0.149	2.273	1.404	0.783	0.413	0.227	1.903	1.233	0.656	0.357	0.177
	60.8	1.386	0.875	0.497	0.279	0.15	2.277	1.408	0.785	0.414	0.228	1.907	1.236	0.658	0.358	0.177
	61	1.389	0.877	0.498	0.279	0.15	2.282	1.411	0.787	0.416	0.228	1.911	1.24	0.66	0.36	0.179
	61.2	1.392	0.879	0.499	0.28	0.15	2.287	1.415	0.79	0.417	0.229	1.914	1.243	0.663	0.361	0.18
	61.4	1.394	0.881	0.5	0.28	0.15	2.291	1.419	0.792	0.419	0.229	1.918	1.246	0.665	0.363	0.181
	61.6	1.396	0.883	0.502	0.281	0.15	2.297	1.424	0.795	0.421	0.231	1.921	1.249	0.666	0.364	0.181
	61.8	1.398	0.885	0.503	0.281	0.15	2.301	1.427	0.797	0.422	0.232	1.925	1.252	0.668	0.366	0.181
	62	1.401	0.887	0.504	0.282	0.15	2.305	1.431	0.8	0.423	0.232	1.928	1.255	0.67	0.367	0.181
	62.2	1.404	0.889	0.506	0.282	0.15	2.31	1.434	0.802	0.425	0.232	1.931	1.258	0.672	0.368	0.181
	62.4	1.407	0.892	0.508	0.284	0.151	2.314	1.438	0.804	0.426	0.232	1.935	1.261	0.674	0.369	0.182
	62.6	1.41	0.894	0.509	0.285	0.152	2.318	1.441	0.807	0.428	0.233	1.938	1.264	0.676	0.37	0.183
	62.8	1.412	0.896	0.511	0.286	0.152	2.323	1.445	0.809	0.429	0.233	1.942	1.267	0.679	0.371	0.184
	63	1.415	0.898	0.513	0.287	0.152	2.328	1.448	0.811	0.43	0.234	1.944	1.269	0.68	0.371	0.184
	63.2	1.417	0.9	0.513	0.288	0.152	2.333	1.452	0.814	0.433	0.235	1.948	1.272	0.682	0.372	0.185
	63.4	1.42	0.902	0.515	0.288	0.153	2.336	1.454	0.815	0.432	0.235	1.951	1.275	0.683	0.373	0.186
	63.6	1.422	0.904	0.516	0.289	0.153	2.341	1.459	0.819	0.435	0.237	1.955	1.278	0.685	0.373	0.186
	63.8	1.426	0.907	0.518	0.291	0.154	2.345	1.462	0.821	0.436	0.237	1.958	1.281	0.687	0.374	0.186
	64	1.428	0.91	0.52	0.292	0.154	2.349	1.465	0.822	0.436	0.237	1.961	1.284	0.689	0.375	0.187
	64.2	1.431	0.911	0.521	0.292	0.155	2.352	1.468	0.824	0.437	0.238	1.965	1.287	0.691	0.376	0.187
	64.4	1.433	0.913	0.522	0.293	0.155	2.358	1.473	0.828	0.44	0.24	1.968	1.29	0.693	0.377	0.188
	64.6	1.437	0.917	0.524	0.294	0.157	2.362	1.477	0.83	0.441	0.241	1.971	1.293	0.695	0.378	0.188
	64.8	1.439	0.919	0.526	0.295	0.157	2.367	1.48	0.832	0.442	0.241	1.975	1.297	0.698	0.38	0.189
	65	1.442	0.92	0.527	0.295	0.157	2.371	1.483	0.834	0.443	0.242	1.978	1.3	0.7	0.381	0.19
	65.2	1.445	0.924	0.529	0.297	0.158	2.375	1.486	0.836	0.443	0.242	1.982	1.303	0.702	0.382	0.19
	65.4	1.448	0.926	0.53	0.298	0.158	2.379	1.49	0.838	0.444	0.242	1.985	1.306	0.704	0.383	0.19
	65.6	1.45	0.928	0.532	0.298	0.158	2.382	1.493	0.84	0.444	0.242	1.988	1.309	0.705	0.384	0.19
	65.8	1.454	0.931	0.533	0.299	0.159	2.386	1.496	0.842	0.445	0.243	1.992	1.313	0.707	0.386	0.19
	66	1.457	0.933	0.535	0.301	0.16	2.39	1.5	0.844	0.446	0.243	1.996	1.317	0.71	0.387	0.191
	66.2	1.46	0.936	0.537	0.302	0.16	2.395	1.503	0.846	0.448	0.243	1.999	1.32	0.712	0.388	0.192
	66.4	1.463	0.938	0.539	0.304	0.162	2.399	1.507	0.848	0.449	0.243	2.004	1.325	0.715	0.39	0.194
	66.6	1.465	0.939	0.539	0.304	0.161	2.403	1.511	0.85	0.45	0.243	2.007	1.327	0.716	0.391	0.194
	66.8	1.468	0.941	0.54	0.305	0.161	2.408	1.514	0.852	0.452	0.244	2.01	1.33	0.718	0.392	0.195
	67	1.472	0.944	0.542	0.307	0.163	2.411	1.518	0.854	0.453	0.245	2.013	1.333	0.72	0.392	0.195
	67.2	1.474	0.947	0.543	0.308	0.163	2.416	1.522	0.857	0.455	0.246	2.016	1.336	0.721	0.393	0.196
	67.4	1.477	0.949	0.544	0.309	0.163	2.42	1.526	0.859	0.457	0.247	2.02	1.34	0.724	0.395	0.198
	67.6	1.479	0.95	0.545	0.31	0.163	2.425	1.531	0.863	0.459	0.249	2.022	1.342	0.725	0.395	0.197
	67.8	1.482	0.953	0.547	0.311	0.164	2.429	1.534	0.865	0.46	0.249	2.026	1.345	0.728	0.397	0.199
	68	1.485	0.955	0.548	0.312	0.165	2.433	1.538	0.868	0.462	0.25	2.028	1.346	0.729	0.397	0.198
	68.2	1.486	0.956	0.548	0.311	0.164	2.437	1.541	0.87	0.463	0.251	2.031	1.349	0.731	0.399	0.199
	68.4	1.488	0.958	0.549	0.311	0.164	2.442	1.545	0.873	0.465	0.253	2.034	1.352	0.733	0.4	0.2
	68.6	1.49	0.96	0.55	0.312	0.164	2.446	1.548	0.875	0.467	0.253	2.037	1.355	0.735	0.402	0.2
	68.8	1.492	0.962	0.552	0.313	0.165	2.45	1.55	0.877	0.467	0.253	2.039	1.357	0.736	0.402	0.2
	69	1.495	0.965	0.554	0.314	0.166	2.454	1.553	0.879	0.468	0.254	2.043	1.36	0.738	0.403	0.201
	69.2	1.496	0.966	0.554	0.314	0.165	2.458	1.556	0.881	0.468	0.253	2.046	1.362	0.739	0.405	0.201
	69.4	1.499	0.969	0.556	0.315	0.167	2.462	1.559	0.883	0.469	0.254	2.049	1.366	0.741	0.406	0.202
	69.6	1.502	0.971	0.558	0.316	0.167	2.466	1.563	0.885	0.471	0.255	2.052	1.369	0.742	0.406	0.202
	69.8	1.504	0.973	0.559	0.317	0.168	2.47	1.566	0.887	0.472	0.256	2.055	1.372	0.744	0.408	0.203
	70	1.507	0.975	0.561	0.318	0.169	2.474	1.57	0.89	0.473	0.256	2.058	1.374	0.746	0.408	0.203
	70.2	1.509	0.976	0.561	0.318	0.168	2.478	1.573	0.892	0.474	0.257	2.061	1.377	0.748	0.409	0.204
	70.4	1.512	0.978	0.563	0.319	0.168	2.483	1.578	0.895	0.476	0.258	2.064	1.38	0.749	0.411	0.204
	70.6	1.515	0.981	0.565	0.32	0.17	2.487	1.582	0.898	0.478	0.259	2.068	1.383	0.751	0.412	0.205
	70.8	1.518	0.983	0.566	0.321	0.17	2.492	1.586	0.901	0.481	0.261	2.071	1.385	0.753	0.412	0.205
	71	1.52	0.984	0.568	0.322	0.171	2.495	1.589	0.902	0.48	0.261	2.074	1.388	0.755	0.413	0.206
	71.2	1.523	0.986	0.57	0.322	0.171	2.5	1.594	0.905	0.483	0.262	2.077	1.39	0.757	0.414	0.206
	71.4	1.526	0.988	0.571	0.323	0.172	2.503	1.597	0.907	0.483	0.262	2.079	1.393	0.758	0.415	0.207
	71.6	1.529	0.99	0.573	0.324	0.173	2.506	1.601	0.91	0.484	0.263	2.082	1.396	0.76	0.416	0.207
	71.8	1.531	0.992	0.575	0.324	0.173	2.51	1.604	0.912	0.485	0.264	2.086	1.399	0.764	0.418	0.208
	72	1.533	0.994	0.576	0.325	0.173	2.514	1.608	0.914	0.486	0.264	2.089	1.402	0.766	0.419	0.208
	72.2	1.534	0.995	0.576	0.324	0.172	2.517	1.61	0.916	0.487	0.265	2.091	1.405	0.767	0.42	0.209
	72.4	1.537	0.999	0.578	0.326	0.173	2.521	1.614	0.918	0.488	0.265	2.094	1.408	0.769	0.421	0.21
	72.6	1.539	1.001	0.579	0.327	0.173	2.524	1.616	0.92	0.488	0.264	2.097	1.411	0.771	0.422	0.21
	72.8	1.542	1.004	0.581	0.329	0.174	2.529	1.62	0.923	0.49	0.266	2.101	1.415	0.774	0.423	0.211
	73	1.544	1.006	0.582	0.329	0.174	2.533	1.623	0.925	0.491	0.267	2.104	1.418	0.775	0.424	0.212
	73.2	1.546	1.008	0.583	0.33	0.174	2.537	1.626	0.926	0.491	0.266	2.108	1.421	0.777	0.425	0.212
	73.4	1.548	1.009	0.584	0.33	0.175	2.54	1.629	0.928	0.493	0.267	2.111	1.424	0.779	0.426	0.213
	73.6	1.552	1.012	0.586	0.332	0.177	2.544	1.633	0.93	0.494	0.268	2.115	1.427	0.781	0.427	0.213
	73.8	1.554	1.014	0.587	0.333	0.177	2.547	1.636	0.933	0.496	0.269	2.119	1.43	0.784	0.429	0.215
	74	1.556	1.016	0.588	0.334	0.177	2.552	1.64	0.936	0.498	0.271	2.122	1.433	0.786	0.43	0.216
	74.2	1.558	1.018	0.589	0.334	0.177	2.555	1.642	0.936	0.499	0.27	2.125	1.436	0.788	0.431	0.216
	74.4	1.561	1.021	0.592	0.336	0.178	2.56	1.647	0.939	0.502	0.272	2.128	1.439	0.79	0.432	0.217
	74.6	1.563	1.023	0.593	0.337	0.179	2.563	1.65	0.942	0.503	0.272	2.131	1.441	0.791	0.433	0.217
	74.8	1.566	1.024	0.595	0.338	0.18	2.567	1.653	0.944	0.505	0.273	2.134	1.444	0.793	0.434	0.217
	75	1.567	1.026	0.596	0.338	0.18	2.569	1.655	0.945	0.505	0.273	2.137	1.446	0.795	0.435	0.218
	75.2	1.57	1.028	0.597	0.338	0.181	2.574	1.659	0.948	0.508	0.274	2.138	1.449	0.796	0.436	0.219
	75.4	1.573	1.03	0.598	0.339	0.181	2.578	1.662	0.951	0.509	0.275	2.141	1.451	0.798	0.437	0.219
	75.6	1.575	1.031	0.599	0.339	0.181	2.581	1.665	0.953	0.51	0.275	2.143	1.454	0.799	0.438	0.22
	75.8	1.577	1.033	0.6	0.34	0.181	2.585	1.669	0.955	0.511	0.276	2.146	1.457	0.802	0.44	0.221
	76	1.58	1.035	0.602	0.341	0.182	2.588	1.672	0.957	0.512	0.277	2.149	1.46	0.803	0.441	0.222
	76.2	1.583	1.037	0.603	0.341	0.182	2.592	1.675	0.959	0.513	0.278	2.15	1.462	0.803	0.441	0.221
	76.4	1.586	1.04	0.605	0.343	0.183	2.596	1.68	0.962	0.515	0.279	2.153	1.464	0.805	0.442	0.222
	76.6	1.588	1.042	0.606	0.344	0.183	2.602	1.684	0.965	0.516	0.281	2.156	1.467	0.806	0.442	0.222
	76.8	1.59	1.043	0.607	0.345	0.183	2.605	1.687	0.967	0.517	0.281	2.16	1.47	0.809	0.445	0.223
	77	1.592	1.045	0.608	0.345	0.184	2.608	1.691	0.969	0.518	0.282	2.162	1.473	0.811	0.446	0.224
	77.2	1.595	1.047	0.609	0.346	0.184	2.612	1.694	0.972	0.519	0.283	2.164	1.475	0.812	0.446	0.223
	77.4	1.597	1.049	0.611	0.347	0.185	2.615	1.697	0.973	0.52	0.284	2.167	1.478	0.814	0.447	0.224
	77.6	1.599	1.051	0.612	0.348	0.186	2.619	1.701	0.975	0.521	0.284	2.17	1.48	0.816	0.448	0.225
	77.8	1.602	1.054	0.614	0.35	0.187	2.623	1.704	0.977	0.522	0.285	2.173	1.483	0.817	0.449	0.226
	78	1.603	1.055	0.616	0.35	0.187	2.628	1.708	0.98	0.524	0.286	2.175	1.486	0.82	0.45	0.226
	78.2	1.605	1.057	0.617	0.351	0.187	2.631	1.711	0.981	0.525	0.286	2.178	1.488	0.822	0.451	0.227
	78.4	1.607	1.059	0.619	0.351	0.188	2.634	1.714	0.983	0.526	0.287	2.182	1.491	0.823	0.451	0.227
	78.6	1.609	1.06	0.62	0.352	0.188	2.639	1.719	0.987	0.529	0.289	2.184	1.493	0.825	0.452	0.227
	78.8	1.612	1.062	0.621	0.353	0.188	2.642	1.721	0.988	0.529	0.289	2.187	1.496	0.827	0.453	0.228
	79	1.615	1.065	0.623	0.355	0.189	2.645	1.724	0.99	0.53	0.289	2.19	1.498	0.829	0.454	0.228
	79.2	1.616	1.066	0.624	0.355	0.188	2.65	1.728	0.994	0.533	0.291	2.192	1.501	0.831	0.455	0.229
	79.4	1.617	1.068	0.625	0.356	0.188	2.653	1.731	0.996	0.534	0.292	2.195	1.504	0.832	0.457	0.229
	79.6	1.62	1.07	0.626	0.356	0.188	2.656	1.734	0.998	0.535	0.293	2.198	1.506	0.834	0.458	0.23
	79.8	1.623	1.073	0.629	0.358	0.189	2.659	1.736	1	0.536	0.294	2.201	1.509	0.835	0.459	0.231
	80	1.626	1.075	0.631	0.359	0.19	2.663	1.739	1.003	0.538	0.295	2.203	1.512	0.837	0.46	0.231
	80.2	1.627	1.076	0.632	0.36	0.189	2.667	1.743	1.006	0.54	0.297	2.206	1.515	0.838	0.461	0.231
	80.4	1.631	1.079	0.634	0.362	0.191	2.67	1.747	1.008	0.541	0.297	2.208	1.517	0.84	0.462	0.232
	80.6	1.633	1.081	0.635	0.363	0.191	2.674	1.751	1.012	0.543	0.299	2.212	1.521	0.843	0.465	0.233
	80.8	1.635	1.083	0.636	0.363	0.192	2.678	1.754	1.014	0.545	0.3	2.214	1.523	0.844	0.466	0.233
	81	1.638	1.086	0.638	0.365	0.193	2.681	1.757	1.016	0.546	0.301	2.217	1.526	0.845	0.467	0.233
	81.2	1.64	1.087	0.639	0.365	0.194	2.685	1.76	1.018	0.547	0.301	2.22	1.528	0.847	0.468	0.234
	81.4	1.642	1.089	0.64	0.366	0.194	2.687	1.762	1.019	0.548	0.301	2.222	1.531	0.849	0.469	0.235
	81.6	1.645	1.092	0.642	0.367	0.196	2.691	1.766	1.021	0.549	0.301	2.224	1.533	0.85	0.47	0.235
	81.8	1.647	1.093	0.642	0.368	0.196	2.695	1.769	1.023	0.55	0.302	2.227	1.536	0.852	0.471	0.236
	82	1.649	1.094	0.643	0.368	0.197	2.698	1.772	1.025	0.552	0.302	2.229	1.538	0.854	0.472	0.236
	82.2	1.651	1.097	0.644	0.368	0.197	2.702	1.776	1.027	0.553	0.303	2.231	1.541	0.856	0.473	0.237
	82.4	1.653	1.098	0.645	0.368	0.198	2.706	1.779	1.029	0.554	0.303	2.233	1.542	0.856	0.472	0.236
	82.6	1.655	1.1	0.646	0.369	0.198	2.708	1.781	1.03	0.554	0.302	2.235	1.545	0.858	0.473	0.236
	82.8	1.658	1.103	0.648	0.371	0.199	2.712	1.784	1.032	0.555	0.302	2.237	1.548	0.86	0.474	0.237
	83	1.66	1.105	0.649	0.371	0.2	2.714	1.786	1.034	0.556	0.303	2.238	1.55	0.861	0.474	0.236
	83.2	1.662	1.107	0.651	0.372	0.2	2.717	1.789	1.035	0.557	0.304	2.24	1.552	0.863	0.475	0.237
	83.4	1.663	1.107	0.651	0.371	0.199	2.721	1.792	1.037	0.558	0.305	2.243	1.555	0.865	0.476	0.237
	83.6	1.664	1.109	0.653	0.372	0.199	2.723	1.795	1.04	0.559	0.306	2.245	1.557	0.867	0.477	0.238
	83.8	1.666	1.111	0.654	0.373	0.199	2.728	1.799	1.043	0.561	0.308	2.249	1.561	0.87	0.478	0.239
	84	1.668	1.113	0.655	0.374	0.2	2.732	1.802	1.046	0.562	0.308	2.251	1.563	0.871	0.479	0.24
	84.2	1.67	1.115	0.656	0.375	0.2	2.735	1.805	1.048	0.562	0.309	2.254	1.566	0.873	0.48	0.241
	84.4	1.673	1.118	0.658	0.377	0.201	2.738	1.808	1.05	0.564	0.31	2.257	1.568	0.875	0.482	0.241
	84.6	1.675	1.12	0.66	0.377	0.202	2.741	1.811	1.052	0.565	0.311	2.261	1.572	0.878	0.484	0.242
	84.8	1.676	1.121	0.66	0.378	0.202	2.744	1.815	1.054	0.566	0.311	2.264	1.574	0.879	0.485	0.243
	85	1.678	1.123	0.662	0.378	0.202	2.747	1.818	1.057	0.568	0.311	2.268	1.578	0.882	0.487	0.245
	85.2	1.681	1.125	0.664	0.38	0.202	2.75	1.82	1.058	0.568	0.31	2.27	1.58	0.883	0.488	0.246
	85.4	1.683	1.127	0.665	0.381	0.203	2.753	1.823	1.06	0.569	0.311	2.273	1.582	0.885	0.49	0.246
	85.6	1.686	1.128	0.666	0.381	0.203	2.756	1.827	1.062	0.57	0.311	2.275	1.585	0.887	0.49	0.247
	85.8	1.688	1.129	0.667	0.382	0.202	2.76	1.83	1.064	0.571	0.312	2.277	1.587	0.889	0.492	0.247
	86	1.69	1.131	0.668	0.383	0.203	2.764	1.835	1.068	0.574	0.313	2.28	1.589	0.89	0.493	0.248
	86.2	1.693	1.134	0.671	0.384	0.204	2.767	1.838	1.069	0.575	0.313	2.282	1.592	0.892	0.493	0.248
	86.4	1.695	1.135	0.671	0.385	0.205	2.77	1.841	1.072	0.576	0.314	2.284	1.594	0.894	0.494	0.248
	86.6	1.697	1.137	0.674	0.386	0.206	2.772	1.843	1.072	0.576	0.314	2.287	1.597	0.896	0.496	0.249
	86.8	1.699	1.139	0.675	0.387	0.206	2.776	1.846	1.074	0.577	0.315	2.288	1.598	0.898	0.496	0.248
	87	1.701	1.14	0.676	0.387	0.206	2.779	1.849	1.076	0.578	0.315	2.291	1.6	0.899	0.496	0.248
	87.2	1.704	1.142	0.677	0.388	0.206	2.782	1.852	1.078	0.579	0.316	2.294	1.604	0.902	0.498	0.249
	87.4	1.706	1.143	0.678	0.389	0.206	2.785	1.855	1.08	0.581	0.317	2.297	1.607	0.904	0.5	0.249
	87.6	1.708	1.145	0.679	0.39	0.207	2.79	1.859	1.083	0.583	0.318	2.299	1.609	0.905	0.501	0.25
	87.8	1.709	1.147	0.68	0.39	0.207	2.793	1.862	1.085	0.584	0.32	2.302	1.612	0.907	0.502	0.25
	88	1.713	1.149	0.682	0.392	0.208	2.796	1.865	1.087	0.584	0.32	2.304	1.614	0.908	0.503	0.251
	88.2	1.714	1.151	0.683	0.392	0.209	2.8	1.868	1.09	0.587	0.322	2.306	1.616	0.91	0.505	0.251
	88.4	1.718	1.154	0.686	0.394	0.21	2.803	1.871	1.092	0.588	0.322	2.309	1.618	0.912	0.505	0.252
	88.6	1.72	1.156	0.687	0.395	0.211	2.806	1.874	1.094	0.589	0.323	2.311	1.621	0.913	0.506	0.252
	88.8	1.721	1.157	0.688	0.396	0.211	2.809	1.876	1.097	0.59	0.323	2.313	1.623	0.915	0.507	0.253
	89	1.723	1.16	0.689	0.396	0.212	2.813	1.879	1.099	0.592	0.324	2.316	1.626	0.916	0.508	0.254
	89.2	1.725	1.162	0.691	0.397	0.213	2.816	1.882	1.1	0.593	0.324	2.318	1.628	0.918	0.509	0.255
	89.4	1.727	1.164	0.691	0.397	0.213	2.819	1.885	1.102	0.593	0.325	2.32	1.63	0.919	0.51	0.255
	89.6	1.729	1.165	0.693	0.398	0.214	2.821	1.888	1.104	0.594	0.326	2.323	1.633	0.921	0.511	0.256
	89.8	1.731	1.167	0.694	0.398	0.214	2.824	1.89	1.106	0.596	0.327	2.325	1.635	0.922	0.512	0.257
	90	1.733	1.169	0.695	0.399	0.215	2.827	1.893	1.108	0.598	0.327	2.327	1.637	0.924	0.512	0.257
	90.2	1.735	1.171	0.696	0.399	0.215	2.831	1.896	1.109	0.599	0.328	2.33	1.64	0.927	0.514	0.259
	90.4	1.736	1.172	0.697	0.4	0.216	2.834	1.899	1.111	0.6	0.328	2.333	1.642	0.929	0.515	0.259
	90.6	1.739	1.175	0.7	0.402	0.217	2.836	1.901	1.112	0.6	0.328	2.335	1.645	0.931	0.515	0.26
	90.8	1.741	1.177	0.701	0.403	0.217	2.84	1.905	1.116	0.602	0.33	2.337	1.648	0.933	0.516	0.261
	91	1.743	1.178	0.702	0.403	0.218	2.842	1.907	1.117	0.603	0.33	2.339	1.65	0.934	0.517	0.262
	91.2	1.745	1.18	0.703	0.403	0.218	2.846	1.911	1.12	0.605	0.332	2.341	1.653	0.936	0.519	0.263
	91.4	1.747	1.182	0.704	0.404	0.218	2.849	1.915	1.122	0.607	0.332	2.343	1.655	0.938	0.52	0.263
	91.6	1.749	1.183	0.705	0.405	0.219	2.852	1.918	1.124	0.607	0.333	2.346	1.658	0.939	0.521	0.264
	91.8	1.751	1.186	0.708	0.406	0.22	2.856	1.922	1.127	0.61	0.335	2.348	1.66	0.941	0.522	0.264
	92	1.754	1.188	0.709	0.407	0.22	2.858	1.924	1.128	0.61	0.335	2.35	1.662	0.943	0.523	0.264
	92.2	1.755	1.189	0.71	0.408	0.22	2.861	1.927	1.13	0.611	0.335	2.352	1.664	0.944	0.525	0.265
	92.4	1.758	1.192	0.712	0.41	0.222	2.864	1.93	1.132	0.613	0.336	2.356	1.668	0.947	0.526	0.266
	92.6	1.76	1.194	0.713	0.411	0.222	2.867	1.933	1.135	0.614	0.336	2.357	1.669	0.948	0.526	0.265
	92.8	1.762	1.196	0.714	0.412	0.222	2.87	1.936	1.137	0.615	0.337	2.359	1.672	0.949	0.527	0.266
	93	1.763	1.197	0.715	0.413	0.222	2.873	1.94	1.138	0.616	0.338	2.363	1.675	0.952	0.529	0.267
	93.2	1.765	1.199	0.716	0.414	0.222	2.877	1.943	1.141	0.618	0.339	2.366	1.678	0.953	0.53	0.267
	93.4	1.767	1.2	0.717	0.414	0.222	2.88	1.946	1.143	0.619	0.34	2.368	1.68	0.955	0.531	0.268
	93.6	1.77	1.203	0.719	0.416	0.223	2.883	1.949	1.145	0.62	0.341	2.371	1.683	0.956	0.532	0.268
	93.8	1.772	1.204	0.72	0.417	0.223	2.887	1.953	1.148	0.623	0.342	2.373	1.685	0.958	0.532	0.268
	94	1.772	1.205	0.72	0.417	0.222	2.891	1.955	1.151	0.624	0.343	2.376	1.688	0.959	0.533	0.268
	94.2	1.775	1.207	0.723	0.418	0.223	2.894	1.958	1.153	0.624	0.343	2.378	1.69	0.961	0.534	0.269
	94.4	1.777	1.209	0.724	0.418	0.223	2.897	1.96	1.155	0.625	0.344	2.38	1.692	0.963	0.535	0.27
	94.6	1.779	1.21	0.725	0.419	0.223	2.9	1.962	1.157	0.627	0.344	2.382	1.694	0.965	0.537	0.271
	94.8	1.781	1.212	0.726	0.419	0.224	2.904	1.966	1.161	0.629	0.346	2.383	1.697	0.967	0.537	0.271
	95	1.783	1.214	0.727	0.419	0.224	2.906	1.969	1.163	0.631	0.347	2.385	1.699	0.968	0.539	0.272
	95.2	1.785	1.215	0.728	0.419	0.224	2.909	1.972	1.165	0.632	0.347	2.387	1.702	0.971	0.541	0.274
	95.4	1.787	1.217	0.729	0.419	0.225	2.911	1.975	1.167	0.633	0.347	2.389	1.704	0.973	0.542	0.274
	95.6	1.79	1.219	0.731	0.421	0.226	2.914	1.978	1.169	0.634	0.348	2.391	1.706	0.974	0.542	0.275
	95.8	1.791	1.221	0.732	0.421	0.226	2.917	1.98	1.171	0.635	0.348	2.393	1.709	0.976	0.543	0.275
	96	1.794	1.222	0.733	0.421	0.227	2.92	1.983	1.173	0.636	0.349	2.396	1.711	0.977	0.544	0.276
	96.2	1.795	1.224	0.734	0.423	0.227	2.922	1.985	1.174	0.636	0.349	2.399	1.714	0.98	0.546	0.277
	96.4	1.798	1.226	0.736	0.424	0.228	2.925	1.988	1.176	0.638	0.349	2.401	1.716	0.982	0.547	0.278
	96.6	1.799	1.228	0.737	0.425	0.229	2.927	1.991	1.178	0.638	0.35	2.404	1.718	0.983	0.548	0.278
	96.8	1.802	1.23	0.739	0.427	0.23	2.93	1.994	1.18	0.639	0.351	2.405	1.719	0.984	0.548	0.277
	97	1.803	1.232	0.739	0.427	0.23	2.932	1.997	1.182	0.64	0.351	2.407	1.722	0.985	0.549	0.278
	97.2	1.804	1.232	0.739	0.427	0.229	2.935	1.999	1.184	0.641	0.351	2.41	1.724	0.987	0.55	0.278
	97.4	1.805	1.234	0.74	0.428	0.23	2.938	2.002	1.186	0.643	0.352	2.413	1.726	0.988	0.551	0.278
	97.6	1.807	1.236	0.742	0.428	0.23	2.941	2.005	1.188	0.644	0.353	2.414	1.727	0.989	0.551	0.278
	97.8	1.808	1.237	0.742	0.429	0.23	2.944	2.008	1.19	0.645	0.353	2.417	1.729	0.99	0.552	0.278
	98	1.808	1.239	0.743	0.429	0.23	2.947	2.01	1.192	0.646	0.354	2.419	1.732	0.992	0.553	0.278
	98.2	1.81	1.241	0.745	0.43	0.231	2.95	2.013	1.194	0.647	0.355	2.421	1.734	0.993	0.554	0.279
	98.4	1.813	1.244	0.747	0.432	0.232	2.953	2.016	1.196	0.648	0.356	2.423	1.736	0.995	0.555	0.28
	98.6	1.814	1.245	0.748	0.433	0.232	2.956	2.019	1.197	0.65	0.356	2.426	1.739	0.998	0.557	0.281
	98.8	1.815	1.246	0.748	0.432	0.232	2.959	2.023	1.201	0.652	0.358	2.428	1.741	1	0.558	0.282
	99	1.818	1.247	0.749	0.433	0.232	2.961	2.026	1.202	0.653	0.359	2.429	1.744	1.002	0.559	0.282
	99.2	1.82	1.249	0.751	0.434	0.232	2.964	2.029	1.204	0.655	0.359	2.432	1.747	1.005	0.561	0.284
	99.4	1.822	1.25	0.752	0.434	0.233	2.967	2.032	1.206	0.656	0.36	2.434	1.75	1.006	0.562	0.285
	99.6	1.824	1.253	0.754	0.436	0.234	2.97	2.035	1.208	0.657	0.36	2.436	1.752	1.008	0.563	0.285
	99.8	1.826	1.255	0.755	0.437	0.234	2.973	2.037	1.21	0.658	0.361	2.439	1.756	1.01	0.565	0.287
	100	1.828	1.256	0.756	0.437	0.235	2.976	2.039	1.212	0.659	0.362	2.441	1.758	1.012	0.566	0.287
	100.2	1.83	1.258	0.758	0.438	0.235	2.979	2.043	1.214	0.661	0.362	2.443	1.76	1.013	0.567	0.287
	100.4	1.832	1.26	0.759	0.439	0.236	2.982	2.045	1.216	0.662	0.363	2.444	1.761	1.013	0.567	0.287
	100.6	1.834	1.262	0.76	0.441	0.238	2.986	2.049	1.219	0.664	0.364	2.446	1.763	1.015	0.569	0.287
	100.8	1.836	1.263	0.762	0.441	0.237	2.988	2.05	1.22	0.664	0.364	2.448	1.764	1.015	0.569	0.287
	101	1.838	1.265	0.763	0.441	0.238	2.991	2.053	1.222	0.666	0.364	2.45	1.767	1.017	0.57	0.288
	101.2	1.84	1.267	0.764	0.443	0.239	2.994	2.055	1.224	0.666	0.365	2.453	1.768	1.019	0.571	0.288
	101.4	1.842	1.269	0.766	0.443	0.239	2.996	2.058	1.226	0.668	0.366	2.455	1.77	1.02	0.572	0.288
	101.6	1.844	1.271	0.768	0.445	0.24	2.999	2.061	1.228	0.669	0.368	2.457	1.773	1.023	0.573	0.288
	101.8	1.846	1.273	0.769	0.445	0.24	3.002	2.063	1.23	0.67	0.368	2.458	1.775	1.024	0.574	0.288
	102	1.847	1.274	0.77	0.446	0.24	3.005	2.066	1.231	0.671	0.369	2.46	1.777	1.026	0.574	0.289
	102.2	1.849	1.276	0.772	0.447	0.241	3.008	2.068	1.233	0.672	0.37	2.463	1.779	1.028	0.575	0.29
	102.4	1.852	1.278	0.774	0.448	0.241	3.01	2.071	1.235	0.673	0.371	2.465	1.782	1.031	0.578	0.291
	102.6	1.853	1.279	0.776	0.449	0.242	3.012	2.073	1.237	0.674	0.372	2.467	1.784	1.033	0.578	0.292
	102.8	1.855	1.281	0.777	0.449	0.242	3.015	2.076	1.239	0.675	0.373	2.469	1.786	1.035	0.579	0.292
	103	1.857	1.282	0.778	0.45	0.242	3.017	2.079	1.241	0.676	0.374	2.472	1.79	1.037	0.581	0.294
	103.2	1.859	1.285	0.78	0.451	0.243	3.021	2.083	1.244	0.678	0.376	2.474	1.791	1.039	0.582	0.295
	103.4	1.861	1.286	0.781	0.452	0.243	3.023	2.086	1.247	0.68	0.376	2.476	1.793	1.04	0.583	0.296
	103.6	1.861	1.288	0.781	0.452	0.243	3.025	2.089	1.249	0.681	0.376	2.477	1.795	1.041	0.584	0.296
	103.8	1.862	1.288	0.781	0.451	0.242	3.028	2.092	1.251	0.682	0.377	2.479	1.797	1.043	0.585	0.297
	104	1.864	1.29	0.782	0.452	0.243	3.031	2.095	1.253	0.683	0.377	2.481	1.8	1.044	0.585	0.297
	104.2	1.865	1.291	0.783	0.453	0.243	3.034	2.099	1.256	0.686	0.378	2.483	1.802	1.045	0.586	0.298
	104.4	1.868	1.294	0.785	0.454	0.245	3.035	2.102	1.257	0.685	0.378	2.486	1.804	1.047	0.588	0.298
	104.6	1.869	1.295	0.786	0.454	0.245	3.038	2.104	1.26	0.686	0.379	2.488	1.807	1.049	0.589	0.299
	104.8	1.871	1.296	0.787	0.455	0.246	3.04	2.107	1.261	0.687	0.379	2.49	1.809	1.05	0.589	0.299
	105	1.872	1.298	0.788	0.456	0.246	3.043	2.11	1.262	0.689	0.38	2.492	1.811	1.052	0.59	0.3
	105.2	1.873	1.299	0.789	0.456	0.247	3.046	2.112	1.264	0.69	0.381	2.494	1.813	1.054	0.591	0.3
	105.4	1.875	1.301	0.79	0.457	0.247	3.048	2.115	1.266	0.691	0.382	2.496	1.816	1.055	0.592	0.3
	105.6	1.878	1.303	0.791	0.459	0.248	3.051	2.117	1.268	0.692	0.382	2.498	1.818	1.057	0.593	0.301
	105.8	1.879	1.304	0.792	0.459	0.248	3.054	2.12	1.27	0.693	0.382	2.5	1.821	1.058	0.594	0.301
	106	1.881	1.306	0.794	0.46	0.249	3.056	2.122	1.272	0.694	0.383	2.502	1.823	1.06	0.594	0.302
	106.2	1.883	1.307	0.794	0.461	0.249	3.059	2.124	1.274	0.695	0.383	2.504	1.825	1.062	0.596	0.302
	106.4	1.886	1.309	0.796	0.463	0.25	3.061	2.126	1.276	0.696	0.384	2.505	1.827	1.064	0.597	0.303
	106.6	1.888	1.311	0.797	0.463	0.25	3.065	2.128	1.278	0.697	0.384	2.509	1.829	1.066	0.599	0.305
	106.8	1.89	1.312	0.798	0.464	0.25	3.068	2.131	1.28	0.699	0.385	2.51	1.83	1.066	0.599	0.305
	107	1.892	1.314	0.8	0.465	0.251	3.072	2.134	1.283	0.701	0.387	2.512	1.833	1.067	0.6	0.305
	107.2	1.894	1.316	0.8	0.466	0.251	3.075	2.137	1.285	0.702	0.387	2.514	1.835	1.07	0.602	0.307
	107.4	1.896	1.318	0.802	0.467	0.251	3.077	2.14	1.287	0.703	0.387	2.516	1.836	1.072	0.603	0.307
	107.6	1.897	1.32	0.803	0.467	0.251	3.08	2.142	1.29	0.704	0.388	2.518	1.839	1.073	0.604	0.308
	107.8	1.899	1.321	0.805	0.469	0.251	3.084	2.146	1.292	0.706	0.39	2.519	1.84	1.075	0.605	0.308
	108	1.902	1.323	0.807	0.47	0.252	3.086	2.148	1.294	0.708	0.39	2.522	1.842	1.077	0.606	0.308
	108.2	1.903	1.325	0.808	0.47	0.252	3.088	2.151	1.295	0.709	0.391	2.523	1.844	1.078	0.607	0.309
	108.4	1.906	1.327	0.81	0.472	0.254	3.091	2.153	1.297	0.71	0.392	2.525	1.846	1.08	0.608	0.309
	108.6	1.907	1.328	0.811	0.472	0.254	3.093	2.156	1.299	0.712	0.392	2.527	1.849	1.081	0.608	0.31
	108.8	1.908	1.329	0.813	0.472	0.255	3.096	2.16	1.302	0.714	0.394	2.53	1.851	1.084	0.61	0.311
	109	1.91	1.331	0.814	0.472	0.254	3.099	2.162	1.303	0.716	0.395	2.531	1.854	1.086	0.611	0.311
	109.2	1.911	1.331	0.814	0.472	0.254	3.102	2.165	1.305	0.717	0.395	2.533	1.856	1.087	0.612	0.312
	109.4	1.913	1.332	0.815	0.473	0.254	3.103	2.167	1.306	0.717	0.394	2.535	1.857	1.088	0.612	0.311
	109.6	1.916	1.335	0.817	0.474	0.255	3.105	2.169	1.308	0.718	0.394	2.536	1.859	1.089	0.613	0.311
	109.8	1.917	1.336	0.817	0.475	0.256	3.108	2.173	1.311	0.72	0.396	2.538	1.862	1.091	0.614	0.312
	110	1.919	1.338	0.818	0.476	0.256	3.109	2.174	1.312	0.719	0.396	2.541	1.865	1.094	0.616	0.314
	110.2	1.921	1.339	0.819	0.477	0.257	3.113	2.177	1.315	0.722	0.398	2.543	1.867	1.095	0.617	0.314
	110.4	1.922	1.341	0.82	0.478	0.258	3.115	2.18	1.317	0.723	0.399	2.544	1.869	1.097	0.618	0.315
	110.6	1.924	1.343	0.821	0.478	0.258	3.119	2.183	1.319	0.724	0.399	2.547	1.871	1.098	0.619	0.315
	110.8	1.925	1.344	0.822	0.479	0.259	3.12	2.184	1.32	0.724	0.4	2.549	1.873	1.099	0.62	0.316
	111	1.928	1.347	0.823	0.48	0.26	3.123	2.187	1.322	0.725	0.4	2.551	1.875	1.102	0.622	0.317
	111.2	1.929	1.349	0.825	0.481	0.26	3.126	2.19	1.324	0.726	0.401	2.553	1.877	1.103	0.623	0.318
	111.4	1.931	1.351	0.826	0.482	0.26	3.128	2.192	1.326	0.727	0.402	2.555	1.879	1.105	0.624	0.318
	111.6	1.933	1.354	0.828	0.484	0.262	3.131	2.194	1.328	0.728	0.403	2.556	1.881	1.106	0.625	0.318
	111.8	1.935	1.356	0.829	0.485	0.262	3.134	2.197	1.329	0.729	0.403	2.558	1.883	1.108	0.626	0.319
	112	1.936	1.357	0.83	0.486	0.263	3.136	2.199	1.331	0.73	0.404	2.56	1.884	1.11	0.628	0.319
	112.2	1.937	1.359	0.831	0.486	0.263	3.138	2.202	1.334	0.731	0.404	2.561	1.886	1.111	0.628	0.32
	112.4	1.939	1.36	0.832	0.487	0.263	3.14	2.205	1.335	0.733	0.405	2.563	1.887	1.113	0.629	0.321
	112.6	1.94	1.36	0.833	0.487	0.264	3.142	2.207	1.338	0.734	0.405	2.564	1.889	1.115	0.63	0.321
	112.8	1.942	1.362	0.834	0.488	0.264	3.144	2.21	1.34	0.735	0.406	2.566	1.891	1.116	0.631	0.321
	113	1.942	1.362	0.834	0.488	0.263	3.147	2.212	1.341	0.736	0.406	2.569	1.893	1.117	0.633	0.322
	113.2	1.944	1.364	0.836	0.489	0.264	3.149	2.215	1.343	0.737	0.406	2.57	1.894	1.118	0.633	0.321
	113.4	1.946	1.365	0.838	0.49	0.264	3.15	2.217	1.345	0.738	0.406	2.572	1.896	1.119	0.634	0.322
	113.6	1.947	1.366	0.838	0.49	0.265	3.153	2.22	1.346	0.739	0.407	2.574	1.899	1.12	0.635	0.322
	113.8	1.949	1.369	0.841	0.491	0.266	3.156	2.223	1.349	0.741	0.409	2.576	1.901	1.122	0.636	0.323
	114	1.951	1.37	0.842	0.491	0.267	3.158	2.226	1.351	0.742	0.41	2.577	1.903	1.123	0.637	0.324
	114.2	1.952	1.371	0.843	0.492	0.267	3.162	2.229	1.353	0.745	0.412	2.579	1.905	1.125	0.637	0.324
	114.4	1.953	1.373	0.845	0.492	0.268	3.164	2.232	1.355	0.746	0.413	2.581	1.907	1.127	0.638	0.324
	114.6	1.955	1.374	0.845	0.492	0.268	3.167	2.234	1.357	0.747	0.414	2.583	1.909	1.129	0.639	0.325
	114.8	1.956	1.375	0.846	0.493	0.268	3.17	2.237	1.359	0.748	0.414	2.585	1.911	1.131	0.639	0.326
	115	1.958	1.376	0.847	0.493	0.268	3.172	2.239	1.361	0.749	0.415	2.587	1.914	1.132	0.64	0.327
	115.2	1.961	1.379	0.85	0.495	0.27	3.175	2.241	1.363	0.75	0.416	2.589	1.917	1.135	0.641	0.328
	115.4	1.962	1.38	0.851	0.495	0.27	3.178	2.244	1.365	0.751	0.417	2.591	1.919	1.136	0.642	0.329
	115.6	1.964	1.382	0.852	0.496	0.27	3.18	2.246	1.366	0.752	0.417	2.592	1.921	1.138	0.643	0.329
	115.8	1.966	1.383	0.852	0.497	0.27	3.184	2.25	1.369	0.754	0.419	2.594	1.923	1.14	0.644	0.33
	116	1.967	1.384	0.854	0.498	0.271	3.185	2.251	1.371	0.754	0.419	2.596	1.924	1.142	0.645	0.329
	116.2	1.969	1.385	0.855	0.499	0.271	3.187	2.253	1.373	0.756	0.419	2.598	1.927	1.144	0.647	0.331
	116.4	1.97	1.387	0.856	0.5	0.271	3.19	2.257	1.375	0.758	0.421	2.599	1.927	1.145	0.647	0.33
	116.6	1.972	1.387	0.857	0.501	0.271	3.191	2.258	1.376	0.758	0.42	2.602	1.93	1.147	0.649	0.332
	116.8	1.973	1.389	0.858	0.501	0.271	3.193	2.26	1.379	0.759	0.421	2.602	1.931	1.148	0.649	0.331
	117	1.974	1.39	0.859	0.502	0.271	3.195	2.262	1.38	0.76	0.421	2.606	1.934	1.15	0.652	0.333
	117.2	1.975	1.392	0.86	0.502	0.271	3.197	2.264	1.381	0.762	0.422	2.607	1.936	1.151	0.653	0.333
	117.4	1.978	1.395	0.862	0.503	0.272	3.199	2.267	1.383	0.763	0.422	2.608	1.938	1.153	0.654	0.334
	117.6	1.98	1.397	0.864	0.505	0.273	3.201	2.269	1.385	0.764	0.423	2.61	1.939	1.154	0.656	0.334
	117.8	1.981	1.398	0.865	0.505	0.273	3.203	2.272	1.386	0.765	0.424	2.611	1.941	1.156	0.657	0.335
	118	1.982	1.4	0.865	0.506	0.274	3.206	2.274	1.388	0.766	0.425	2.613	1.943	1.157	0.658	0.336
	118.2	1.983	1.401	0.866	0.506	0.274	3.208	2.277	1.389	0.767	0.425	2.614	1.945	1.159	0.658	0.336
	118.4	1.985	1.404	0.868	0.508	0.275	3.21	2.279	1.391	0.767	0.426	2.616	1.947	1.16	0.659	0.337
	118.6	1.987	1.406	0.868	0.509	0.276	3.213	2.281	1.393	0.768	0.427	2.617	1.948	1.161	0.659	0.337
	118.8	1.988	1.406	0.869	0.509	0.276	3.215	2.283	1.395	0.769	0.427	2.619	1.95	1.163	0.661	0.337
	119	1.989	1.408	0.87	0.51	0.277	3.218	2.285	1.397	0.77	0.428	2.62	1.952	1.164	0.662	0.338
	119.2	1.992	1.411	0.872	0.512	0.278	3.22	2.288	1.399	0.771	0.429	2.621	1.954	1.165	0.663	0.339
	119.4	1.993	1.412	0.873	0.513	0.278	3.223	2.291	1.401	0.773	0.431	2.624	1.957	1.168	0.665	0.34
	119.6	1.994	1.413	0.873	0.513	0.279	3.226	2.294	1.404	0.775	0.431	2.625	1.958	1.169	0.666	0.341
	119.8	1.996	1.415	0.874	0.514	0.279	3.229	2.296	1.406	0.776	0.432	2.628	1.961	1.171	0.667	0.341
	120	1.997	1.416	0.876	0.514	0.279	3.231	2.298	1.408	0.777	0.432	2.63	1.963	1.172	0.669	0.341
	120.2	1.998	1.418	0.877	0.515	0.279	3.234	2.301	1.411	0.779	0.434	2.632	1.966	1.174	0.671	0.343
	120.4	1.999	1.419	0.878	0.517	0.279	3.235	2.302	1.412	0.78	0.433	2.634	1.968	1.175	0.672	0.343
	120.6	2	1.42	0.878	0.517	0.279	3.237	2.304	1.414	0.781	0.433	2.636	1.97	1.177	0.672	0.343
	120.8	2.002	1.422	0.88	0.518	0.279	3.24	2.307	1.416	0.782	0.433	2.637	1.972	1.178	0.674	0.343
	121	2.003	1.424	0.881	0.518	0.279	3.242	2.309	1.418	0.784	0.434	2.64	1.974	1.18	0.675	0.345
	121.2	2.004	1.425	0.882	0.519	0.279	3.245	2.312	1.421	0.786	0.435	2.642	1.976	1.182	0.676	0.345
	121.4	2.006	1.426	0.883	0.519	0.279	3.247	2.315	1.423	0.787	0.436	2.643	1.977	1.184	0.677	0.346
	121.6	2.007	1.427	0.884	0.519	0.279	3.249	2.317	1.425	0.788	0.437	2.645	1.979	1.185	0.677	0.347
	121.8	2.009	1.428	0.885	0.519	0.279	3.25	2.319	1.425	0.789	0.436	2.647	1.981	1.187	0.678	0.347
	122	2.011	1.429	0.886	0.519	0.28	3.253	2.322	1.426	0.79	0.437	2.648	1.981	1.188	0.677	0.346
	122.2	2.013	1.43	0.887	0.52	0.28	3.255	2.324	1.428	0.791	0.438	2.65	1.983	1.189	0.678	0.347
	122.4	2.015	1.432	0.889	0.52	0.28	3.257	2.327	1.43	0.791	0.439	2.652	1.985	1.19	0.678	0.347
	122.6	2.018	1.434	0.891	0.522	0.282	3.258	2.328	1.43	0.792	0.438	2.653	1.987	1.192	0.679	0.347
	122.8	2.02	1.434	0.892	0.522	0.283	3.26	2.331	1.432	0.793	0.439	2.655	1.989	1.193	0.68	0.348
	123	2.022	1.437	0.895	0.523	0.284	3.262	2.333	1.434	0.793	0.44	2.658	1.992	1.196	0.681	0.35
	123.2	2.024	1.439	0.896	0.524	0.285	3.264	2.336	1.435	0.793	0.441	2.659	1.993	1.197	0.682	0.35
	123.4	2.025	1.44	0.897	0.525	0.285	3.267	2.339	1.438	0.795	0.443	2.66	1.995	1.198	0.683	0.35
	123.6	2.027	1.442	0.897	0.525	0.286	3.269	2.342	1.44	0.796	0.443	2.662	1.997	1.2	0.684	0.351
	123.8	2.028	1.443	0.898	0.526	0.286	3.271	2.344	1.442	0.797	0.444	2.664	1.999	1.201	0.685	0.351
	124	2.029	1.444	0.899	0.527	0.286	3.273	2.346	1.444	0.798	0.444	2.665	2.001	1.202	0.686	0.351
	124.2	2.031	1.446	0.9	0.528	0.286	3.275	2.348	1.446	0.799	0.444	2.666	2.003	1.204	0.687	0.352
	124.4	2.032	1.448	0.9	0.529	0.286	3.277	2.35	1.447	0.8	0.445	2.668	2.005	1.205	0.688	0.352
	124.6	2.033	1.449	0.901	0.529	0.287	3.279	2.352	1.449	0.801	0.445	2.669	2.007	1.207	0.689	0.352
	124.8	2.034	1.452	0.903	0.53	0.288	3.281	2.354	1.451	0.802	0.446	2.671	2.008	1.208	0.69	0.353
	125	2.034	1.452	0.903	0.53	0.288	3.283	2.356	1.453	0.803	0.447	2.672	2.01	1.21	0.691	0.354
	125.2	2.036	1.454	0.904	0.531	0.289	3.286	2.359	1.457	0.805	0.448	2.674	2.012	1.212	0.693	0.354
	125.4	2.036	1.454	0.904	0.531	0.288	3.288	2.362	1.458	0.806	0.448	2.675	2.012	1.212	0.692	0.354
	125.6	2.039	1.456	0.906	0.533	0.289	3.29	2.364	1.46	0.808	0.449	2.677	2.014	1.213	0.693	0.355
	125.8	2.04	1.457	0.906	0.534	0.289	3.292	2.367	1.462	0.809	0.45	2.678	2.016	1.215	0.694	0.355
	126	2.043	1.459	0.908	0.535	0.291	3.294	2.368	1.462	0.809	0.449	2.68	2.018	1.217	0.694	0.356
	126.2	2.044	1.46	0.909	0.536	0.291	3.297	2.371	1.465	0.811	0.451	2.681	2.018	1.217	0.694	0.356
	126.4	2.047	1.462	0.912	0.538	0.293	3.299	2.373	1.466	0.813	0.451	2.682	2.02	1.219	0.695	0.356
	126.6	2.049	1.463	0.913	0.539	0.293	3.301	2.375	1.467	0.813	0.451	2.684	2.021	1.221	0.696	0.357
	126.8	2.05	1.464	0.915	0.539	0.294	3.304	2.378	1.47	0.815	0.453	2.686	2.023	1.222	0.696	0.357
	127	2.052	1.466	0.917	0.541	0.295	3.306	2.38	1.472	0.817	0.454	2.687	2.025	1.224	0.697	0.358
	127.2	2.054	1.468	0.918	0.542	0.295	3.309	2.384	1.475	0.819	0.456	2.69	2.027	1.226	0.699	0.359
	127.4	2.055	1.468	0.919	0.543	0.295	3.311	2.386	1.477	0.821	0.456	2.692	2.029	1.228	0.7	0.36
	127.6	2.056	1.47	0.92	0.544	0.295	3.314	2.389	1.479	0.822	0.457	2.693	2.03	1.229	0.701	0.361
	127.8	2.058	1.471	0.921	0.545	0.295	3.316	2.391	1.481	0.824	0.458	2.693	2.032	1.231	0.702	0.361
	128	2.059	1.472	0.922	0.546	0.296	3.317	2.393	1.483	0.825	0.458	2.696	2.034	1.233	0.704	0.362
	128.2	2.061	1.474	0.923	0.546	0.296	3.32	2.395	1.485	0.826	0.459	2.698	2.036	1.234	0.705	0.362
	128.4	2.062	1.475	0.925	0.547	0.297	3.322	2.396	1.487	0.827	0.46	2.7	2.038	1.236	0.706	0.363
	128.6	2.063	1.477	0.926	0.547	0.297	3.325	2.4	1.489	0.83	0.461	2.702	2.041	1.238	0.708	0.364
	128.8	2.064	1.478	0.926	0.548	0.297	3.327	2.402	1.491	0.831	0.462	2.704	2.042	1.239	0.709	0.364
	129	2.066	1.48	0.927	0.548	0.297	3.33	2.404	1.492	0.832	0.462	2.706	2.044	1.241	0.71	0.364
	129.2	2.067	1.482	0.927	0.549	0.297	3.33	2.405	1.493	0.831	0.462	2.708	2.046	1.241	0.711	0.364
	129.4	2.068	1.483	0.929	0.549	0.298	3.334	2.408	1.496	0.833	0.463	2.71	2.048	1.242	0.712	0.364
	129.6	2.07	1.484	0.929	0.549	0.298	3.336	2.41	1.497	0.833	0.464	2.712	2.051	1.245	0.713	0.366
	129.8	2.072	1.487	0.931	0.551	0.299	3.337	2.412	1.498	0.833	0.463	2.713	2.052	1.245	0.713	0.365
	130	2.074	1.489	0.932	0.552	0.3	3.339	2.414	1.499	0.834	0.464	2.714	2.053	1.246	0.714	0.366
	130.2	2.075	1.49	0.933	0.552	0.3	3.342	2.416	1.501	0.835	0.465	2.716	2.055	1.248	0.715	0.366
	130.4	2.075	1.49	0.933	0.552	0.3	3.344	2.419	1.503	0.836	0.465	2.718	2.057	1.249	0.717	0.366
	130.6	2.077	1.492	0.934	0.552	0.301	3.346	2.422	1.505	0.837	0.466	2.719	2.059	1.251	0.718	0.367
	130.8	2.077	1.493	0.935	0.552	0.301	3.348	2.424	1.507	0.838	0.466	2.72	2.06	1.251	0.718	0.366
	131	2.079	1.494	0.936	0.553	0.301	3.35	2.427	1.509	0.839	0.466	2.721	2.061	1.253	0.719	0.367
	131.2	2.08	1.496	0.937	0.553	0.302	3.352	2.429	1.511	0.84	0.467	2.721	2.063	1.253	0.719	0.367
	131.4	2.08	1.496	0.938	0.554	0.302	3.354	2.431	1.513	0.841	0.467	2.724	2.065	1.256	0.721	0.369
	131.6	2.083	1.498	0.94	0.556	0.303	3.355	2.434	1.515	0.842	0.468	2.724	2.066	1.256	0.721	0.368
	131.8	2.084	1.499	0.941	0.556	0.303	3.357	2.436	1.516	0.844	0.468	2.725	2.068	1.257	0.722	0.369
	132	2.086	1.501	0.943	0.557	0.304	3.358	2.437	1.518	0.844	0.468	2.728	2.07	1.259	0.724	0.37
	132.2	2.087	1.502	0.944	0.558	0.304	3.36	2.439	1.52	0.846	0.469	2.729	2.072	1.261	0.725	0.371
	132.4	2.088	1.503	0.946	0.558	0.304	3.362	2.442	1.521	0.847	0.469	2.73	2.074	1.262	0.725	0.371
	132.6	2.09	1.505	0.948	0.56	0.305	3.364	2.444	1.523	0.849	0.47	2.731	2.075	1.263	0.725	0.37
	132.8	2.092	1.507	0.948	0.56	0.304	3.366	2.446	1.524	0.85	0.471	2.733	2.077	1.265	0.727	0.371
	133	2.094	1.508	0.949	0.561	0.304	3.369	2.448	1.526	0.852	0.471	2.734	2.079	1.266	0.727	0.371
	133.2	2.095	1.51	0.95	0.562	0.305	3.37	2.45	1.528	0.853	0.472	2.736	2.08	1.267	0.728	0.372
	133.4	2.096	1.512	0.951	0.563	0.305	3.372	2.453	1.529	0.853	0.473	2.738	2.083	1.27	0.73	0.373
	133.6	2.098	1.513	0.952	0.563	0.305	3.375	2.456	1.532	0.856	0.475	2.741	2.085	1.273	0.731	0.375
	133.8	2.1	1.515	0.954	0.565	0.306	3.377	2.458	1.533	0.857	0.476	2.742	2.087	1.274	0.732	0.376
	134	2.101	1.516	0.954	0.565	0.306	3.38	2.46	1.535	0.858	0.477	2.744	2.088	1.275	0.734	0.376
	134.2	2.102	1.517	0.955	0.565	0.307	3.383	2.463	1.538	0.86	0.479	2.745	2.09	1.277	0.734	0.376
	134.4	2.103	1.518	0.955	0.566	0.308	3.385	2.466	1.54	0.86	0.479	2.747	2.092	1.279	0.735	0.377
	134.6	2.104	1.519	0.956	0.567	0.309	3.388	2.468	1.542	0.861	0.479	2.749	2.094	1.281	0.737	0.379
	134.8	2.105	1.519	0.957	0.567	0.309	3.389	2.47	1.543	0.862	0.48	2.75	2.095	1.281	0.737	0.379
	135	2.106	1.521	0.958	0.568	0.309	3.391	2.472	1.546	0.863	0.481	2.751	2.097	1.283	0.738	0.38
	135.2	2.108	1.521	0.958	0.569	0.31	3.394	2.475	1.549	0.865	0.483	2.753	2.099	1.285	0.74	0.38
	135.4	2.11	1.523	0.96	0.57	0.311	3.396	2.477	1.551	0.865	0.484	2.754	2.1	1.286	0.741	0.381
	135.6	2.111	1.524	0.961	0.57	0.311	3.397	2.478	1.552	0.866	0.483	2.756	2.102	1.288	0.742	0.382
	135.8	2.113	1.526	0.963	0.571	0.312	3.4	2.481	1.554	0.868	0.484	2.757	2.103	1.289	0.743	0.383
	136	2.114	1.527	0.964	0.571	0.313	3.402	2.483	1.556	0.869	0.485	2.759	2.104	1.29	0.743	0.382
	136.2	2.116	1.528	0.965	0.573	0.313	3.404	2.485	1.558	0.87	0.485	2.76	2.106	1.291	0.744	0.383
	136.4	2.119	1.53	0.966	0.574	0.314	3.407	2.487	1.559	0.872	0.487	2.761	2.107	1.292	0.745	0.383
	136.6	2.12	1.531	0.967	0.575	0.314	3.408	2.488	1.56	0.872	0.486	2.763	2.109	1.294	0.746	0.383
	136.8	2.122	1.534	0.969	0.577	0.315	3.41	2.49	1.562	0.873	0.487	2.766	2.112	1.296	0.748	0.384
	137	2.123	1.535	0.97	0.577	0.316	3.412	2.492	1.563	0.874	0.487	2.768	2.113	1.297	0.749	0.385
	137.2	2.124	1.537	0.971	0.578	0.316	3.414	2.495	1.565	0.876	0.489	2.769	2.115	1.298	0.749	0.385
	137.4	2.126	1.539	0.972	0.578	0.316	3.416	2.497	1.566	0.877	0.49	2.771	2.116	1.299	0.75	0.385
	137.6	2.127	1.539	0.973	0.579	0.316	3.416	2.498	1.566	0.877	0.489	2.772	2.117	1.301	0.751	0.386
	137.8	2.128	1.541	0.975	0.58	0.316	3.418	2.5	1.567	0.877	0.49	2.774	2.119	1.303	0.753	0.388
	138	2.128	1.542	0.976	0.581	0.316	3.42	2.503	1.569	0.879	0.49	2.776	2.121	1.304	0.753	0.387
	138.2	2.13	1.543	0.977	0.581	0.317	3.421	2.505	1.571	0.88	0.49	2.778	2.123	1.305	0.754	0.388
	138.4	2.131	1.544	0.977	0.581	0.317	3.423	2.507	1.573	0.88	0.491	2.78	2.125	1.307	0.756	0.389
	138.6	2.131	1.546	0.979	0.582	0.317	3.425	2.51	1.575	0.882	0.492	2.782	2.127	1.309	0.757	0.39
	138.8	2.133	1.547	0.98	0.582	0.317	3.426	2.512	1.576	0.883	0.493	2.784	2.129	1.31	0.758	0.39
	139	2.134	1.548	0.98	0.582	0.317	3.428	2.514	1.579	0.885	0.493	2.785	2.13	1.312	0.758	0.391
	139.2	2.136	1.549	0.982	0.583	0.317	3.43	2.516	1.581	0.886	0.494	2.786	2.132	1.313	0.759	0.392
	139.4	2.137	1.55	0.983	0.583	0.317	3.431	2.518	1.583	0.887	0.494	2.787	2.133	1.314	0.759	0.393
	139.6	2.138	1.551	0.984	0.584	0.317	3.433	2.52	1.585	0.889	0.495	2.788	2.136	1.316	0.76	0.393
	139.8	2.141	1.553	0.986	0.585	0.319	3.436	2.522	1.588	0.891	0.497	2.788	2.137	1.317	0.76	0.393
	140	2.142	1.554	0.987	0.586	0.319	3.438	2.524	1.59	0.892	0.498	2.791	2.14	1.32	0.762	0.394
	140.2	2.143	1.554	0.987	0.585	0.319	3.44	2.526	1.593	0.893	0.498	2.79	2.141	1.32	0.763	0.394
	140.4	2.144	1.555	0.988	0.586	0.319	3.443	2.528	1.594	0.894	0.499	2.791	2.142	1.321	0.763	0.394
	140.6	2.144	1.556	0.989	0.586	0.319	3.445	2.53	1.596	0.895	0.499	2.793	2.145	1.324	0.765	0.396
	140.8	2.146	1.558	0.989	0.587	0.32	3.448	2.533	1.598	0.897	0.501	2.795	2.147	1.325	0.766	0.396
	141	2.147	1.559	0.989	0.588	0.32	3.448	2.534	1.599	0.897	0.5	2.795	2.147	1.325	0.765	0.396
	141.2	2.148	1.56	0.99	0.589	0.321	3.45	2.536	1.6	0.898	0.501	2.796	2.149	1.326	0.766	0.396
	141.4	2.149	1.561	0.991	0.59	0.321	3.452	2.538	1.602	0.898	0.502	2.797	2.15	1.328	0.767	0.397
	141.6	2.15	1.562	0.992	0.59	0.321	3.454	2.54	1.603	0.899	0.502	2.799	2.151	1.329	0.768	0.398
	141.8	2.153	1.565	0.994	0.591	0.322	3.456	2.542	1.604	0.9	0.503	2.8	2.153	1.33	0.77	0.398
	142	2.154	1.566	0.995	0.592	0.323	3.458	2.545	1.606	0.901	0.503	2.802	2.154	1.331	0.771	0.398
	142.2	2.155	1.567	0.996	0.592	0.323	3.46	2.547	1.607	0.902	0.504	2.805	2.157	1.333	0.773	0.4
	142.4	2.156	1.568	0.996	0.593	0.324	3.462	2.549	1.609	0.904	0.504	2.806	2.158	1.334	0.773	0.4
	142.6	2.158	1.57	0.999	0.594	0.325	3.464	2.551	1.61	0.905	0.504	2.808	2.159	1.336	0.775	0.401
	142.8	2.159	1.572	1	0.594	0.325	3.466	2.553	1.612	0.907	0.505	2.81	2.161	1.337	0.776	0.401
	143	2.161	1.574	1.002	0.596	0.326	3.468	2.555	1.614	0.908	0.505	2.812	2.162	1.339	0.777	0.402
	143.2	2.163	1.575	1.003	0.596	0.326	3.47	2.558	1.616	0.909	0.506	2.813	2.164	1.34	0.778	0.402
	143.4	2.165	1.577	1.005	0.598	0.327	3.472	2.56	1.617	0.91	0.507	2.814	2.165	1.341	0.779	0.402
	143.6	2.166	1.579	1.006	0.598	0.327	3.474	2.562	1.619	0.912	0.508	2.816	2.167	1.343	0.78	0.402
	143.8	2.169	1.58	1.008	0.6	0.329	3.476	2.564	1.621	0.912	0.509	2.817	2.169	1.345	0.78	0.402
	144	2.171	1.582	1.01	0.601	0.33	3.478	2.567	1.624	0.914	0.511	2.819	2.172	1.347	0.782	0.404
	144.2	2.171	1.583	1.01	0.6	0.329	3.481	2.569	1.626	0.916	0.511	2.82	2.174	1.348	0.783	0.404
	144.4	2.172	1.584	1.011	0.601	0.329	3.482	2.571	1.627	0.917	0.512	2.822	2.175	1.35	0.784	0.405
	144.6	2.173	1.585	1.011	0.601	0.329	3.484	2.573	1.629	0.918	0.512	2.823	2.177	1.351	0.785	0.406
	144.8	2.174	1.587	1.012	0.603	0.33	3.486	2.575	1.631	0.919	0.513	2.825	2.178	1.352	0.786	0.407
	145	2.175	1.588	1.012	0.604	0.33	3.487	2.577	1.633	0.919	0.514	2.826	2.179	1.354	0.786	0.407
	145.2	2.176	1.589	1.013	0.604	0.33	3.49	2.579	1.635	0.921	0.516	2.827	2.181	1.355	0.787	0.408
	145.4	2.178	1.59	1.015	0.606	0.331	3.493	2.581	1.636	0.922	0.517	2.828	2.182	1.357	0.788	0.408
	145.6	2.179	1.592	1.016	0.607	0.332	3.494	2.583	1.637	0.923	0.517	2.829	2.183	1.358	0.789	0.409
	145.8	2.181	1.593	1.017	0.607	0.332	3.495	2.584	1.638	0.923	0.517	2.831	2.184	1.359	0.789	0.41
	146	2.182	1.594	1.018	0.608	0.333	3.498	2.586	1.639	0.924	0.517	2.832	2.186	1.36	0.791	0.41
	146.2	2.183	1.596	1.019	0.609	0.333	3.499	2.588	1.641	0.925	0.518	2.835	2.189	1.362	0.792	0.411
	146.4	2.184	1.597	1.02	0.609	0.334	3.502	2.589	1.643	0.925	0.518	2.835	2.189	1.362	0.792	0.41
	146.6	2.184	1.597	1.02	0.609	0.333	3.505	2.592	1.646	0.927	0.52	2.836	2.191	1.364	0.793	0.41
	146.8	2.185	1.598	1.02	0.61	0.334	3.507	2.594	1.647	0.928	0.52	2.838	2.192	1.365	0.794	0.41
	147	2.187	1.599	1.021	0.61	0.334	3.509	2.596	1.648	0.929	0.521	2.839	2.194	1.367	0.794	0.41
	147.2	2.189	1.601	1.023	0.612	0.335	3.51	2.598	1.649	0.929	0.522	2.84	2.195	1.368	0.795	0.41
	147.4	2.19	1.602	1.024	0.613	0.336	3.511	2.6	1.651	0.93	0.522	2.841	2.196	1.369	0.796	0.411
	147.6	2.191	1.603	1.025	0.613	0.336	3.512	2.602	1.653	0.931	0.523	2.842	2.198	1.371	0.797	0.411
	147.8	2.193	1.605	1.026	0.614	0.337	3.514	2.604	1.655	0.932	0.523	2.843	2.199	1.372	0.798	0.412
	148	2.195	1.606	1.028	0.614	0.337	3.515	2.606	1.657	0.933	0.524	2.845	2.201	1.373	0.798	0.412
	148.2	2.196	1.607	1.029	0.614	0.337	3.517	2.608	1.659	0.934	0.524	2.846	2.202	1.375	0.799	0.413
	148.4	2.197	1.608	1.029	0.614	0.337	3.519	2.61	1.661	0.936	0.524	2.847	2.204	1.376	0.8	0.414
	148.6	2.198	1.609	1.03	0.615	0.337	3.52	2.612	1.663	0.937	0.524	2.848	2.205	1.377	0.801	0.415
	148.8	2.2	1.611	1.032	0.617	0.338	3.522	2.614	1.665	0.938	0.525	2.85	2.207	1.379	0.802	0.416
	149	2.201	1.612	1.033	0.617	0.338	3.524	2.616	1.666	0.939	0.525	2.851	2.208	1.38	0.803	0.416
	149.2	2.202	1.613	1.034	0.618	0.338	3.526	2.618	1.667	0.941	0.526	2.853	2.209	1.381	0.804	0.417
	149.4	2.204	1.615	1.036	0.619	0.339	3.527	2.619	1.668	0.941	0.526	2.854	2.21	1.383	0.806	0.417
	149.6	2.205	1.616	1.037	0.619	0.339	3.529	2.62	1.67	0.942	0.526	2.856	2.212	1.384	0.807	0.418
	149.8	2.205	1.617	1.038	0.619	0.339	3.531	2.623	1.672	0.943	0.527	2.858	2.214	1.386	0.808	0.418
	150	2.206	1.618	1.038	0.62	0.339	3.533	2.625	1.674	0.944	0.528	2.859	2.216	1.387	0.81	0.418
	150.2	2.207	1.619	1.039	0.621	0.339	3.536	2.627	1.676	0.946	0.53	2.86	2.217	1.388	0.811	0.419
	150.4	2.207	1.62	1.039	0.62	0.339	3.538	2.629	1.678	0.947	0.53	2.862	2.219	1.389	0.812	0.419
	150.6	2.209	1.62	1.04	0.621	0.339	3.54	2.631	1.68	0.948	0.531	2.863	2.22	1.391	0.812	0.42
	150.8	2.209	1.622	1.04	0.623	0.34	3.542	2.634	1.682	0.95	0.532	2.865	2.222	1.392	0.813	0.421
	151	2.21	1.623	1.041	0.624	0.34	3.543	2.636	1.683	0.95	0.532	2.866	2.223	1.393	0.814	0.421
	151.2	2.211	1.624	1.042	0.625	0.341	3.545	2.638	1.685	0.952	0.534	2.867	2.224	1.394	0.815	0.422
	151.4	2.212	1.625	1.043	0.625	0.341	3.546	2.641	1.687	0.953	0.535	2.868	2.226	1.395	0.816	0.422
	151.6	2.214	1.627	1.044	0.625	0.342	3.548	2.643	1.689	0.954	0.536	2.87	2.228	1.397	0.816	0.423
	151.8	2.215	1.628	1.045	0.626	0.342	3.549	2.645	1.69	0.955	0.537	2.871	2.229	1.398	0.817	0.423
	152	2.217	1.63	1.046	0.627	0.342	3.55	2.647	1.692	0.956	0.537	2.873	2.232	1.4	0.818	0.424
	152.2	2.219	1.632	1.048	0.628	0.343	3.552	2.649	1.694	0.957	0.537	2.874	2.234	1.402	0.819	0.425
	152.4	2.221	1.633	1.049	0.629	0.343	3.554	2.652	1.695	0.959	0.538	2.875	2.236	1.403	0.82	0.425
	152.6	2.224	1.636	1.051	0.632	0.346	3.556	2.655	1.698	0.961	0.539	2.877	2.237	1.405	0.821	0.426
	152.8	2.225	1.637	1.052	0.633	0.346	3.557	2.656	1.699	0.962	0.539	2.877	2.238	1.405	0.82	0.425
	153	2.228	1.639	1.055	0.635	0.347	3.559	2.658	1.7	0.962	0.539	2.88	2.24	1.407	0.822	0.426
	153.2	2.229	1.64	1.055	0.635	0.347	3.561	2.659	1.701	0.963	0.54	2.88	2.24	1.408	0.822	0.426
	153.4	2.23	1.642	1.057	0.636	0.348	3.563	2.661	1.703	0.964	0.541	2.881	2.241	1.409	0.823	0.426
	153.6	2.231	1.643	1.057	0.636	0.348	3.565	2.662	1.705	0.965	0.542	2.883	2.243	1.41	0.824	0.426
	153.8	2.232	1.644	1.058	0.637	0.349	3.567	2.664	1.706	0.966	0.542	2.885	2.245	1.413	0.826	0.428
	154	2.232	1.644	1.058	0.637	0.349	3.568	2.666	1.708	0.968	0.543	2.887	2.247	1.414	0.827	0.429
	154.2	2.233	1.645	1.059	0.637	0.349	3.571	2.668	1.711	0.969	0.544	2.888	2.249	1.415	0.828	0.429
	154.4	2.234	1.646	1.059	0.637	0.349	3.571	2.669	1.711	0.97	0.544	2.889	2.25	1.417	0.829	0.43
	154.6	2.234	1.647	1.06	0.638	0.349	3.573	2.671	1.713	0.971	0.544	2.891	2.252	1.418	0.83	0.431
	154.8	2.235	1.647	1.061	0.638	0.349	3.575	2.672	1.714	0.972	0.545	2.892	2.253	1.419	0.831	0.431
	155	2.236	1.648	1.062	0.638	0.35	3.576	2.674	1.716	0.973	0.545	2.893	2.254	1.42	0.832	0.431
	155.2	2.237	1.649	1.063	0.639	0.35	3.577	2.675	1.717	0.974	0.546	2.894	2.255	1.421	0.833	0.432
	155.4	2.238	1.651	1.063	0.639	0.35	3.579	2.677	1.719	0.974	0.547	2.895	2.257	1.422	0.834	0.433
	155.6	2.239	1.652	1.065	0.639	0.351	3.581	2.679	1.72	0.976	0.547	2.896	2.258	1.423	0.835	0.433
	155.8	2.24	1.653	1.065	0.64	0.351	3.582	2.681	1.722	0.977	0.548	2.897	2.259	1.424	0.835	0.433
	156	2.24	1.654	1.066	0.64	0.351	3.584	2.683	1.723	0.978	0.549	2.899	2.261	1.427	0.837	0.434
	156.2	2.243	1.656	1.068	0.642	0.353	3.587	2.687	1.726	0.98	0.551	2.9	2.263	1.428	0.838	0.435
	156.4	2.244	1.657	1.069	0.643	0.353	3.589	2.689	1.728	0.981	0.551	2.901	2.264	1.429	0.838	0.435
	156.6	2.246	1.66	1.071	0.645	0.354	3.591	2.69	1.729	0.982	0.552	2.903	2.265	1.431	0.839	0.436
	156.8	2.247	1.661	1.072	0.645	0.354	3.593	2.692	1.731	0.983	0.552	2.904	2.267	1.432	0.84	0.437
	157	2.249	1.662	1.075	0.647	0.356	3.595	2.695	1.734	0.985	0.553	2.906	2.268	1.433	0.841	0.437
	157.2	2.25	1.664	1.076	0.648	0.357	3.597	2.697	1.736	0.986	0.554	2.908	2.271	1.436	0.842	0.439
	157.4	2.251	1.665	1.077	0.648	0.357	3.599	2.699	1.738	0.987	0.554	2.91	2.272	1.437	0.843	0.439
	157.6	2.252	1.666	1.078	0.649	0.357	3.6	2.701	1.739	0.988	0.555	2.912	2.274	1.438	0.844	0.44
	157.8	2.253	1.667	1.079	0.649	0.358	3.602	2.702	1.741	0.989	0.555	2.913	2.276	1.44	0.845	0.44
	158	2.254	1.669	1.08	0.649	0.358	3.603	2.704	1.742	0.991	0.556	2.915	2.278	1.442	0.847	0.441
	158.2	2.255	1.67	1.081	0.65	0.358	3.605	2.706	1.744	0.992	0.556	2.917	2.28	1.444	0.849	0.443
	158.4	2.256	1.671	1.082	0.65	0.358	3.607	2.708	1.745	0.993	0.557	2.918	2.282	1.445	0.85	0.443
	158.6	2.258	1.673	1.084	0.651	0.358	3.608	2.709	1.746	0.994	0.558	2.917	2.282	1.445	0.849	0.442
	158.8	2.259	1.673	1.085	0.651	0.358	3.61	2.711	1.748	0.995	0.558	2.918	2.284	1.447	0.85	0.442
	159	2.26	1.675	1.085	0.652	0.359	3.611	2.713	1.749	0.996	0.559	2.919	2.285	1.448	0.851	0.443
	159.2	2.261	1.675	1.086	0.653	0.359	3.613	2.715	1.751	0.997	0.559	2.92	2.286	1.449	0.852	0.443
	159.4	2.263	1.677	1.087	0.654	0.36	3.614	2.717	1.752	0.998	0.56	2.922	2.287	1.45	0.853	0.443
	159.6	2.263	1.677	1.087	0.654	0.359	3.616	2.719	1.753	0.999	0.561	2.923	2.289	1.451	0.854	0.443
	159.8	2.264	1.678	1.087	0.654	0.36	3.617	2.721	1.755	1	0.562	2.924	2.29	1.452	0.854	0.444
	160	2.266	1.679	1.087	0.655	0.36	3.619	2.723	1.756	1.001	0.563	2.925	2.292	1.453	0.855	0.444
	160.2	2.267	1.68	1.088	0.655	0.361	3.621	2.725	1.758	1.002	0.563	2.927	2.293	1.454	0.856	0.445
	160.4	2.269	1.68	1.088	0.656	0.361	3.623	2.727	1.76	1.003	0.563	2.928	2.294	1.455	0.857	0.445
	160.6	2.269	1.681	1.089	0.656	0.361	3.625	2.729	1.762	1.005	0.565	2.93	2.296	1.456	0.858	0.446
	160.8	2.271	1.683	1.09	0.658	0.363	3.627	2.732	1.763	1.006	0.566	2.931	2.297	1.458	0.859	0.446
	161	2.272	1.684	1.091	0.658	0.363	3.628	2.734	1.765	1.007	0.566	2.934	2.3	1.46	0.861	0.447
	161.2	2.274	1.685	1.092	0.659	0.363	3.629	2.735	1.765	1.007	0.566	2.935	2.301	1.462	0.862	0.448
	161.4	2.276	1.686	1.094	0.66	0.364	3.632	2.737	1.768	1.01	0.567	2.936	2.302	1.463	0.863	0.449
	161.6	2.278	1.689	1.096	0.662	0.365	3.633	2.739	1.769	1.011	0.568	2.937	2.304	1.465	0.864	0.449
	161.8	2.279	1.69	1.097	0.662	0.365	3.634	2.74	1.769	1.011	0.568	2.937	2.304	1.465	0.864	0.448
	162	2.28	1.692	1.098	0.662	0.366	3.635	2.742	1.771	1.012	0.568	2.939	2.306	1.468	0.866	0.45
	162.2	2.282	1.694	1.1	0.664	0.367	3.637	2.744	1.773	1.013	0.569	2.939	2.306	1.468	0.866	0.45
	162.4	2.283	1.695	1.101	0.664	0.367	3.638	2.746	1.775	1.014	0.57	2.941	2.308	1.468	0.866	0.45
	162.6	2.284	1.696	1.102	0.664	0.367	3.64	2.747	1.776	1.015	0.57	2.942	2.309	1.47	0.867	0.45
	162.8	2.284	1.697	1.103	0.665	0.367	3.641	2.749	1.778	1.015	0.571	2.943	2.31	1.471	0.868	0.45
	163	2.286	1.698	1.104	0.666	0.367	3.643	2.751	1.78	1.016	0.572	2.944	2.312	1.473	0.87	0.452
	163.2	2.286	1.699	1.105	0.667	0.368	3.644	2.753	1.782	1.017	0.572	2.946	2.313	1.474	0.87	0.453
	163.4	2.287	1.7	1.106	0.668	0.368	3.645	2.755	1.784	1.018	0.573	2.947	2.315	1.476	0.871	0.454
	163.6	2.288	1.702	1.107	0.668	0.369	3.647	2.756	1.786	1.019	0.574	2.948	2.317	1.477	0.872	0.454
	163.8	2.289	1.703	1.107	0.669	0.369	3.649	2.758	1.788	1.02	0.574	2.95	2.319	1.479	0.874	0.456
	164	2.29	1.704	1.108	0.67	0.37	3.651	2.759	1.789	1.021	0.575	2.95	2.321	1.48	0.875	0.457
	164.2	2.291	1.705	1.109	0.671	0.37	3.653	2.761	1.791	1.022	0.575	2.953	2.323	1.482	0.876	0.458
	164.4	2.291	1.706	1.109	0.672	0.369	3.654	2.763	1.792	1.024	0.576	2.953	2.324	1.483	0.876	0.458
	164.6	2.292	1.706	1.109	0.671	0.368	3.656	2.764	1.793	1.024	0.576	2.955	2.326	1.485	0.878	0.459
	164.8	2.294	1.708	1.11	0.673	0.37	3.659	2.767	1.795	1.026	0.578	2.956	2.327	1.487	0.879	0.46
	165	2.296	1.709	1.111	0.674	0.369	3.661	2.768	1.797	1.027	0.578	2.957	2.328	1.488	0.88	0.46
	165.2	2.297	1.709	1.112	0.675	0.369	3.663	2.77	1.798	1.028	0.578	2.958	2.329	1.49	0.881	0.46
	165.4	2.298	1.71	1.113	0.675	0.37	3.664	2.772	1.799	1.029	0.579	2.959	2.329	1.49	0.881	0.46
	165.6	2.299	1.71	1.114	0.675	0.37	3.666	2.774	1.8	1.03	0.58	2.96	2.33	1.491	0.882	0.46
	165.8	2.3	1.712	1.114	0.675	0.37	3.668	2.776	1.801	1.031	0.58	2.96	2.33	1.491	0.881	0.46
	166	2.301	1.713	1.115	0.676	0.37	3.669	2.777	1.803	1.032	0.581	2.961	2.331	1.493	0.882	0.46
	166.2	2.302	1.713	1.115	0.677	0.371	3.67	2.779	1.805	1.033	0.581	2.963	2.333	1.493	0.883	0.461
	166.4	2.304	1.714	1.116	0.677	0.371	3.672	2.781	1.806	1.034	0.582	2.964	2.334	1.494	0.884	0.461
	166.6	2.305	1.715	1.117	0.677	0.371	3.673	2.783	1.808	1.035	0.582	2.964	2.335	1.495	0.885	0.461
	166.8	2.306	1.716	1.118	0.677	0.371	3.674	2.785	1.809	1.036	0.583	2.965	2.337	1.496	0.886	0.461
	167	2.308	1.718	1.12	0.679	0.372	3.676	2.786	1.811	1.038	0.584	2.967	2.339	1.498	0.887	0.462
	167.2	2.309	1.719	1.122	0.679	0.373	3.678	2.789	1.813	1.039	0.585	2.968	2.34	1.499	0.888	0.462
	167.4	2.31	1.721	1.124	0.68	0.374	3.679	2.79	1.815	1.04	0.586	2.969	2.342	1.5	0.889	0.463
	167.6	2.311	1.723	1.125	0.68	0.374	3.68	2.79	1.816	1.041	0.586	2.972	2.344	1.502	0.89	0.464
	167.8	2.312	1.724	1.126	0.681	0.374	3.683	2.792	1.818	1.043	0.588	2.973	2.346	1.503	0.891	0.464
	168	2.313	1.725	1.128	0.681	0.375	3.684	2.794	1.82	1.044	0.588	2.974	2.347	1.505	0.892	0.464
	168.2	2.314	1.725	1.128	0.682	0.375	3.685	2.796	1.821	1.045	0.589	2.976	2.349	1.506	0.892	0.465
	168.4	2.314	1.726	1.129	0.682	0.376	3.687	2.797	1.823	1.046	0.589	2.977	2.35	1.508	0.893	0.465
	168.6	2.315	1.727	1.13	0.683	0.376	3.688	2.799	1.825	1.047	0.59	2.978	2.352	1.509	0.893	0.466
	168.8	2.316	1.728	1.131	0.683	0.377	3.689	2.801	1.827	1.047	0.591	2.979	2.353	1.51	0.895	0.466
	169	2.316	1.729	1.132	0.684	0.377	3.691	2.803	1.828	1.049	0.591	2.981	2.355	1.512	0.896	0.467
	169.2	2.317	1.73	1.132	0.684	0.378	3.693	2.805	1.83	1.05	0.592	2.983	2.357	1.514	0.897	0.468
	169.4	2.319	1.731	1.134	0.686	0.38	3.695	2.807	1.831	1.051	0.592	2.983	2.358	1.515	0.897	0.468
	169.6	2.32	1.732	1.134	0.687	0.38	3.696	2.809	1.833	1.052	0.593	2.985	2.36	1.517	0.899	0.47
	169.8	2.321	1.734	1.134	0.687	0.38	3.698	2.811	1.834	1.053	0.594	2.985	2.36	1.517	0.899	0.47
	170	2.322	1.735	1.135	0.688	0.38	3.699	2.813	1.836	1.053	0.595	2.987	2.362	1.52	0.901	0.471
	170.2	2.322	1.736	1.135	0.689	0.381	3.701	2.814	1.838	1.054	0.595	2.987	2.363	1.52	0.902	0.472
	170.4	2.323	1.737	1.136	0.69	0.381	3.703	2.816	1.839	1.055	0.595	2.987	2.364	1.521	0.902	0.471
	170.6	2.325	1.739	1.138	0.691	0.382	3.704	2.818	1.84	1.056	0.596	2.988	2.365	1.522	0.903	0.471
	170.8	2.327	1.741	1.139	0.691	0.382	3.705	2.819	1.842	1.057	0.596	2.99	2.367	1.523	0.904	0.472
	171	2.328	1.742	1.14	0.692	0.382	3.707	2.821	1.843	1.058	0.597	2.991	2.368	1.524	0.905	0.472
	171.2	2.33	1.745	1.143	0.693	0.383	3.708	2.822	1.845	1.059	0.597	2.994	2.37	1.525	0.907	0.473
	171.4	2.331	1.746	1.144	0.694	0.384	3.709	2.824	1.846	1.06	0.598	2.995	2.371	1.527	0.908	0.474
	171.6	2.332	1.747	1.145	0.694	0.384	3.711	2.825	1.847	1.062	0.598	2.997	2.372	1.527	0.909	0.474
	171.8	2.333	1.749	1.147	0.695	0.384	3.712	2.827	1.849	1.063	0.599	2.997	2.372	1.528	0.909	0.473
	172	2.334	1.75	1.149	0.697	0.386	3.715	2.83	1.851	1.065	0.601	2.999	2.374	1.53	0.911	0.475
	172.2	2.334	1.751	1.149	0.697	0.385	3.717	2.832	1.852	1.066	0.602	3.001	2.375	1.531	0.912	0.476
	172.4	2.335	1.753	1.151	0.698	0.386	3.719	2.834	1.855	1.068	0.604	3.002	2.376	1.532	0.913	0.476
	172.6	2.337	1.754	1.152	0.699	0.387	3.72	2.836	1.857	1.068	0.604	3.003	2.378	1.534	0.914	0.477
	172.8	2.338	1.755	1.153	0.699	0.387	3.722	2.838	1.858	1.07	0.605	3.004	2.379	1.535	0.914	0.477
	173	2.339	1.755	1.153	0.7	0.387	3.725	2.841	1.861	1.072	0.607	3.006	2.381	1.536	0.915	0.478
	173.2	2.341	1.757	1.155	0.701	0.388	3.726	2.843	1.862	1.073	0.607	3.007	2.383	1.538	0.916	0.479
	173.4	2.342	1.758	1.155	0.702	0.388	3.727	2.844	1.864	1.074	0.608	3.007	2.383	1.539	0.917	0.479
	173.6	2.343	1.759	1.156	0.702	0.388	3.728	2.846	1.866	1.075	0.609	3.008	2.384	1.541	0.918	0.479
	173.8	2.343	1.759	1.155	0.702	0.387	3.729	2.848	1.867	1.076	0.61	3.009	2.386	1.543	0.919	0.479
	174	2.345	1.76	1.156	0.704	0.389	3.729	2.849	1.868	1.076	0.609	3.009	2.386	1.543	0.918	0.479
	174.2	2.346	1.761	1.156	0.704	0.389	3.731	2.85	1.869	1.077	0.609	3.01	2.387	1.543	0.919	0.479
	174.4	2.347	1.762	1.157	0.704	0.389	3.731	2.852	1.87	1.078	0.61	3.012	2.389	1.545	0.92	0.479
	174.6	2.35	1.763	1.159	0.705	0.39	3.732	2.853	1.871	1.078	0.608	3.014	2.391	1.547	0.922	0.48
	174.8	2.351	1.764	1.159	0.705	0.391	3.733	2.855	1.873	1.079	0.609	3.015	2.393	1.547	0.923	0.481
	175	2.353	1.765	1.16	0.706	0.392	3.735	2.856	1.874	1.08	0.609	3.016	2.394	1.549	0.925	0.481
	175.2	2.353	1.766	1.161	0.707	0.392	3.736	2.857	1.875	1.081	0.61	3.018	2.394	1.55	0.925	0.482
	175.4	2.354	1.766	1.161	0.707	0.391	3.738	2.859	1.877	1.082	0.61	3.019	2.395	1.552	0.926	0.482
	175.6	2.355	1.767	1.162	0.708	0.392	3.739	2.86	1.877	1.082	0.61	3.02	2.396	1.553	0.926	0.483
	175.8	2.355	1.768	1.162	0.709	0.392	3.741	2.861	1.878	1.082	0.61	3.021	2.398	1.554	0.928	0.484
	176	2.356	1.769	1.163	0.709	0.392	3.743	2.863	1.879	1.084	0.611	3.022	2.399	1.555	0.929	0.485
	176.2	2.357	1.77	1.164	0.71	0.392	3.746	2.865	1.882	1.086	0.612	3.023	2.4	1.556	0.929	0.485
	176.4	2.358	1.771	1.164	0.711	0.393	3.748	2.866	1.883	1.087	0.612	3.024	2.402	1.557	0.93	0.486
	176.6	2.359	1.772	1.165	0.711	0.393	3.75	2.869	1.885	1.089	0.614	3.024	2.403	1.559	0.93	0.486
	176.8	2.36	1.774	1.167	0.713	0.394	3.751	2.869	1.885	1.089	0.614	3.025	2.404	1.56	0.931	0.487
	177	2.361	1.774	1.167	0.713	0.394	3.753	2.871	1.887	1.089	0.615	3.026	2.406	1.561	0.931	0.487
	177.2	2.362	1.776	1.168	0.714	0.395	3.755	2.874	1.889	1.091	0.617	3.027	2.407	1.562	0.932	0.488
	177.4	2.363	1.776	1.169	0.714	0.395	3.755	2.875	1.89	1.091	0.616	3.028	2.408	1.564	0.932	0.488
	177.6	2.363	1.776	1.169	0.713	0.394	3.756	2.876	1.892	1.092	0.617	3.029	2.41	1.565	0.933	0.488
	177.8	2.365	1.779	1.171	0.715	0.395	3.757	2.878	1.894	1.093	0.618	3.03	2.411	1.566	0.933	0.489
	178	2.366	1.78	1.172	0.715	0.396	3.758	2.879	1.894	1.093	0.618	3.032	2.412	1.567	0.934	0.49
	178.2	2.366	1.781	1.173	0.715	0.396	3.759	2.881	1.895	1.094	0.618	3.033	2.413	1.568	0.935	0.49
	178.4	2.367	1.782	1.174	0.715	0.397	3.761	2.883	1.897	1.096	0.619	3.035	2.416	1.57	0.937	0.491
	178.6	2.368	1.782	1.174	0.715	0.397	3.762	2.884	1.898	1.097	0.62	3.036	2.417	1.571	0.938	0.492
	178.8	2.369	1.784	1.175	0.715	0.397	3.765	2.887	1.901	1.099	0.622	3.037	2.419	1.572	0.939	0.492
	179	2.37	1.785	1.176	0.716	0.398	3.766	2.889	1.903	1.1	0.622	3.039	2.42	1.573	0.94	0.493
	179.2	2.371	1.786	1.177	0.717	0.398	3.767	2.89	1.904	1.101	0.623	3.04	2.421	1.575	0.94	0.494
	179.4	2.372	1.788	1.179	0.719	0.399	3.768	2.892	1.906	1.101	0.623	3.041	2.423	1.576	0.941	0.495
	179.6	2.373	1.789	1.18	0.72	0.399	3.77	2.893	1.908	1.102	0.624	3.042	2.424	1.577	0.942	0.495
	179.8	2.374	1.789	1.18	0.721	0.4	3.772	2.896	1.91	1.105	0.625	3.044	2.425	1.578	0.944	0.496
	180	2.375	1.79	1.181	0.722	0.4	3.773	2.897	1.912	1.105	0.626	3.044	2.426	1.58	0.945	0.495
	180.2	2.376	1.792	1.182	0.722	0.4	3.776	2.9	1.914	1.107	0.627	3.045	2.428	1.581	0.945	0.495
	180.4	2.378	1.793	1.184	0.724	0.402	3.778	2.903	1.917	1.109	0.628	3.046	2.429	1.582	0.946	0.496
	180.6	2.379	1.794	1.185	0.725	0.402	3.779	2.904	1.918	1.109	0.629	3.046	2.43	1.583	0.947	0.496
	180.8	2.381	1.796	1.187	0.727	0.403	3.78	2.905	1.919	1.11	0.629	3.046	2.431	1.583	0.946	0.496
	181	2.382	1.797	1.187	0.727	0.403	3.781	2.907	1.921	1.111	0.629	3.047	2.432	1.584	0.947	0.496
	181.2	2.383	1.799	1.188	0.728	0.403	3.782	2.909	1.923	1.112	0.63	3.049	2.434	1.586	0.949	0.498
	181.4	2.384	1.799	1.189	0.728	0.403	3.784	2.91	1.924	1.113	0.631	3.05	2.434	1.587	0.949	0.498
	181.6	2.385	1.801	1.189	0.728	0.403	3.785	2.912	1.926	1.114	0.631	3.052	2.435	1.588	0.95	0.498
	181.8	2.386	1.802	1.19	0.729	0.404	3.785	2.913	1.926	1.114	0.631	3.054	2.437	1.591	0.952	0.5
	182	2.388	1.804	1.192	0.73	0.405	3.786	2.914	1.927	1.116	0.632	3.055	2.439	1.592	0.953	0.501
	182.2	2.389	1.805	1.193	0.73	0.405	3.788	2.916	1.929	1.117	0.632	3.056	2.44	1.593	0.954	0.501
	182.4	2.389	1.805	1.193	0.73	0.406	3.79	2.917	1.93	1.119	0.633	3.057	2.442	1.594	0.954	0.502
	182.6	2.391	1.806	1.194	0.73	0.406	3.792	2.919	1.933	1.121	0.635	3.058	2.444	1.595	0.956	0.502
	182.8	2.392	1.807	1.194	0.731	0.406	3.793	2.921	1.934	1.122	0.636	3.059	2.445	1.597	0.956	0.503
	183	2.393	1.808	1.195	0.732	0.406	3.795	2.922	1.935	1.123	0.636	3.06	2.446	1.598	0.957	0.504
	183.2	2.393	1.808	1.195	0.733	0.406	3.795	2.923	1.937	1.124	0.637	3.062	2.447	1.599	0.959	0.504
	183.4	2.394	1.809	1.196	0.734	0.406	3.797	2.925	1.939	1.125	0.637	3.063	2.449	1.6	0.959	0.504
	183.6	2.395	1.81	1.197	0.734	0.407	3.799	2.927	1.94	1.126	0.638	3.064	2.45	1.601	0.96	0.504
	183.8	2.396	1.811	1.198	0.735	0.407	3.801	2.929	1.942	1.127	0.638	3.065	2.451	1.602	0.962	0.504
	184	2.397	1.812	1.2	0.735	0.407	3.803	2.931	1.944	1.128	0.638	3.066	2.452	1.603	0.963	0.505
	184.2	2.398	1.814	1.202	0.737	0.409	3.804	2.933	1.945	1.129	0.639	3.067	2.453	1.604	0.964	0.505
	184.4	2.399	1.815	1.202	0.737	0.409	3.806	2.935	1.947	1.129	0.64	3.068	2.454	1.604	0.965	0.506
	184.6	2.4	1.816	1.203	0.738	0.409	3.807	2.936	1.948	1.13	0.64	3.069	2.456	1.606	0.966	0.507
	184.8	2.401	1.816	1.204	0.737	0.409	3.81	2.939	1.95	1.132	0.641	3.07	2.457	1.607	0.967	0.507
	185	2.401	1.817	1.205	0.738	0.41	3.811	2.941	1.952	1.133	0.641	3.072	2.457	1.608	0.967	0.507
	185.2	2.403	1.818	1.206	0.738	0.411	3.813	2.942	1.953	1.134	0.642	3.073	2.458	1.609	0.968	0.508
	185.4	2.404	1.82	1.208	0.739	0.412	3.813	2.942	1.954	1.133	0.641	3.074	2.459	1.611	0.968	0.508
	185.6	2.405	1.821	1.209	0.739	0.412	3.814	2.944	1.955	1.134	0.642	3.075	2.46	1.612	0.969	0.509
	185.8	2.406	1.822	1.21	0.74	0.413	3.816	2.947	1.957	1.136	0.644	3.076	2.461	1.614	0.97	0.509
	186	2.407	1.823	1.211	0.74	0.413	3.817	2.948	1.958	1.137	0.644	3.078	2.464	1.616	0.971	0.511
	186.2	2.408	1.823	1.211	0.74	0.413	3.819	2.95	1.959	1.138	0.645	3.079	2.465	1.617	0.972	0.511
	186.4	2.408	1.823	1.211	0.739	0.412	3.82	2.951	1.96	1.139	0.646	3.081	2.467	1.62	0.974	0.513
	186.6	2.409	1.824	1.211	0.74	0.412	3.821	2.952	1.961	1.14	0.647	3.082	2.468	1.621	0.975	0.513
	186.8	2.409	1.825	1.212	0.741	0.412	3.822	2.953	1.962	1.141	0.647	3.083	2.469	1.622	0.975	0.513
	187	2.411	1.827	1.213	0.743	0.414	3.824	2.956	1.965	1.143	0.649	3.083	2.471	1.624	0.976	0.513
	187.2	2.412	1.828	1.213	0.743	0.414	3.825	2.957	1.967	1.144	0.649	3.084	2.472	1.624	0.977	0.513
	187.4	2.414	1.829	1.214	0.744	0.414	3.827	2.959	1.968	1.145	0.65	3.085	2.473	1.625	0.978	0.514
	187.6	2.415	1.83	1.215	0.745	0.414	3.829	2.96	1.97	1.146	0.65	3.085	2.473	1.624	0.978	0.513
	187.8	2.416	1.831	1.216	0.746	0.415	3.83	2.961	1.971	1.147	0.651	3.086	2.474	1.625	0.979	0.514
	188	2.418	1.833	1.217	0.747	0.416	3.831	2.963	1.973	1.147	0.652	3.087	2.476	1.626	0.98	0.514
	188.2	2.419	1.834	1.218	0.748	0.417	3.833	2.965	1.974	1.149	0.653	3.088	2.477	1.628	0.981	0.515
	188.4	2.42	1.834	1.219	0.748	0.417	3.835	2.966	1.976	1.15	0.653	3.088	2.477	1.627	0.981	0.515
	188.6	2.421	1.835	1.22	0.749	0.417	3.835	2.967	1.976	1.15	0.653	3.09	2.478	1.629	0.982	0.515
	188.8	2.423	1.837	1.222	0.75	0.418	3.836	2.968	1.978	1.15	0.653	3.091	2.479	1.63	0.982	0.515
	189	2.424	1.837	1.223	0.751	0.419	3.837	2.97	1.979	1.151	0.654	3.092	2.48	1.632	0.983	0.515
	189.2	2.424	1.838	1.224	0.751	0.419	3.838	2.97	1.98	1.151	0.653	3.093	2.481	1.632	0.984	0.516
	189.4	2.425	1.839	1.225	0.752	0.418	3.839	2.972	1.982	1.152	0.654	3.094	2.482	1.633	0.985	0.517
	189.6	2.426	1.84	1.226	0.752	0.418	3.84	2.973	1.983	1.153	0.655	3.095	2.483	1.634	0.986	0.517
	189.8	2.427	1.841	1.227	0.753	0.418	3.842	2.975	1.984	1.154	0.656	3.098	2.486	1.636	0.988	0.519
	190	2.428	1.843	1.229	0.754	0.419	3.842	2.975	1.984	1.154	0.656	3.099	2.487	1.637	0.989	0.52
	190.2	2.428	1.844	1.229	0.754	0.419	3.843	2.977	1.986	1.155	0.656	3.1	2.488	1.638	0.99	0.52
	190.4	2.429	1.845	1.229	0.755	0.42	3.845	2.98	1.988	1.158	0.658	3.102	2.49	1.64	0.991	0.521
	190.6	2.429	1.846	1.23	0.756	0.42	3.846	2.982	1.989	1.159	0.658	3.103	2.491	1.641	0.992	0.522
	190.8	2.43	1.848	1.231	0.756	0.42	3.847	2.984	1.991	1.16	0.659	3.103	2.492	1.642	0.992	0.522
	191	2.431	1.848	1.231	0.757	0.421	3.849	2.986	1.993	1.162	0.66	3.104	2.493	1.643	0.993	0.523
	191.2	2.432	1.849	1.232	0.757	0.421	3.849	2.987	1.993	1.162	0.659	3.105	2.494	1.644	0.994	0.523
	191.4	2.433	1.851	1.233	0.758	0.421	3.852	2.989	1.995	1.164	0.66	3.106	2.496	1.645	0.995	0.524
	191.6	2.434	1.852	1.233	0.758	0.422	3.853	2.99	1.997	1.165	0.662	3.108	2.499	1.647	0.997	0.525
	191.8	2.434	1.853	1.234	0.759	0.422	3.854	2.992	1.998	1.166	0.662	3.11	2.5	1.649	0.998	0.526
	192	2.435	1.854	1.235	0.759	0.422	3.855	2.992	1.998	1.166	0.661	3.111	2.501	1.651	0.999	0.526
	192.2	2.436	1.854	1.236	0.759	0.423	3.856	2.993	1.999	1.168	0.662	3.112	2.502	1.652	1	0.527
	192.4	2.437	1.855	1.237	0.76	0.423	3.858	2.994	2.001	1.168	0.662	3.112	2.502	1.652	0.999	0.526
	192.6	2.438	1.856	1.238	0.76	0.423	3.858	2.996	2.002	1.169	0.663	3.113	2.503	1.654	1	0.527
	192.8	2.439	1.856	1.239	0.761	0.424	3.86	2.996	2.003	1.17	0.663	3.114	2.504	1.655	1.001	0.527
	193	2.44	1.857	1.239	0.762	0.424	3.861	2.998	2.004	1.17	0.663	3.115	2.505	1.657	1.002	0.527
	193.2	2.441	1.857	1.241	0.762	0.424	3.863	3	2.006	1.171	0.664	3.116	2.506	1.657	1.002	0.528
	193.4	2.443	1.858	1.242	0.764	0.425	3.864	3.001	2.007	1.172	0.665	3.117	2.507	1.658	1.003	0.528
	193.6	2.444	1.859	1.244	0.764	0.425	3.865	3.002	2.009	1.173	0.666	3.118	2.509	1.66	1.004	0.529
	193.8	2.445	1.86	1.245	0.765	0.426	3.867	3.004	2.011	1.174	0.666	3.119	2.509	1.661	1.005	0.529
	194	2.447	1.862	1.246	0.766	0.427	3.868	3.006	2.013	1.174	0.667	3.12	2.51	1.662	1.006	0.531
	194.2	2.447	1.863	1.246	0.767	0.427	3.87	3.008	2.015	1.176	0.669	3.122	2.512	1.663	1.008	0.532
	194.4	2.449	1.864	1.247	0.768	0.428	3.871	3.01	2.017	1.177	0.669	3.122	2.513	1.663	1.008	0.532
	194.6	2.451	1.866	1.249	0.769	0.429	3.873	3.012	2.018	1.178	0.671	3.123	2.514	1.664	1.009	0.533
	194.8	2.452	1.867	1.249	0.769	0.43	3.875	3.015	2.021	1.179	0.672	3.124	2.515	1.665	1.01	0.534
	195	2.453	1.868	1.25	0.77	0.43	3.876	3.016	2.022	1.181	0.672	3.125	2.516	1.667	1.011	0.534
	195.2	2.454	1.869	1.25	0.77	0.431	3.878	3.017	2.024	1.182	0.673	3.127	2.519	1.669	1.013	0.536
	195.4	2.455	1.871	1.251	0.771	0.431	3.88	3.019	2.025	1.183	0.674	3.128	2.52	1.67	1.014	0.536
	195.6	2.456	1.871	1.252	0.771	0.431	3.881	3.02	2.026	1.184	0.674	3.129	2.521	1.671	1.015	0.537
	195.8	2.456	1.872	1.252	0.772	0.431	3.882	3.021	2.027	1.185	0.675	3.131	2.522	1.672	1.015	0.537
	196	2.456	1.873	1.253	0.772	0.431	3.883	3.023	2.028	1.186	0.675	3.131	2.522	1.672	1.015	0.536
	196.2	2.458	1.875	1.255	0.774	0.433	3.885	3.025	2.03	1.188	0.677	3.132	2.524	1.674	1.015	0.537
	196.4	2.457	1.875	1.254	0.773	0.432	3.886	3.027	2.031	1.189	0.678	3.132	2.524	1.674	1.015	0.536
	196.6	2.458	1.875	1.255	0.774	0.432	3.888	3.029	2.032	1.19	0.678	3.133	2.525	1.675	1.015	0.536
	196.8	2.459	1.876	1.255	0.774	0.432	3.889	3.03	2.033	1.191	0.678	3.134	2.526	1.677	1.016	0.537
	197	2.461	1.877	1.257	0.776	0.433	3.891	3.032	2.035	1.191	0.678	3.135	2.528	1.678	1.017	0.537
	197.2	2.46	1.877	1.257	0.776	0.432	3.892	3.034	2.036	1.193	0.679	3.137	2.529	1.68	1.018	0.538
	197.4	2.462	1.878	1.259	0.777	0.433	3.893	3.035	2.037	1.194	0.68	3.138	2.53	1.681	1.019	0.538
	197.6	2.462	1.879	1.26	0.778	0.433	3.894	3.036	2.039	1.195	0.681	3.139	2.531	1.682	1.02	0.538
	197.8	2.463	1.88	1.26	0.778	0.433	3.895	3.038	2.041	1.196	0.681	3.142	2.533	1.684	1.022	0.54
	198	2.465	1.882	1.262	0.779	0.434	3.897	3.04	2.042	1.197	0.682	3.143	2.534	1.685	1.022	0.54
	198.2	2.465	1.883	1.263	0.78	0.434	3.899	3.042	2.045	1.199	0.684	3.144	2.535	1.686	1.023	0.54
	198.4	2.465	1.883	1.264	0.78	0.435	3.9	3.044	2.047	1.201	0.684	3.143	2.535	1.686	1.023	0.54
	198.6	2.466	1.885	1.265	0.78	0.435	3.902	3.045	2.048	1.202	0.685	3.144	2.537	1.688	1.024	0.541
	198.8	2.467	1.885	1.265	0.781	0.436	3.903	3.046	2.05	1.202	0.685	3.147	2.539	1.69	1.026	0.542
	199	2.47	1.887	1.267	0.783	0.437	3.904	3.047	2.051	1.204	0.685	3.147	2.54	1.691	1.027	0.542
	199.2	2.47	1.887	1.267	0.782	0.436	3.906	3.048	2.052	1.205	0.686	3.148	2.541	1.692	1.028	0.543
	199.4	2.47	1.888	1.268	0.783	0.436	3.906	3.048	2.053	1.205	0.685	3.15	2.542	1.693	1.029	0.544
	199.6	2.472	1.89	1.269	0.785	0.437	3.907	3.05	2.054	1.206	0.686	3.15	2.543	1.692	1.029	0.543
	199.8	2.473	1.891	1.27	0.785	0.438	3.909	3.053	2.056	1.208	0.688	3.151	2.544	1.693	1.029	0.544
	200	2.474	1.892	1.271	0.786	0.438	3.91	3.054	2.057	1.209	0.688	3.152	2.545	1.694	1.03	0.544
	200.2	2.475	1.893	1.271	0.786	0.438	3.911	3.056	2.058	1.21	0.689	3.153	2.546	1.695	1.031	0.545
	200.4	2.476	1.894	1.272	0.786	0.439	3.911	3.057	2.059	1.21	0.688	3.152	2.546	1.695	1.03	0.545
	200.6	2.477	1.895	1.273	0.787	0.439	3.913	3.058	2.06	1.211	0.689	3.153	2.547	1.695	1.031	0.545
	200.8	2.478	1.895	1.274	0.788	0.44	3.914	3.06	2.061	1.211	0.689	3.155	2.549	1.697	1.032	0.547
	201	2.479	1.896	1.274	0.788	0.44	3.917	3.063	2.063	1.213	0.691	3.156	2.55	1.698	1.033	0.547
	201.2	2.48	1.897	1.275	0.789	0.441	3.918	3.064	2.065	1.214	0.692	3.158	2.551	1.7	1.035	0.548
	201.4	2.482	1.898	1.277	0.79	0.442	3.919	3.066	2.066	1.215	0.692	3.159	2.552	1.702	1.035	0.548
	201.6	2.483	1.899	1.278	0.791	0.442	3.92	3.067	2.068	1.216	0.693	3.16	2.553	1.702	1.036	0.549
	201.8	2.483	1.9	1.278	0.791	0.443	3.921	3.069	2.069	1.217	0.693	3.161	2.554	1.704	1.037	0.549
	202	2.484	1.901	1.279	0.791	0.443	3.923	3.07	2.071	1.217	0.693	3.162	2.556	1.705	1.038	0.549
	202.2	2.484	1.903	1.279	0.792	0.443	3.924	3.072	2.072	1.218	0.694	3.164	2.557	1.706	1.039	0.55
	202.4	2.485	1.903	1.28	0.792	0.444	3.925	3.073	2.074	1.219	0.694	3.166	2.559	1.708	1.041	0.551
	202.6	2.487	1.905	1.281	0.793	0.445	3.927	3.074	2.075	1.219	0.695	3.167	2.56	1.709	1.042	0.551
	202.8	2.488	1.906	1.282	0.794	0.446	3.928	3.075	2.077	1.22	0.695	3.168	2.561	1.71	1.043	0.552
	203	2.489	1.906	1.283	0.795	0.446	3.929	3.076	2.078	1.221	0.696	3.168	2.562	1.711	1.044	0.553
	203.2	2.489	1.908	1.283	0.796	0.446	3.93	3.077	2.079	1.222	0.697	3.169	2.564	1.712	1.045	0.553
	203.4	2.491	1.909	1.285	0.797	0.447	3.931	3.078	2.08	1.223	0.698	3.17	2.566	1.714	1.046	0.554
	203.6	2.492	1.91	1.285	0.797	0.447	3.932	3.08	2.082	1.224	0.698	3.171	2.566	1.714	1.047	0.554
	203.8	2.493	1.91	1.285	0.798	0.448	3.933	3.082	2.083	1.225	0.698	3.172	2.567	1.715	1.048	0.555
	204	2.493	1.911	1.287	0.798	0.448	3.934	3.083	2.084	1.227	0.699	3.173	2.568	1.717	1.048	0.556
	204.2	2.494	1.912	1.288	0.799	0.448	3.934	3.085	2.086	1.227	0.7	3.173	2.569	1.718	1.049	0.556
	204.4	2.495	1.913	1.289	0.8	0.448	3.936	3.086	2.087	1.228	0.7	3.174	2.57	1.718	1.05	0.557
	204.6	2.495	1.914	1.29	0.801	0.448	3.937	3.088	2.088	1.23	0.701	3.175	2.571	1.719	1.05	0.557
	204.8	2.497	1.915	1.293	0.803	0.449	3.938	3.089	2.089	1.231	0.702	3.175	2.572	1.72	1.051	0.558
	205	2.497	1.915	1.292	0.802	0.449	3.94	3.091	2.091	1.232	0.703	3.177	2.573	1.722	1.052	0.558
	205.2	2.498	1.917	1.294	0.804	0.45	3.941	3.092	2.092	1.233	0.703	3.179	2.575	1.724	1.053	0.559
	205.4	2.498	1.917	1.294	0.804	0.449	3.943	3.093	2.093	1.234	0.704	3.179	2.576	1.725	1.054	0.56
	205.6	2.499	1.918	1.294	0.804	0.449	3.944	3.094	2.094	1.235	0.704	3.181	2.577	1.726	1.055	0.561
	205.8	2.5	1.919	1.294	0.805	0.449	3.945	3.096	2.095	1.236	0.705	3.183	2.58	1.728	1.057	0.562
	206	2.501	1.92	1.295	0.805	0.45	3.947	3.098	2.096	1.236	0.705	3.184	2.581	1.729	1.058	0.563
	206.2	2.501	1.92	1.295	0.804	0.449	3.948	3.099	2.097	1.237	0.706	3.184	2.582	1.73	1.059	0.563
	206.4	2.501	1.92	1.295	0.804	0.449	3.949	3.1	2.099	1.238	0.706	3.185	2.583	1.732	1.06	0.564
	206.6	2.502	1.922	1.296	0.804	0.45	3.951	3.103	2.101	1.24	0.708	3.186	2.585	1.733	1.061	0.564
	206.8	2.503	1.922	1.297	0.805	0.45	3.951	3.103	2.101	1.24	0.708	3.187	2.586	1.734	1.062	0.564
	207	2.504	1.923	1.297	0.805	0.451	3.954	3.105	2.103	1.242	0.71	3.188	2.588	1.735	1.063	0.565
	207.2	2.505	1.924	1.298	0.805	0.45	3.954	3.106	2.104	1.243	0.71	3.187	2.587	1.735	1.062	0.564
	207.4	2.508	1.925	1.299	0.807	0.452	3.956	3.108	2.106	1.244	0.711	3.189	2.588	1.737	1.063	0.564
	207.6	2.508	1.925	1.3	0.807	0.452	3.957	3.109	2.107	1.245	0.711	3.189	2.589	1.738	1.063	0.565
	207.8	2.508	1.926	1.301	0.807	0.452	3.958	3.11	2.109	1.246	0.712	3.19	2.59	1.738	1.064	0.565
	208	2.51	1.928	1.303	0.809	0.452	3.959	3.111	2.11	1.247	0.712	3.19	2.59	1.738	1.064	0.564
	208.2	2.51	1.928	1.303	0.809	0.452	3.96	3.112	2.112	1.248	0.712	3.191	2.59	1.739	1.064	0.564
	208.4	2.512	1.93	1.304	0.811	0.453	3.96	3.112	2.113	1.248	0.712	3.191	2.59	1.739	1.064	0.563
	208.6	2.512	1.931	1.305	0.811	0.454	3.962	3.114	2.114	1.249	0.712	3.192	2.591	1.74	1.064	0.564
	208.8	2.514	1.933	1.307	0.813	0.455	3.963	3.115	2.116	1.25	0.712	3.193	2.593	1.741	1.065	0.564
	209	2.515	1.934	1.307	0.814	0.455	3.965	3.116	2.117	1.25	0.713	3.194	2.594	1.742	1.066	0.564
	209.2	2.517	1.936	1.309	0.816	0.456	3.966	3.117	2.118	1.251	0.713	3.195	2.595	1.743	1.066	0.564
	209.4	2.518	1.937	1.31	0.816	0.457	3.968	3.119	2.119	1.252	0.714	3.196	2.596	1.744	1.067	0.565
	209.6	2.519	1.938	1.31	0.816	0.457	3.969	3.12	2.12	1.253	0.715	3.197	2.597	1.745	1.069	0.565
	209.8	2.52	1.938	1.311	0.817	0.457	3.97	3.122	2.121	1.254	0.716	3.198	2.599	1.746	1.07	0.566
	210	2.522	1.94	1.313	0.818	0.458	3.971	3.123	2.122	1.255	0.716	3.2	2.6	1.747	1.071	0.567
	210.2	2.522	1.94	1.314	0.819	0.459	3.972	3.125	2.124	1.256	0.717	3.201	2.601	1.748	1.071	0.568
	210.4	2.523	1.94	1.315	0.819	0.46	3.973	3.126	2.125	1.257	0.718	3.201	2.602	1.749	1.072	0.569
	210.6	2.524	1.941	1.316	0.819	0.46	3.973	3.128	2.126	1.258	0.719	3.202	2.604	1.75	1.073	0.569
	210.8	2.526	1.942	1.317	0.821	0.461	3.975	3.129	2.127	1.259	0.719	3.203	2.605	1.752	1.074	0.57
	211	2.526	1.942	1.317	0.82	0.461	3.975	3.13	2.128	1.26	0.719	3.205	2.606	1.753	1.076	0.572
	211.2	2.526	1.942	1.318	0.82	0.461	3.978	3.132	2.131	1.262	0.721	3.205	2.607	1.754	1.076	0.572
	211.4	2.528	1.944	1.319	0.822	0.462	3.978	3.132	2.131	1.262	0.72	3.206	2.608	1.755	1.076	0.572
	211.6	2.528	1.944	1.319	0.821	0.461	3.979	3.134	2.133	1.263	0.721	3.207	2.609	1.757	1.077	0.573
	211.8	2.528	1.945	1.319	0.822	0.461	3.98	3.135	2.135	1.264	0.722	3.209	2.61	1.759	1.078	0.575
	212	2.529	1.945	1.32	0.822	0.461	3.981	3.137	2.136	1.265	0.722	3.21	2.611	1.76	1.079	0.575
	212.2	2.529	1.946	1.321	0.822	0.462	3.982	3.138	2.137	1.266	0.722	3.21	2.612	1.761	1.08	0.575
	212.4	2.53	1.947	1.322	0.823	0.462	3.984	3.14	2.139	1.267	0.723	3.211	2.613	1.762	1.08	0.576
	212.6	2.531	1.949	1.322	0.823	0.462	3.986	3.143	2.142	1.269	0.725	3.212	2.615	1.763	1.081	0.575
	212.8	2.532	1.949	1.323	0.823	0.463	3.987	3.145	2.143	1.27	0.725	3.213	2.616	1.764	1.082	0.575
	213	2.534	1.952	1.325	0.825	0.464	3.989	3.146	2.144	1.27	0.726	3.214	2.616	1.765	1.083	0.575
	213.2	2.535	1.952	1.325	0.825	0.464	3.99	3.148	2.145	1.271	0.727	3.215	2.618	1.767	1.084	0.575
	213.4	2.535	1.953	1.327	0.826	0.464	3.992	3.15	2.148	1.273	0.728	3.216	2.619	1.768	1.085	0.576
	213.6	2.536	1.954	1.327	0.826	0.464	3.992	3.151	2.148	1.274	0.729	3.217	2.619	1.768	1.086	0.576
	213.8	2.537	1.955	1.329	0.827	0.464	3.994	3.153	2.149	1.275	0.73	3.219	2.621	1.769	1.087	0.577
	214	2.538	1.955	1.329	0.828	0.465	3.995	3.154	2.151	1.275	0.73	3.219	2.622	1.77	1.088	0.578
	214.2	2.538	1.956	1.33	0.829	0.465	3.995	3.155	2.152	1.276	0.73	3.219	2.623	1.771	1.089	0.579
	214.4	2.54	1.958	1.332	0.83	0.467	3.996	3.157	2.154	1.278	0.732	3.22	2.624	1.772	1.09	0.579
	214.6	2.541	1.959	1.333	0.831	0.467	3.997	3.158	2.155	1.279	0.732	3.22	2.625	1.773	1.091	0.579
	214.8	2.54	1.958	1.333	0.831	0.466	3.998	3.159	2.156	1.28	0.732	3.221	2.626	1.774	1.091	0.58
	215	2.54	1.958	1.333	0.831	0.467	3.999	3.16	2.158	1.281	0.733	3.222	2.627	1.775	1.092	0.58
	215.2	2.541	1.959	1.334	0.832	0.467	4	3.161	2.159	1.282	0.734	3.224	2.629	1.777	1.093	0.582
	215.4	2.542	1.96	1.334	0.833	0.467	4.001	3.162	2.161	1.283	0.734	3.225	2.63	1.778	1.094	0.583
	215.6	2.542	1.961	1.335	0.834	0.467	4.002	3.164	2.162	1.285	0.735	3.225	2.631	1.78	1.094	0.584
	215.8	2.543	1.962	1.335	0.834	0.468	4.003	3.165	2.163	1.286	0.735	3.227	2.632	1.78	1.095	0.584
	216	2.544	1.963	1.335	0.835	0.468	4.005	3.166	2.165	1.287	0.736	3.227	2.633	1.781	1.096	0.585
	216.2	2.545	1.965	1.336	0.837	0.469	4.006	3.167	2.167	1.288	0.736	3.228	2.634	1.782	1.098	0.585
	216.4	2.547	1.966	1.337	0.837	0.47	4.008	3.169	2.169	1.289	0.737	3.23	2.636	1.783	1.098	0.585
	216.6	2.547	1.967	1.337	0.837	0.47	4.009	3.171	2.171	1.291	0.738	3.231	2.637	1.784	1.099	0.585
	216.8	2.549	1.969	1.339	0.839	0.471	4.011	3.173	2.172	1.292	0.739	3.232	2.638	1.785	1.1	0.585
	217	2.55	1.97	1.34	0.839	0.471	4.013	3.175	2.174	1.294	0.74	3.233	2.639	1.787	1.1	0.586
	217.2	2.55	1.97	1.34	0.839	0.471	4.014	3.177	2.176	1.295	0.741	3.234	2.64	1.788	1.101	0.586
	217.4	2.552	1.972	1.342	0.84	0.472	4.014	3.178	2.177	1.295	0.741	3.235	2.641	1.789	1.101	0.587
	217.6	2.552	1.972	1.342	0.84	0.471	4.016	3.179	2.178	1.296	0.742	3.236	2.642	1.79	1.102	0.587
	217.8	2.554	1.974	1.344	0.841	0.472	4.018	3.181	2.18	1.298	0.744	3.235	2.642	1.791	1.102	0.587
	218	2.555	1.975	1.344	0.841	0.473	4.019	3.182	2.18	1.297	0.743	3.236	2.643	1.792	1.103	0.587
	218.2	2.556	1.976	1.345	0.841	0.473	4.02	3.183	2.18	1.298	0.744	3.236	2.644	1.793	1.104	0.588
	218.4	2.557	1.976	1.346	0.841	0.473	4.021	3.184	2.182	1.298	0.744	3.237	2.645	1.794	1.105	0.589
	218.6	2.558	1.977	1.346	0.842	0.474	4.023	3.186	2.183	1.299	0.745	3.237	2.644	1.794	1.105	0.588
	218.8	2.558	1.978	1.347	0.843	0.474	4.025	3.187	2.184	1.3	0.745	3.238	2.646	1.796	1.106	0.59
	219	2.559	1.978	1.348	0.843	0.474	4.026	3.188	2.185	1.301	0.746	3.239	2.647	1.797	1.106	0.59
	219.2	2.56	1.98	1.348	0.843	0.475	4.027	3.189	2.187	1.302	0.746	3.24	2.648	1.798	1.107	0.591
	219.4	2.561	1.98	1.348	0.844	0.476	4.028	3.19	2.188	1.303	0.747	3.242	2.65	1.799	1.109	0.592
	219.6	2.561	1.981	1.349	0.845	0.476	4.029	3.191	2.189	1.304	0.748	3.242	2.651	1.8	1.11	0.592
	219.8	2.562	1.982	1.35	0.846	0.477	4.03	3.193	2.191	1.305	0.749	3.245	2.653	1.801	1.113	0.593
	220	2.563	1.983	1.35	0.847	0.477	4.031	3.194	2.192	1.306	0.75	3.246	2.654	1.802	1.114	0.594
	220.2	2.564	1.983	1.351	0.848	0.477	4.032	3.196	2.194	1.307	0.75	3.248	2.656	1.804	1.115	0.595
	220.4	2.565	1.985	1.353	0.849	0.478	4.033	3.197	2.195	1.308	0.751	3.249	2.657	1.805	1.116	0.595
	220.6	2.566	1.985	1.353	0.85	0.478	4.035	3.2	2.196	1.31	0.752	3.249	2.658	1.805	1.116	0.594
	220.8	2.567	1.986	1.354	0.85	0.478	4.036	3.201	2.198	1.311	0.753	3.25	2.659	1.806	1.117	0.595
	221	2.568	1.987	1.355	0.851	0.478	4.037	3.202	2.2	1.312	0.754	3.252	2.661	1.808	1.118	0.597
	221.2	2.569	1.989	1.357	0.852	0.479	4.036	3.203	2.2	1.312	0.754	3.251	2.66	1.808	1.119	0.596
	221.4	2.569	1.989	1.357	0.851	0.478	4.038	3.204	2.201	1.313	0.754	3.252	2.662	1.809	1.12	0.597
	221.6	2.57	1.991	1.359	0.853	0.479	4.038	3.205	2.201	1.313	0.754	3.252	2.662	1.809	1.119	0.597
	221.8	2.571	1.992	1.36	0.853	0.479	4.038	3.206	2.201	1.314	0.755	3.253	2.663	1.81	1.12	0.597
	222	2.572	1.993	1.36	0.853	0.48	4.04	3.208	2.202	1.315	0.755	3.254	2.664	1.811	1.121	0.598
	222.2	2.573	1.994	1.361	0.854	0.48	4.041	3.209	2.204	1.316	0.755	3.255	2.665	1.812	1.122	0.598
	222.4	2.573	1.994	1.362	0.855	0.48	4.042	3.211	2.205	1.317	0.755	3.257	2.667	1.814	1.123	0.6
	222.6	2.574	1.995	1.363	0.855	0.48	4.043	3.212	2.206	1.318	0.756	3.259	2.668	1.815	1.124	0.6
	222.8	2.574	1.995	1.364	0.855	0.481	4.044	3.213	2.208	1.32	0.756	3.259	2.669	1.816	1.125	0.6
	223	2.576	1.997	1.365	0.857	0.482	4.045	3.214	2.209	1.32	0.756	3.261	2.67	1.817	1.125	0.6
	223.2	2.576	1.996	1.365	0.856	0.482	4.047	3.215	2.21	1.321	0.757	3.262	2.671	1.818	1.126	0.601
	223.4	2.577	1.998	1.366	0.858	0.484	4.048	3.216	2.212	1.322	0.757	3.263	2.672	1.819	1.126	0.6
	223.6	2.578	1.998	1.367	0.858	0.484	4.048	3.216	2.213	1.323	0.758	3.264	2.672	1.82	1.127	0.601
	223.8	2.579	1.999	1.367	0.859	0.485	4.049	3.218	2.215	1.324	0.758	3.266	2.675	1.822	1.129	0.603
	224	2.58	2	1.367	0.859	0.485	4.05	3.219	2.216	1.324	0.759	3.267	2.676	1.823	1.129	0.603
	224.2	2.581	2.001	1.369	0.86	0.486	4.053	3.221	2.218	1.326	0.76	3.268	2.677	1.824	1.13	0.604
	224.4	2.581	2.002	1.369	0.86	0.486	4.054	3.222	2.219	1.327	0.76	3.269	2.678	1.825	1.131	0.604
	224.6	2.583	2.004	1.37	0.862	0.487	4.055	3.222	2.22	1.327	0.76	3.269	2.678	1.825	1.13	0.604
	224.8	2.584	2.005	1.371	0.862	0.487	4.057	3.224	2.222	1.328	0.762	3.27	2.679	1.827	1.131	0.605
	225	2.584	2.006	1.372	0.863	0.487	4.057	3.224	2.223	1.328	0.762	3.27	2.68	1.828	1.132	0.606
	225.2	2.586	2.008	1.373	0.864	0.488	4.058	3.225	2.224	1.328	0.763	3.27	2.68	1.827	1.131	0.605
	225.4	2.586	2.007	1.373	0.863	0.487	4.06	3.228	2.226	1.33	0.764	3.271	2.681	1.828	1.131	0.606
	225.6	2.587	2.009	1.375	0.865	0.488	4.06	3.229	2.228	1.331	0.765	3.273	2.683	1.83	1.133	0.607
	225.8	2.588	2.01	1.375	0.865	0.489	4.061	3.231	2.229	1.333	0.765	3.274	2.684	1.83	1.134	0.608
	226	2.589	2.01	1.376	0.866	0.489	4.062	3.232	2.23	1.334	0.766	3.274	2.685	1.832	1.135	0.608
	226.2	2.59	2.011	1.377	0.866	0.488	4.063	3.234	2.232	1.334	0.766	3.275	2.685	1.832	1.136	0.609
	226.4	2.591	2.012	1.378	0.867	0.488	4.064	3.235	2.233	1.335	0.767	3.275	2.686	1.833	1.137	0.609
	226.6	2.59	2.012	1.378	0.866	0.488	4.065	3.236	2.234	1.337	0.768	3.276	2.686	1.834	1.138	0.609
	226.8	2.591	2.012	1.379	0.867	0.488	4.066	3.238	2.235	1.337	0.768	3.278	2.688	1.836	1.14	0.61
	227	2.592	2.013	1.38	0.867	0.488	4.067	3.239	2.236	1.338	0.769	3.279	2.689	1.837	1.141	0.611
	227.2	2.593	2.014	1.38	0.868	0.489	4.067	3.239	2.236	1.338	0.768	3.28	2.69	1.838	1.141	0.611
	227.4	2.594	2.015	1.381	0.868	0.489	4.068	3.24	2.237	1.339	0.769	3.28	2.691	1.839	1.142	0.611
	227.6	2.595	2.015	1.381	0.869	0.489	4.069	3.242	2.238	1.34	0.769	3.282	2.692	1.841	1.144	0.613
	227.8	2.595	2.016	1.382	0.869	0.489	4.07	3.243	2.239	1.341	0.77	3.283	2.693	1.842	1.145	0.613
	228	2.597	2.018	1.384	0.87	0.49	4.072	3.245	2.24	1.342	0.77	3.285	2.695	1.844	1.147	0.614
	228.2	2.597	2.019	1.385	0.87	0.491	4.073	3.245	2.241	1.343	0.771	3.286	2.696	1.845	1.148	0.614
	228.4	2.598	2.02	1.386	0.871	0.491	4.074	3.247	2.242	1.345	0.771	3.286	2.697	1.846	1.149	0.615
	228.6	2.6	2.021	1.388	0.872	0.493	4.076	3.248	2.243	1.345	0.772	3.286	2.697	1.846	1.148	0.615
	228.8	2.6	2.022	1.388	0.873	0.494	4.077	3.249	2.244	1.346	0.773	3.287	2.698	1.847	1.149	0.615
	229	2.601	2.022	1.389	0.873	0.494	4.078	3.25	2.245	1.347	0.774	3.288	2.699	1.848	1.149	0.616
	229.2	2.601	2.023	1.389	0.873	0.495	4.079	3.251	2.246	1.348	0.774	3.289	2.701	1.849	1.15	0.616
	229.4	2.602	2.023	1.39	0.874	0.495	4.08	3.253	2.247	1.349	0.775	3.291	2.701	1.85	1.151	0.617
	229.6	2.603	2.023	1.39	0.875	0.496	4.081	3.254	2.248	1.35	0.775	3.292	2.702	1.851	1.152	0.617
	229.8	2.603	2.024	1.391	0.876	0.496	4.083	3.256	2.25	1.352	0.777	3.293	2.703	1.852	1.152	0.618
	230	2.604	2.025	1.392	0.876	0.497	4.085	3.258	2.252	1.352	0.777	3.294	2.704	1.854	1.154	0.62
	230.2	2.604	2.026	1.392	0.877	0.497	4.085	3.259	2.253	1.353	0.778	3.295	2.705	1.855	1.155	0.62
	230.4	2.605	2.026	1.393	0.878	0.496	4.086	3.26	2.255	1.354	0.778	3.295	2.705	1.854	1.155	0.619
	230.6	2.605	2.027	1.394	0.878	0.497	4.087	3.262	2.256	1.355	0.779	3.296	2.707	1.855	1.155	0.62
	230.8	2.606	2.028	1.395	0.879	0.497	4.088	3.263	2.257	1.355	0.779	3.297	2.707	1.856	1.156	0.62
	231	2.608	2.029	1.396	0.881	0.498	4.088	3.263	2.259	1.356	0.78	3.298	2.708	1.857	1.157	0.62
	231.2	2.608	2.029	1.396	0.88	0.497	4.089	3.265	2.26	1.357	0.78	3.297	2.708	1.856	1.156	0.619
	231.4	2.61	2.031	1.397	0.881	0.498	4.091	3.267	2.262	1.358	0.782	3.298	2.71	1.858	1.158	0.621
	231.6	2.611	2.032	1.398	0.882	0.498	4.092	3.268	2.263	1.359	0.782	3.299	2.711	1.859	1.159	0.622
	231.8	2.613	2.034	1.4	0.883	0.499	4.093	3.27	2.264	1.36	0.783	3.3	2.712	1.86	1.16	0.622
	232	2.613	2.035	1.4	0.884	0.5	4.094	3.27	2.265	1.361	0.783	3.3	2.714	1.861	1.161	0.622
	232.2	2.614	2.036	1.401	0.884	0.5	4.096	3.273	2.267	1.363	0.785	3.301	2.715	1.862	1.162	0.622
	232.4	2.615	2.036	1.402	0.885	0.5	4.097	3.274	2.268	1.364	0.786	3.301	2.716	1.863	1.163	0.623
	232.6	2.615	2.037	1.402	0.885	0.5	4.098	3.276	2.269	1.365	0.786	3.303	2.718	1.865	1.165	0.625
	232.8	2.615	2.038	1.402	0.886	0.501	4.099	3.277	2.27	1.366	0.787	3.304	2.719	1.866	1.165	0.625
	233	2.616	2.039	1.402	0.887	0.502	4.1	3.278	2.271	1.366	0.788	3.305	2.72	1.867	1.166	0.626
	233.2	2.616	2.039	1.403	0.887	0.502	4.101	3.279	2.273	1.368	0.788	3.306	2.721	1.868	1.166	0.627
	233.4	2.616	2.039	1.403	0.887	0.501	4.102	3.28	2.274	1.369	0.788	3.307	2.721	1.869	1.167	0.627
	233.6	2.617	2.04	1.404	0.888	0.501	4.104	3.282	2.275	1.37	0.789	3.309	2.723	1.871	1.169	0.628
	233.8	2.618	2.041	1.404	0.888	0.501	4.105	3.283	2.277	1.371	0.79	3.31	2.724	1.872	1.17	0.628
	234	2.618	2.042	1.405	0.888	0.501	4.106	3.284	2.279	1.372	0.79	3.312	2.727	1.874	1.171	0.63
	234.2	2.619	2.042	1.406	0.889	0.502	4.107	3.285	2.28	1.373	0.79	3.312	2.727	1.874	1.171	0.629
	234.4	2.621	2.044	1.407	0.89	0.502	4.108	3.286	2.281	1.375	0.791	3.313	2.728	1.875	1.172	0.629
	234.6	2.622	2.044	1.408	0.89	0.503	4.109	3.287	2.282	1.375	0.792	3.313	2.729	1.876	1.173	0.629
	234.8	2.623	2.045	1.409	0.89	0.503	4.11	3.288	2.283	1.376	0.792	3.314	2.73	1.877	1.173	0.629
	235	2.625	2.047	1.411	0.892	0.504	4.111	3.288	2.285	1.377	0.793	3.315	2.73	1.879	1.174	0.63
	235.2	2.626	2.047	1.412	0.892	0.504	4.111	3.289	2.284	1.377	0.792	3.316	2.731	1.88	1.175	0.631
	235.4	2.627	2.049	1.413	0.893	0.506	4.112	3.289	2.285	1.377	0.793	3.317	2.732	1.881	1.176	0.631
	235.6	2.628	2.049	1.413	0.893	0.505	4.113	3.291	2.286	1.378	0.794	3.317	2.733	1.882	1.177	0.632
	235.8	2.629	2.05	1.414	0.893	0.506	4.114	3.292	2.288	1.378	0.794	3.318	2.734	1.883	1.178	0.633
	236	2.63	2.051	1.414	0.893	0.506	4.115	3.293	2.288	1.379	0.794	3.319	2.735	1.884	1.179	0.634
	236.2	2.631	2.052	1.416	0.895	0.508	4.116	3.295	2.289	1.379	0.795	3.32	2.736	1.884	1.179	0.634
	236.4	2.632	2.052	1.416	0.895	0.508	4.117	3.297	2.291	1.38	0.796	3.32	2.737	1.885	1.18	0.635
	236.6	2.633	2.054	1.418	0.897	0.509	4.118	3.298	2.292	1.38	0.796	3.322	2.738	1.887	1.18	0.636
	236.8	2.633	2.054	1.417	0.897	0.509	4.119	3.299	2.293	1.381	0.796	3.323	2.739	1.888	1.181	0.637
	237	2.633	2.055	1.418	0.897	0.509	4.119	3.3	2.295	1.382	0.797	3.324	2.74	1.888	1.182	0.637
	237.2	2.634	2.055	1.419	0.898	0.509	4.121	3.302	2.296	1.383	0.797	3.324	2.74	1.889	1.182	0.637
	237.4	2.635	2.056	1.419	0.898	0.51	4.122	3.303	2.297	1.384	0.798	3.325	2.741	1.889	1.183	0.637
	237.6	2.635	2.057	1.42	0.898	0.51	4.123	3.304	2.298	1.385	0.799	3.327	2.743	1.89	1.185	0.638
	237.8	2.635	2.057	1.419	0.898	0.509	4.125	3.306	2.3	1.387	0.8	3.327	2.744	1.891	1.186	0.638
	238	2.636	2.058	1.42	0.899	0.509	4.126	3.307	2.301	1.388	0.8	3.327	2.744	1.891	1.186	0.638
	238.2	2.636	2.058	1.42	0.9	0.509	4.127	3.308	2.302	1.39	0.801	3.328	2.745	1.891	1.186	0.638
	238.4	2.636	2.058	1.42	0.899	0.508	4.128	3.309	2.304	1.391	0.801	3.329	2.746	1.892	1.187	0.637
	238.6	2.637	2.059	1.421	0.9	0.508	4.13	3.311	2.306	1.393	0.804	3.329	2.747	1.893	1.188	0.638
	238.8	2.637	2.06	1.422	0.9	0.509	4.13	3.312	2.307	1.394	0.804	3.331	2.749	1.896	1.19	0.639
	239	2.638	2.062	1.424	0.901	0.51	4.131	3.313	2.308	1.395	0.805	3.332	2.748	1.896	1.19	0.638
	239.2	2.638	2.061	1.424	0.9	0.51	4.132	3.314	2.309	1.397	0.805	3.332	2.75	1.897	1.191	0.638
	239.4	2.64	2.063	1.425	0.902	0.511	4.133	3.316	2.31	1.397	0.806	3.333	2.75	1.898	1.191	0.639
	239.6	2.641	2.064	1.427	0.903	0.512	4.134	3.317	2.311	1.398	0.807	3.333	2.75	1.898	1.191	0.638
	239.8	2.642	2.065	1.428	0.903	0.512	4.135	3.318	2.313	1.399	0.808	3.334	2.751	1.899	1.191	0.639
	240	2.642	2.066	1.428	0.904	0.512	4.137	3.32	2.315	1.401	0.809	3.335	2.752	1.9	1.192	0.64
	240.2	2.644	2.067	1.43	0.906	0.513	4.138	3.322	2.316	1.402	0.81	3.335	2.753	1.901	1.192	0.641
	240.4	2.645	2.068	1.431	0.906	0.514	4.138	3.322	2.316	1.402	0.809	3.336	2.754	1.902	1.193	0.641
	240.6	2.647	2.069	1.432	0.908	0.515	4.14	3.324	2.319	1.404	0.811	3.336	2.755	1.903	1.193	0.642
	240.8	2.646	2.07	1.432	0.908	0.514	4.141	3.325	2.32	1.404	0.811	3.337	2.756	1.904	1.194	0.642
	241	2.648	2.072	1.434	0.909	0.515	4.141	3.326	2.32	1.404	0.811	3.338	2.757	1.905	1.195	0.643
	241.2	2.649	2.073	1.435	0.91	0.515	4.142	3.327	2.322	1.405	0.812	3.339	2.758	1.907	1.197	0.644
	241.4	2.649	2.073	1.434	0.909	0.514	4.144	3.33	2.324	1.407	0.813	3.34	2.759	1.907	1.197	0.645
	241.6	2.65	2.074	1.435	0.91	0.514	4.145	3.331	2.325	1.408	0.814	3.341	2.76	1.909	1.198	0.645
	241.8	2.65	2.074	1.435	0.91	0.514	4.146	3.332	2.327	1.408	0.814	3.342	2.76	1.91	1.199	0.646
	242	2.651	2.074	1.435	0.91	0.514	4.148	3.333	2.328	1.409	0.814	3.343	2.761	1.91	1.199	0.646
	242.2	2.651	2.073	1.434	0.91	0.513	4.148	3.334	2.33	1.409	0.815	3.344	2.762	1.911	1.201	0.646
	242.4	2.651	2.074	1.435	0.91	0.513	4.149	3.335	2.331	1.41	0.815	3.345	2.763	1.912	1.202	0.647
	242.6	2.651	2.075	1.436	0.91	0.514	4.15	3.336	2.332	1.411	0.816	3.347	2.766	1.914	1.204	0.648
	242.8	2.652	2.075	1.436	0.91	0.515	4.15	3.335	2.332	1.41	0.815	3.349	2.767	1.915	1.205	0.649
	243	2.652	2.075	1.437	0.91	0.516	4.15	3.337	2.333	1.411	0.816	3.349	2.767	1.915	1.206	0.649
	243.2	2.654	2.077	1.438	0.912	0.518	4.151	3.338	2.334	1.412	0.816	3.35	2.768	1.916	1.206	0.649
	243.4	2.654	2.077	1.439	0.912	0.518	4.152	3.338	2.333	1.411	0.816	3.35	2.768	1.916	1.206	0.648
	243.6	2.654	2.078	1.438	0.913	0.518	4.153	3.339	2.334	1.412	0.817	3.351	2.769	1.917	1.206	0.649
	243.8	2.656	2.079	1.44	0.915	0.519	4.154	3.339	2.335	1.413	0.817	3.352	2.771	1.918	1.208	0.651
	244	2.656	2.08	1.441	0.916	0.519	4.155	3.34	2.336	1.413	0.817	3.353	2.772	1.919	1.209	0.651
	244.2	2.658	2.082	1.442	0.917	0.52	4.156	3.342	2.337	1.415	0.818	3.354	2.774	1.921	1.211	0.652
	244.4	2.658	2.083	1.442	0.917	0.521	4.157	3.343	2.338	1.416	0.819	3.355	2.774	1.921	1.211	0.652
	244.6	2.66	2.085	1.444	0.919	0.522	4.157	3.344	2.339	1.417	0.819	3.356	2.775	1.923	1.212	0.653
	244.8	2.66	2.086	1.445	0.919	0.522	4.158	3.346	2.341	1.418	0.819	3.357	2.776	1.924	1.213	0.653
	245	2.661	2.087	1.447	0.919	0.522	4.159	3.347	2.342	1.419	0.82	3.358	2.777	1.925	1.214	0.653
	245.2	2.663	2.089	1.448	0.921	0.523	4.16	3.349	2.344	1.42	0.82	3.36	2.779	1.927	1.215	0.654
	245.4	2.664	2.09	1.449	0.921	0.523	4.162	3.351	2.346	1.423	0.821	3.36	2.779	1.927	1.215	0.654
	245.6	2.665	2.09	1.45	0.922	0.524	4.162	3.352	2.347	1.424	0.822	3.36	2.779	1.928	1.215	0.654
	245.8	2.665	2.091	1.451	0.922	0.524	4.162	3.354	2.348	1.425	0.822	3.362	2.78	1.929	1.216	0.655
	246	2.666	2.091	1.452	0.922	0.524	4.164	3.356	2.349	1.426	0.823	3.362	2.78	1.929	1.217	0.655
	246.2	2.666	2.092	1.453	0.922	0.525	4.164	3.357	2.351	1.427	0.823	3.362	2.781	1.93	1.218	0.655
	246.4	2.667	2.093	1.453	0.922	0.525	4.166	3.359	2.353	1.429	0.825	3.363	2.782	1.931	1.219	0.656
	246.6	2.667	2.094	1.454	0.923	0.526	4.167	3.36	2.353	1.43	0.826	3.364	2.783	1.932	1.219	0.656
	246.8	2.668	2.095	1.454	0.923	0.526	4.167	3.36	2.353	1.43	0.826	3.363	2.783	1.932	1.219	0.656
	247	2.669	2.096	1.455	0.923	0.526	4.169	3.362	2.356	1.432	0.828	3.364	2.784	1.933	1.22	0.657
	247.2	2.669	2.097	1.455	0.924	0.527	4.17	3.361	2.356	1.432	0.827	3.365	2.784	1.934	1.22	0.657
	247.4	2.67	2.097	1.456	0.925	0.527	4.171	3.362	2.356	1.432	0.828	3.365	2.785	1.935	1.221	0.658
	247.6	2.671	2.099	1.456	0.927	0.528	4.173	3.364	2.359	1.434	0.829	3.366	2.786	1.936	1.222	0.658
	247.8	2.672	2.099	1.457	0.927	0.528	4.174	3.365	2.36	1.435	0.83	3.367	2.787	1.937	1.222	0.659
	248	2.673	2.1	1.458	0.928	0.528	4.175	3.366	2.361	1.435	0.831	3.367	2.788	1.938	1.223	0.659
	248.2	2.674	2.101	1.458	0.929	0.528	4.176	3.367	2.362	1.436	0.831	3.368	2.789	1.938	1.223	0.659
	248.4	2.675	2.102	1.46	0.93	0.53	4.177	3.368	2.364	1.437	0.832	3.368	2.789	1.94	1.224	0.66
	248.6	2.676	2.102	1.461	0.93	0.53	4.178	3.369	2.365	1.437	0.832	3.369	2.79	1.941	1.224	0.66
	248.8	2.676	2.101	1.461	0.93	0.529	4.179	3.371	2.367	1.438	0.832	3.371	2.792	1.942	1.226	0.662
	249	2.677	2.103	1.462	0.931	0.53	4.18	3.372	2.368	1.439	0.833	3.371	2.793	1.943	1.226	0.662
	249.2	2.678	2.103	1.463	0.931	0.53	4.18	3.373	2.369	1.44	0.833	3.372	2.794	1.944	1.227	0.663
	249.4	2.679	2.104	1.464	0.932	0.531	4.181	3.375	2.37	1.441	0.834	3.374	2.795	1.945	1.227	0.663
	249.6	2.68	2.103	1.465	0.933	0.531	4.181	3.376	2.371	1.442	0.834	3.374	2.795	1.945	1.228	0.664
	249.8	2.679	2.103	1.465	0.932	0.53	4.182	3.377	2.372	1.443	0.834	3.375	2.796	1.947	1.229	0.665
	250	2.68	2.104	1.466	0.933	0.53	4.183	3.379	2.374	1.443	0.835	3.376	2.797	1.948	1.23	0.666
	250.2	2.681	2.105	1.466	0.933	0.531	4.184	3.379	2.375	1.444	0.835	3.377	2.798	1.948	1.231	0.667
	250.4	2.681	2.105	1.466	0.934	0.531	4.185	3.38	2.376	1.445	0.836	3.378	2.799	1.949	1.231	0.667
	250.6	2.682	2.106	1.467	0.934	0.531	4.186	3.381	2.377	1.446	0.837	3.379	2.799	1.95	1.232	0.667
	250.8	2.682	2.106	1.468	0.935	0.532	4.187	3.382	2.378	1.447	0.837	3.38	2.801	1.951	1.233	0.667
	251	2.683	2.107	1.468	0.935	0.532	4.188	3.383	2.38	1.448	0.838	3.381	2.801	1.952	1.233	0.668
	251.2	2.685	2.108	1.469	0.937	0.534	4.189	3.383	2.381	1.449	0.839	3.382	2.802	1.953	1.234	0.668
	251.4	2.685	2.109	1.47	0.937	0.534	4.19	3.384	2.382	1.45	0.84	3.382	2.803	1.954	1.235	0.668
	251.6	2.686	2.11	1.47	0.937	0.533	4.192	3.385	2.383	1.451	0.841	3.383	2.804	1.955	1.236	0.668
	251.8	2.688	2.111	1.472	0.939	0.534	4.192	3.386	2.384	1.452	0.841	3.383	2.805	1.956	1.237	0.668
	252	2.689	2.112	1.472	0.939	0.534	4.195	3.388	2.386	1.454	0.843	3.384	2.806	1.957	1.238	0.668
	252.2	2.69	2.114	1.473	0.94	0.536	4.195	3.389	2.387	1.455	0.843	3.385	2.807	1.958	1.24	0.669
	252.4	2.691	2.115	1.474	0.941	0.536	4.196	3.39	2.388	1.456	0.844	3.385	2.808	1.959	1.24	0.67
	252.6	2.691	2.116	1.474	0.941	0.536	4.198	3.391	2.389	1.457	0.844	3.386	2.809	1.959	1.241	0.67
	252.8	2.692	2.117	1.475	0.941	0.536	4.199	3.393	2.391	1.457	0.846	3.388	2.811	1.961	1.243	0.671
	253	2.692	2.118	1.476	0.941	0.537	4.2	3.394	2.391	1.458	0.846	3.388	2.812	1.962	1.244	0.672
	253.2	2.694	2.12	1.478	0.943	0.538	4.201	3.395	2.392	1.459	0.847	3.39	2.813	1.963	1.244	0.672
	253.4	2.694	2.121	1.478	0.943	0.538	4.202	3.397	2.393	1.46	0.847	3.39	2.814	1.964	1.245	0.672
	253.6	2.694	2.121	1.479	0.944	0.539	4.203	3.398	2.394	1.461	0.847	3.39	2.815	1.965	1.246	0.673
	253.8	2.694	2.121	1.479	0.943	0.538	4.205	3.401	2.396	1.463	0.848	3.391	2.816	1.966	1.246	0.674
	254	2.694	2.121	1.48	0.944	0.539	4.206	3.402	2.397	1.464	0.849	3.392	2.816	1.967	1.248	0.674
	254.2	2.694	2.122	1.48	0.945	0.539	4.206	3.402	2.397	1.464	0.849	3.392	2.816	1.967	1.247	0.673
	254.4	2.695	2.122	1.481	0.945	0.54	4.207	3.403	2.399	1.464	0.849	3.394	2.818	1.967	1.248	0.674
	254.6	2.695	2.123	1.482	0.946	0.54	4.208	3.406	2.401	1.466	0.851	3.395	2.818	1.968	1.249	0.675
	254.8	2.696	2.123	1.482	0.947	0.541	4.209	3.407	2.402	1.467	0.852	3.394	2.818	1.969	1.249	0.674
	255	2.695	2.123	1.482	0.946	0.54	4.21	3.408	2.403	1.468	0.852	3.396	2.82	1.971	1.251	0.676
	255.2	2.697	2.124	1.484	0.947	0.541	4.211	3.409	2.403	1.469	0.852	3.397	2.821	1.972	1.251	0.676
	255.4	2.697	2.125	1.484	0.948	0.541	4.211	3.41	2.404	1.47	0.853	3.397	2.821	1.973	1.252	0.676
	255.6	2.699	2.126	1.485	0.948	0.541	4.212	3.411	2.405	1.471	0.853	3.398	2.822	1.974	1.253	0.677
	255.8	2.701	2.128	1.486	0.949	0.542	4.212	3.412	2.406	1.471	0.853	3.4	2.824	1.976	1.255	0.679
	256	2.702	2.128	1.487	0.95	0.542	4.214	3.414	2.409	1.473	0.855	3.401	2.825	1.977	1.255	0.679
	256.2	2.703	2.129	1.487	0.951	0.543	4.215	3.415	2.41	1.474	0.855	3.402	2.826	1.979	1.256	0.68
	256.4	2.704	2.13	1.488	0.951	0.542	4.215	3.414	2.41	1.473	0.855	3.403	2.827	1.979	1.257	0.681
	256.6	2.704	2.131	1.488	0.951	0.542	4.216	3.416	2.411	1.474	0.855	3.404	2.827	1.98	1.258	0.681
	256.8	2.705	2.131	1.489	0.951	0.543	4.217	3.416	2.412	1.474	0.856	3.405	2.829	1.981	1.258	0.681
	257	2.707	2.133	1.491	0.953	0.544	4.218	3.417	2.413	1.475	0.856	3.405	2.829	1.982	1.259	0.682
	257.2	2.707	2.132	1.49	0.952	0.543	4.219	3.418	2.415	1.476	0.856	3.406	2.83	1.983	1.259	0.681
	257.4	2.707	2.133	1.49	0.953	0.544	4.219	3.419	2.417	1.477	0.857	3.407	2.831	1.983	1.26	0.682
	257.6	2.708	2.133	1.491	0.953	0.544	4.22	3.419	2.417	1.476	0.856	3.407	2.832	1.984	1.26	0.682
	257.8	2.71	2.135	1.493	0.955	0.545	4.222	3.421	2.42	1.478	0.858	3.408	2.833	1.985	1.261	0.683
	258	2.71	2.135	1.494	0.955	0.545	4.223	3.422	2.421	1.479	0.859	3.409	2.834	1.986	1.261	0.683
	258.2	2.711	2.136	1.495	0.956	0.545	4.223	3.422	2.421	1.479	0.858	3.41	2.835	1.986	1.262	0.684
	258.4	2.711	2.135	1.494	0.956	0.545	4.225	3.424	2.423	1.481	0.86	3.411	2.836	1.986	1.263	0.684
	258.6	2.711	2.135	1.495	0.956	0.545	4.226	3.425	2.424	1.483	0.86	3.411	2.837	1.987	1.264	0.685
	258.8	2.712	2.137	1.496	0.958	0.547	4.227	3.426	2.425	1.484	0.861	3.412	2.837	1.987	1.265	0.685
	259	2.713	2.137	1.497	0.958	0.547	4.227	3.427	2.424	1.484	0.86	3.413	2.838	1.988	1.265	0.686
	259.2	2.713	2.138	1.497	0.959	0.547	4.227	3.428	2.425	1.485	0.86	3.414	2.84	1.989	1.267	0.687
	259.4	2.714	2.139	1.498	0.96	0.547	4.229	3.431	2.427	1.488	0.862	3.414	2.84	1.99	1.268	0.688
	259.6	2.715	2.141	1.498	0.96	0.547	4.23	3.432	2.428	1.488	0.863	3.415	2.841	1.99	1.269	0.689
	259.8	2.715	2.142	1.499	0.961	0.547	4.231	3.433	2.429	1.489	0.863	3.416	2.842	1.991	1.269	0.689
	260	2.716	2.143	1.5	0.961	0.547	4.233	3.435	2.431	1.491	0.864	3.417	2.842	1.992	1.27	0.689
	260.2	2.717	2.144	1.5	0.961	0.547	4.234	3.437	2.432	1.492	0.865	3.417	2.843	1.993	1.271	0.69
	260.4	2.717	2.145	1.5	0.961	0.548	4.234	3.437	2.431	1.492	0.864	3.418	2.844	1.994	1.272	0.69
	260.6	2.717	2.146	1.501	0.962	0.549	4.234	3.438	2.432	1.492	0.865	3.418	2.845	1.995	1.273	0.691
	260.8	2.718	2.146	1.503	0.962	0.549	4.236	3.44	2.434	1.494	0.866	3.419	2.845	1.996	1.273	0.691
	261	2.719	2.147	1.504	0.964	0.551	4.236	3.441	2.435	1.494	0.867	3.419	2.846	1.997	1.273	0.691
	261.2	2.72	2.148	1.505	0.964	0.551	4.237	3.441	2.437	1.495	0.868	3.421	2.848	1.999	1.275	0.692
	261.4	2.722	2.149	1.507	0.966	0.553	4.239	3.443	2.439	1.496	0.869	3.421	2.849	2	1.275	0.692
	261.6	2.723	2.15	1.508	0.966	0.553	4.24	3.444	2.44	1.497	0.87	3.422	2.849	2.001	1.276	0.692
	261.8	2.724	2.152	1.509	0.968	0.554	4.241	3.444	2.442	1.497	0.871	3.423	2.85	2.002	1.276	0.693
	262	2.725	2.152	1.51	0.968	0.554	4.242	3.446	2.443	1.498	0.872	3.425	2.852	2.004	1.278	0.694
	262.2	2.725	2.153	1.511	0.969	0.555	4.243	3.446	2.444	1.499	0.872	3.425	2.853	2.005	1.279	0.694
	262.4	2.726	2.153	1.511	0.969	0.555	4.243	3.447	2.445	1.501	0.873	3.426	2.854	2.006	1.28	0.694
	262.6	2.727	2.154	1.512	0.971	0.556	4.244	3.448	2.445	1.5	0.873	3.426	2.854	2.006	1.279	0.694
	262.8	2.729	2.156	1.513	0.973	0.557	4.244	3.448	2.446	1.501	0.873	3.427	2.855	2.007	1.28	0.694
	263	2.728	2.156	1.512	0.972	0.556	4.245	3.45	2.447	1.502	0.874	3.427	2.856	2.008	1.281	0.695
	263.2	2.73	2.158	1.514	0.974	0.557	4.246	3.452	2.449	1.503	0.874	3.428	2.857	2.009	1.282	0.695
	263.4	2.731	2.159	1.514	0.975	0.558	4.247	3.452	2.45	1.504	0.875	3.429	2.858	2.01	1.283	0.696
	263.6	2.732	2.159	1.514	0.975	0.558	4.248	3.454	2.451	1.505	0.875	3.43	2.86	2.01	1.284	0.696
	263.8	2.732	2.16	1.515	0.975	0.558	4.249	3.454	2.452	1.505	0.876	3.431	2.861	2.011	1.284	0.697
	264	2.733	2.161	1.515	0.975	0.558	4.25	3.456	2.453	1.506	0.876	3.432	2.862	2.012	1.285	0.698
	264.2	2.734	2.162	1.516	0.976	0.559	4.251	3.458	2.454	1.507	0.877	3.432	2.862	2.013	1.285	0.697
	264.4	2.733	2.162	1.516	0.975	0.558	4.251	3.458	2.453	1.506	0.876	3.434	2.864	2.014	1.286	0.699
	264.6	2.734	2.162	1.516	0.975	0.558	4.252	3.459	2.454	1.507	0.876	3.435	2.864	2.015	1.286	0.7
	264.8	2.735	2.162	1.517	0.975	0.558	4.253	3.46	2.455	1.508	0.877	3.436	2.865	2.016	1.286	0.7
	265	2.735	2.162	1.518	0.976	0.558	4.253	3.461	2.456	1.509	0.877	3.437	2.866	2.016	1.287	0.701
	265.2	2.736	2.163	1.519	0.976	0.558	4.255	3.462	2.458	1.51	0.879	3.437	2.866	2.018	1.288	0.701
	265.4	2.738	2.164	1.52	0.976	0.558	4.256	3.463	2.459	1.511	0.879	3.438	2.867	2.018	1.289	0.701
	265.6	2.738	2.165	1.52	0.976	0.558	4.257	3.463	2.46	1.512	0.88	3.439	2.867	2.019	1.289	0.702
	265.8	2.738	2.165	1.521	0.976	0.559	4.258	3.465	2.461	1.513	0.881	3.439	2.868	2.02	1.29	0.703
	266	2.739	2.165	1.522	0.977	0.559	4.259	3.466	2.462	1.515	0.881	3.439	2.868	2.021	1.291	0.703
	266.2	2.739	2.166	1.522	0.977	0.559	4.26	3.467	2.464	1.516	0.882	3.44	2.869	2.021	1.292	0.703
	266.4	2.741	2.167	1.524	0.978	0.561	4.26	3.467	2.464	1.516	0.882	3.44	2.87	2.022	1.292	0.704
	266.6	2.741	2.167	1.524	0.979	0.561	4.261	3.468	2.465	1.517	0.883	3.44	2.869	2.022	1.292	0.704
	266.8	2.741	2.168	1.525	0.979	0.561	4.262	3.469	2.466	1.518	0.883	3.441	2.87	2.023	1.293	0.704
	267	2.742	2.168	1.526	0.98	0.562	4.263	3.471	2.467	1.519	0.884	3.441	2.87	2.023	1.294	0.705
	267.2	2.743	2.169	1.527	0.982	0.563	4.263	3.472	2.469	1.52	0.885	3.442	2.871	2.024	1.295	0.705
	267.4	2.743	2.17	1.527	0.982	0.563	4.263	3.473	2.47	1.521	0.885	3.442	2.872	2.025	1.296	0.706
	267.6	2.744	2.171	1.528	0.982	0.564	4.265	3.475	2.472	1.523	0.887	3.443	2.873	2.025	1.297	0.706
	267.8	2.743	2.17	1.528	0.982	0.563	4.264	3.476	2.472	1.522	0.887	3.444	2.874	2.027	1.298	0.706
	268	2.744	2.171	1.528	0.982	0.563	4.266	3.478	2.475	1.524	0.888	3.445	2.875	2.027	1.299	0.707
	268.2	2.746	2.171	1.529	0.983	0.563	4.266	3.478	2.475	1.524	0.888	3.446	2.876	2.028	1.3	0.707
	268.4	2.746	2.172	1.529	0.983	0.563	4.266	3.479	2.477	1.525	0.888	3.446	2.877	2.029	1.3	0.708
	268.6	2.746	2.172	1.529	0.983	0.563	4.267	3.481	2.478	1.526	0.889	3.448	2.878	2.03	1.3	0.708
	268.8	2.747	2.173	1.53	0.984	0.563	4.269	3.483	2.48	1.528	0.89	3.448	2.879	2.031	1.301	0.708
	269	2.749	2.175	1.531	0.986	0.565	4.269	3.483	2.48	1.528	0.89	3.449	2.88	2.032	1.303	0.708
	269.2	2.75	2.176	1.532	0.987	0.565	4.271	3.485	2.483	1.53	0.891	3.451	2.882	2.034	1.304	0.709
	269.4	2.75	2.177	1.533	0.987	0.565	4.272	3.486	2.483	1.531	0.892	3.451	2.883	2.034	1.305	0.71
	269.6	2.75	2.178	1.533	0.987	0.565	4.273	3.486	2.484	1.532	0.892	3.452	2.884	2.035	1.305	0.71
	269.8	2.75	2.178	1.533	0.988	0.565	4.274	3.487	2.485	1.533	0.893	3.453	2.885	2.036	1.306	0.71
	270	2.752	2.181	1.534	0.99	0.566	4.275	3.488	2.486	1.534	0.893	3.455	2.886	2.038	1.307	0.712
	270.2	2.752	2.182	1.535	0.99	0.567	4.277	3.49	2.489	1.535	0.894	3.456	2.887	2.038	1.308	0.712
	270.4	2.752	2.182	1.536	0.99	0.567	4.279	3.491	2.49	1.536	0.895	3.457	2.888	2.038	1.308	0.713
	270.6	2.753	2.184	1.537	0.991	0.567	4.279	3.491	2.491	1.536	0.895	3.458	2.888	2.039	1.309	0.714
	270.8	2.754	2.186	1.538	0.992	0.568	4.281	3.494	2.493	1.538	0.897	3.459	2.889	2.04	1.309	0.715
	271	2.755	2.186	1.539	0.992	0.569	4.282	3.495	2.494	1.539	0.897	3.46	2.89	2.041	1.31	0.715
	271.2	2.755	2.187	1.54	0.993	0.569	4.283	3.496	2.494	1.539	0.898	3.46	2.89	2.042	1.31	0.715
	271.4	2.755	2.186	1.539	0.993	0.568	4.283	3.497	2.495	1.54	0.899	3.461	2.891	2.043	1.311	0.715
	271.6	2.756	2.187	1.54	0.993	0.568	4.285	3.498	2.497	1.541	0.9	3.461	2.892	2.044	1.312	0.716
	271.8	2.757	2.186	1.541	0.993	0.568	4.285	3.499	2.497	1.542	0.9	3.463	2.894	2.046	1.314	0.718
	272	2.758	2.187	1.541	0.994	0.568	4.286	3.499	2.497	1.542	0.9	3.462	2.894	2.046	1.314	0.717
	272.2	2.758	2.187	1.542	0.995	0.569	4.287	3.501	2.498	1.543	0.9	3.463	2.895	2.047	1.314	0.717
	272.4	2.759	2.187	1.543	0.995	0.569	4.288	3.502	2.499	1.544	0.901	3.464	2.895	2.048	1.314	0.717
	272.6	2.759	2.188	1.543	0.995	0.57	4.288	3.503	2.5	1.545	0.901	3.466	2.897	2.05	1.316	0.719
	272.8	2.76	2.188	1.544	0.996	0.57	4.288	3.503	2.5	1.544	0.901	3.466	2.898	2.051	1.317	0.719
	273	2.762	2.19	1.546	0.998	0.572	4.289	3.504	2.501	1.546	0.901	3.467	2.899	2.052	1.318	0.719
	273.2	2.762	2.19	1.546	0.998	0.572	4.288	3.504	2.501	1.546	0.901	3.468	2.899	2.053	1.318	0.719
	273.4	2.763	2.191	1.546	0.998	0.572	4.289	3.505	2.502	1.548	0.902	3.469	2.9	2.053	1.319	0.719
	273.6	2.764	2.193	1.547	0.999	0.573	4.29	3.507	2.503	1.549	0.902	3.47	2.901	2.054	1.32	0.72
	273.8	2.765	2.194	1.548	1	0.573	4.291	3.508	2.504	1.55	0.903	3.47	2.901	2.055	1.321	0.721
	274	2.765	2.194	1.548	1	0.573	4.291	3.509	2.505	1.55	0.903	3.471	2.902	2.056	1.321	0.721
	274.2	2.766	2.196	1.55	1.001	0.575	4.292	3.51	2.507	1.551	0.904	3.473	2.903	2.056	1.322	0.722
	274.4	2.767	2.196	1.551	1.001	0.575	4.293	3.511	2.508	1.553	0.905	3.474	2.903	2.056	1.322	0.722
	274.6	2.767	2.197	1.551	1.002	0.576	4.294	3.512	2.509	1.553	0.906	3.474	2.904	2.057	1.323	0.723
	274.8	2.768	2.198	1.552	1.002	0.576	4.295	3.513	2.51	1.554	0.906	3.475	2.905	2.058	1.324	0.723
	275	2.768	2.198	1.552	1.003	0.577	4.296	3.514	2.511	1.554	0.907	3.475	2.905	2.059	1.326	0.724
	275.2	2.769	2.199	1.553	1.003	0.577	4.296	3.515	2.512	1.555	0.907	3.475	2.906	2.06	1.327	0.724
	275.4	2.77	2.199	1.554	1.004	0.577	4.297	3.516	2.513	1.556	0.908	3.476	2.907	2.06	1.328	0.725
	275.6	2.77	2.199	1.554	1.005	0.577	4.299	3.517	2.514	1.556	0.908	3.476	2.907	2.061	1.328	0.725
	275.8	2.771	2.199	1.555	1.005	0.577	4.299	3.517	2.514	1.557	0.908	3.477	2.908	2.062	1.329	0.726
	276	2.771	2.2	1.556	1.006	0.578	4.3	3.518	2.516	1.558	0.909	3.477	2.909	2.062	1.329	0.726
	276.2	2.772	2.202	1.557	1.006	0.578	4.301	3.519	2.516	1.559	0.91	3.477	2.911	2.063	1.329	0.726
	276.4	2.772	2.202	1.558	1.007	0.578	4.302	3.52	2.518	1.559	0.911	3.478	2.911	2.064	1.33	0.726
	276.6	2.773	2.203	1.559	1.007	0.579	4.303	3.52	2.519	1.56	0.912	3.479	2.912	2.065	1.331	0.727
	276.8	2.772	2.202	1.559	1.007	0.578	4.303	3.521	2.52	1.561	0.912	3.479	2.913	2.066	1.331	0.727
	277	2.773	2.203	1.559	1.007	0.578	4.304	3.522	2.521	1.562	0.912	3.48	2.915	2.066	1.332	0.727
	277.2	2.773	2.204	1.559	1.008	0.578	4.305	3.523	2.522	1.563	0.913	3.481	2.915	2.066	1.332	0.727
	277.4	2.774	2.205	1.56	1.008	0.578	4.306	3.523	2.523	1.564	0.913	3.482	2.916	2.067	1.333	0.727
	277.6	2.774	2.205	1.56	1.008	0.578	4.308	3.525	2.525	1.566	0.915	3.483	2.917	2.068	1.334	0.728
	277.8	2.775	2.206	1.561	1.008	0.578	4.309	3.526	2.526	1.566	0.916	3.484	2.918	2.069	1.335	0.729
	278	2.777	2.208	1.562	1.009	0.58	4.309	3.527	2.527	1.567	0.916	3.485	2.919	2.07	1.336	0.729
	278.2	2.777	2.208	1.562	1.01	0.58	4.312	3.53	2.529	1.569	0.917	3.486	2.92	2.071	1.336	0.73
	278.4	2.778	2.209	1.562	1.011	0.581	4.312	3.531	2.53	1.569	0.917	3.486	2.92	2.073	1.337	0.73
	278.6	2.78	2.21	1.564	1.013	0.582	4.313	3.532	2.531	1.57	0.917	3.487	2.921	2.074	1.338	0.731
	278.8	2.781	2.211	1.564	1.013	0.583	4.313	3.532	2.532	1.57	0.917	3.488	2.922	2.076	1.34	0.732
	279	2.782	2.212	1.564	1.014	0.583	4.314	3.534	2.533	1.571	0.918	3.489	2.923	2.077	1.34	0.733
	279.2	2.783	2.213	1.566	1.016	0.584	4.315	3.535	2.534	1.572	0.918	3.488	2.922	2.077	1.34	0.733
	279.4	2.784	2.213	1.567	1.017	0.584	4.316	3.537	2.535	1.572	0.918	3.49	2.924	2.078	1.342	0.734
	279.6	2.786	2.215	1.568	1.018	0.586	4.317	3.538	2.536	1.573	0.919	3.491	2.925	2.079	1.342	0.734
	279.8	2.787	2.215	1.568	1.019	0.586	4.317	3.539	2.538	1.574	0.92	3.49	2.924	2.078	1.342	0.734
	280	2.787	2.216	1.569	1.019	0.586	4.318	3.54	2.539	1.576	0.92	3.49	2.925	2.079	1.342	0.735
	280.2	2.788	2.216	1.57	1.02	0.586	4.319	3.541	2.54	1.576	0.921	3.491	2.926	2.08	1.343	0.735
	280.4	2.788	2.217	1.57	1.021	0.586	4.32	3.542	2.542	1.578	0.922	3.492	2.928	2.082	1.344	0.736
	280.6	2.788	2.218	1.57	1.021	0.587	4.321	3.543	2.543	1.579	0.923	3.492	2.928	2.081	1.344	0.735
	280.8	2.788	2.217	1.57	1.021	0.586	4.322	3.544	2.544	1.58	0.923	3.494	2.93	2.083	1.346	0.736
	281	2.788	2.218	1.57	1.021	0.586	4.322	3.545	2.544	1.581	0.923	3.495	2.931	2.083	1.346	0.736
	281.2	2.79	2.22	1.571	1.021	0.587	4.324	3.545	2.545	1.582	0.924	3.496	2.931	2.084	1.347	0.737
	281.4	2.79	2.221	1.572	1.021	0.587	4.324	3.546	2.546	1.582	0.924	3.497	2.932	2.085	1.348	0.738
	281.6	2.791	2.222	1.572	1.021	0.587	4.325	3.547	2.547	1.583	0.925	3.497	2.933	2.085	1.349	0.739
	281.8	2.791	2.223	1.573	1.02	0.588	4.326	3.548	2.548	1.584	0.925	3.498	2.933	2.086	1.349	0.739
	282	2.791	2.223	1.573	1.021	0.588	4.327	3.549	2.549	1.585	0.926	3.499	2.934	2.087	1.35	0.739
	282.2	2.792	2.224	1.574	1.021	0.588	4.328	3.55	2.549	1.585	0.926	3.5	2.936	2.089	1.352	0.74
	282.4	2.792	2.224	1.575	1.022	0.588	4.328	3.55	2.549	1.585	0.925	3.501	2.937	2.09	1.352	0.74
	282.6	2.793	2.225	1.575	1.022	0.588	4.329	3.551	2.55	1.586	0.926	3.501	2.938	2.091	1.352	0.74
	282.8	2.791	2.224	1.576	1.021	0.588	4.329	3.552	2.551	1.587	0.927	3.502	2.938	2.091	1.353	0.741
	283	2.793	2.225	1.577	1.022	0.589	4.33	3.553	2.552	1.588	0.928	3.502	2.939	2.092	1.353	0.742
	283.2	2.793	2.225	1.578	1.023	0.589	4.33	3.554	2.553	1.589	0.928	3.502	2.94	2.093	1.354	0.742
	283.4	2.794	2.226	1.578	1.023	0.589	4.33	3.554	2.553	1.588	0.927	3.503	2.94	2.093	1.355	0.743
	283.6	2.795	2.226	1.579	1.024	0.59	4.33	3.554	2.555	1.589	0.928	3.502	2.941	2.093	1.354	0.743
	283.8	2.795	2.226	1.579	1.024	0.59	4.331	3.555	2.556	1.589	0.928	3.503	2.941	2.094	1.355	0.743
	284	2.795	2.227	1.58	1.025	0.59	4.332	3.557	2.557	1.59	0.929	3.504	2.942	2.095	1.355	0.743
	284.2	2.796	2.228	1.58	1.026	0.591	4.334	3.559	2.559	1.592	0.93	3.504	2.942	2.096	1.356	0.744
	284.4	2.797	2.229	1.582	1.027	0.592	4.334	3.559	2.56	1.593	0.931	3.505	2.943	2.096	1.357	0.744
	284.6	2.798	2.23	1.582	1.028	0.592	4.335	3.56	2.561	1.594	0.931	3.506	2.944	2.097	1.358	0.744
	284.8	2.799	2.23	1.583	1.028	0.593	4.335	3.561	2.562	1.594	0.932	3.507	2.944	2.098	1.358	0.745
	285	2.799	2.231	1.583	1.028	0.593	4.336	3.562	2.563	1.595	0.933	3.508	2.945	2.098	1.359	0.746
	285.2	2.801	2.233	1.584	1.03	0.595	4.338	3.563	2.564	1.596	0.934	3.509	2.945	2.099	1.36	0.746
	285.4	2.801	2.233	1.585	1.03	0.595	4.339	3.565	2.566	1.598	0.935	3.51	2.945	2.101	1.36	0.747
	285.6	2.801	2.234	1.586	1.03	0.595	4.34	3.566	2.567	1.599	0.936	3.512	2.947	2.103	1.362	0.748
	285.8	2.802	2.234	1.586	1.03	0.595	4.342	3.568	2.568	1.601	0.937	3.512	2.947	2.103	1.363	0.749
	286	2.803	2.234	1.587	1.031	0.595	4.343	3.569	2.569	1.601	0.938	3.513	2.949	2.104	1.363	0.749
	286.2	2.803	2.235	1.588	1.031	0.595	4.344	3.57	2.57	1.602	0.939	3.514	2.95	2.105	1.364	0.749
	286.4	2.803	2.235	1.589	1.032	0.595	4.343	3.57	2.57	1.602	0.938	3.516	2.951	2.107	1.366	0.75
	286.6	2.803	2.236	1.589	1.032	0.595	4.344	3.57	2.571	1.603	0.938	3.516	2.952	2.108	1.367	0.751
	286.8	2.804	2.236	1.59	1.033	0.594	4.344	3.571	2.572	1.604	0.939	3.517	2.953	2.108	1.367	0.752
	287	2.805	2.237	1.591	1.033	0.595	4.346	3.572	2.574	1.604	0.94	3.518	2.955	2.109	1.368	0.752
	287.2	2.805	2.237	1.592	1.033	0.595	4.346	3.572	2.575	1.605	0.94	3.519	2.956	2.11	1.369	0.752
	287.4	2.806	2.238	1.593	1.034	0.595	4.347	3.574	2.576	1.605	0.94	3.519	2.956	2.111	1.37	0.752
	287.6	2.808	2.24	1.594	1.035	0.597	4.348	3.575	2.577	1.606	0.941	3.52	2.957	2.111	1.371	0.752
	287.8	2.807	2.239	1.593	1.035	0.596	4.348	3.574	2.577	1.606	0.94	3.521	2.958	2.112	1.372	0.752
	288	2.807	2.24	1.594	1.035	0.596	4.351	3.576	2.579	1.608	0.942	3.522	2.959	2.113	1.372	0.753
	288.2	2.809	2.242	1.595	1.037	0.598	4.351	3.577	2.58	1.609	0.942	3.522	2.96	2.113	1.373	0.753
	288.4	2.811	2.243	1.597	1.038	0.599	4.352	3.578	2.581	1.61	0.942	3.523	2.961	2.114	1.374	0.754
	288.6	2.812	2.244	1.597	1.039	0.6	4.353	3.579	2.582	1.611	0.943	3.524	2.962	2.114	1.375	0.755
	288.8	2.812	2.244	1.598	1.039	0.601	4.353	3.58	2.583	1.611	0.944	3.524	2.962	2.115	1.375	0.755
	289	2.813	2.245	1.598	1.04	0.601	4.354	3.581	2.583	1.612	0.944	3.524	2.963	2.116	1.377	0.755
	289.2	2.814	2.245	1.598	1.041	0.601	4.356	3.583	2.585	1.614	0.946	3.526	2.964	2.118	1.378	0.757
	289.4	2.814	2.246	1.599	1.041	0.602	4.356	3.584	2.586	1.615	0.946	3.525	2.964	2.118	1.377	0.756
	289.6	2.814	2.246	1.599	1.041	0.602	4.356	3.586	2.586	1.616	0.947	3.526	2.964	2.119	1.378	0.756
	289.8	2.815	2.247	1.599	1.042	0.602	4.357	3.587	2.588	1.617	0.947	3.527	2.965	2.12	1.378	0.757
	290	2.816	2.247	1.599	1.043	0.602	4.358	3.588	2.588	1.618	0.948	3.526	2.965	2.12	1.377	0.756
	290.2	2.816	2.248	1.6	1.043	0.603	4.358	3.589	2.589	1.619	0.948	3.527	2.966	2.121	1.378	0.756
	290.4	2.817	2.248	1.6	1.044	0.603	4.36	3.591	2.591	1.62	0.95	3.528	2.967	2.122	1.379	0.757
	290.6	2.818	2.249	1.601	1.044	0.603	4.36	3.591	2.592	1.621	0.95	3.528	2.967	2.121	1.378	0.756
	290.8	2.819	2.25	1.602	1.044	0.603	4.362	3.593	2.595	1.623	0.951	3.529	2.968	2.122	1.379	0.756
	291	2.819	2.25	1.602	1.044	0.604	4.363	3.594	2.595	1.623	0.951	3.53	2.968	2.123	1.379	0.757
	291.2	2.82	2.251	1.603	1.044	0.604	4.363	3.595	2.596	1.624	0.951	3.53	2.969	2.124	1.38	0.757
	291.4	2.82	2.252	1.604	1.045	0.604	4.364	3.595	2.597	1.625	0.952	3.532	2.971	2.126	1.382	0.759
	291.6	2.821	2.252	1.605	1.045	0.604	4.365	3.596	2.598	1.626	0.953	3.533	2.971	2.127	1.383	0.759
	291.8	2.821	2.252	1.605	1.046	0.604	4.366	3.597	2.599	1.627	0.953	3.533	2.973	2.128	1.384	0.76
	292	2.821	2.253	1.606	1.046	0.605	4.367	3.598	2.6	1.628	0.954	3.534	2.973	2.128	1.384	0.76
	292.2	2.821	2.254	1.607	1.047	0.604	4.367	3.599	2.601	1.629	0.954	3.534	2.974	2.128	1.385	0.761
	292.4	2.822	2.254	1.608	1.047	0.604	4.368	3.6	2.602	1.63	0.955	3.536	2.976	2.13	1.387	0.762
	292.6	2.823	2.255	1.609	1.047	0.605	4.369	3.601	2.602	1.631	0.955	3.537	2.978	2.131	1.389	0.764
	292.8	2.824	2.256	1.61	1.049	0.606	4.369	3.601	2.603	1.631	0.957	3.538	2.979	2.132	1.39	0.764
	293	2.825	2.257	1.611	1.05	0.606	4.369	3.601	2.603	1.631	0.957	3.538	2.98	2.133	1.391	0.764
	293.2	2.825	2.257	1.612	1.05	0.606	4.37	3.602	2.604	1.632	0.957	3.538	2.98	2.134	1.391	0.765
	293.4	2.826	2.258	1.612	1.05	0.606	4.371	3.603	2.605	1.633	0.958	3.539	2.98	2.135	1.392	0.765
	293.6	2.827	2.259	1.613	1.051	0.606	4.371	3.604	2.607	1.634	0.959	3.54	2.981	2.136	1.392	0.766
	293.8	2.829	2.261	1.614	1.052	0.607	4.372	3.605	2.608	1.634	0.959	3.54	2.982	2.137	1.393	0.766
	294	2.829	2.261	1.615	1.052	0.608	4.372	3.605	2.609	1.634	0.96	3.541	2.982	2.137	1.393	0.766
	294.2	2.83	2.262	1.615	1.052	0.608	4.373	3.606	2.609	1.634	0.96	3.541	2.983	2.138	1.394	0.767
	294.4	2.83	2.263	1.615	1.052	0.608	4.374	3.607	2.61	1.635	0.96	3.541	2.983	2.138	1.393	0.766
	294.6	2.831	2.263	1.616	1.053	0.608	4.374	3.608	2.611	1.635	0.961	3.541	2.983	2.139	1.394	0.767
	294.8	2.833	2.265	1.617	1.054	0.609	4.376	3.61	2.613	1.637	0.963	3.542	2.984	2.139	1.395	0.767
	295	2.833	2.264	1.617	1.054	0.61	4.377	3.611	2.614	1.638	0.963	3.542	2.984	2.14	1.395	0.768
	295.2	2.832	2.264	1.617	1.054	0.609	4.377	3.611	2.615	1.639	0.963	3.543	2.985	2.141	1.396	0.768
	295.4	2.833	2.265	1.617	1.054	0.609	4.378	3.611	2.616	1.64	0.964	3.543	2.986	2.141	1.397	0.768
	295.6	2.833	2.265	1.618	1.055	0.609	4.379	3.612	2.617	1.64	0.965	3.544	2.987	2.142	1.398	0.768
	295.8	2.833	2.265	1.618	1.055	0.609	4.38	3.614	2.619	1.642	0.966	3.544	2.988	2.143	1.398	0.768
	296	2.834	2.266	1.618	1.055	0.609	4.381	3.615	2.62	1.644	0.967	3.545	2.988	2.143	1.398	0.768
	296.2	2.835	2.266	1.619	1.055	0.61	4.383	3.617	2.622	1.645	0.968	3.546	2.989	2.144	1.399	0.768
	296.4	2.835	2.267	1.619	1.056	0.61	4.384	3.618	2.623	1.646	0.968	3.547	2.99	2.144	1.399	0.769
	296.6	2.837	2.268	1.621	1.057	0.612	4.385	3.619	2.624	1.647	0.968	3.549	2.992	2.146	1.401	0.77
	296.8	2.838	2.269	1.621	1.058	0.612	4.385	3.618	2.624	1.647	0.968	3.549	2.992	2.147	1.401	0.77
	297	2.838	2.269	1.622	1.059	0.612	4.387	3.62	2.627	1.649	0.969	3.55	2.993	2.148	1.401	0.77
	297.2	2.839	2.27	1.623	1.059	0.613	4.388	3.621	2.628	1.65	0.97	3.551	2.993	2.149	1.402	0.771
	297.4	2.839	2.271	1.623	1.059	0.613	4.388	3.622	2.629	1.651	0.97	3.552	2.994	2.15	1.402	0.771
	297.6	2.84	2.271	1.623	1.059	0.614	4.389	3.623	2.63	1.652	0.97	3.551	2.994	2.15	1.402	0.771
	297.8	2.841	2.272	1.624	1.06	0.614	4.389	3.624	2.631	1.652	0.97	3.552	2.994	2.15	1.402	0.771
	298	2.842	2.274	1.626	1.061	0.615	4.39	3.625	2.632	1.653	0.971	3.554	2.996	2.152	1.404	0.772
	298.2	2.843	2.275	1.626	1.062	0.616	4.391	3.626	2.633	1.654	0.971	3.553	2.996	2.152	1.404	0.772
	298.4	2.843	2.275	1.626	1.062	0.616	4.391	3.626	2.633	1.654	0.971	3.554	2.997	2.153	1.405	0.773
	298.6	2.845	2.276	1.628	1.063	0.617	4.391	3.627	2.633	1.655	0.972	3.554	2.998	2.153	1.406	0.773
	298.8	2.845	2.277	1.628	1.063	0.617	4.392	3.628	2.634	1.656	0.972	3.555	2.998	2.154	1.407	0.774
	299	2.845	2.277	1.629	1.064	0.617	4.392	3.628	2.635	1.656	0.973	3.555	2.999	2.155	1.408	0.774
	299.2	2.846	2.279	1.63	1.065	0.618	4.392	3.628	2.635	1.656	0.973	3.557	3	2.157	1.41	0.776
	299.4	2.846	2.279	1.63	1.064	0.618	4.393	3.629	2.636	1.656	0.974	3.558	3.001	2.157	1.411	0.777
	299.6	2.847	2.281	1.631	1.065	0.619	4.393	3.63	2.636	1.656	0.974	3.558	3.001	2.158	1.412	0.777
	299.8	2.847	2.281	1.631	1.065	0.619	4.393	3.63	2.636	1.657	0.975	3.558	3	2.157	1.411	0.776
	300	2.857	2.294	1.653	1.074	0.625	4.405	3.654	2.661	1.679	0.984	3.558	3	2.157	1.411	0.776
	300.2	2.858	2.294	1.653	1.075	0.625	4.405	3.654	2.662	1.68	0.985	3.559	3.001	2.159	1.413	0.778
	300.4	2.858	2.294	1.652	1.075	0.624	4.405	3.654	2.663	1.68	0.986	3.559	3.001	2.159	1.413	0.779
	300.6	2.859	2.294	1.652	1.076	0.625	4.406	3.654	2.663	1.681	0.986	3.56	3.001	2.16	1.413	0.779
	300.8	2.859	2.293	1.651	1.076	0.624	4.404	3.653	2.663	1.68	0.986	3.56	3.001	2.16	1.414	0.78
	301	2.858	2.293	1.65	1.076	0.624	4.404	3.653	2.664	1.68	0.987	3.56	3.001	2.16	1.414	0.78
	301.2	2.859	2.294	1.65	1.077	0.625	4.404	3.653	2.665	1.681	0.987	3.561	3.002	2.16	1.414	0.781
	301.4	2.86	2.294	1.65	1.078	0.625	4.403	3.651	2.664	1.68	0.987	3.561	3.002	2.161	1.415	0.782
	301.6	2.859	2.293	1.649	1.078	0.625	4.403	3.651	2.665	1.68	0.987	3.561	3.002	2.161	1.416	0.782
	301.8	2.859	2.293	1.649	1.079	0.625	4.403	3.651	2.665	1.679	0.987	3.562	3.002	2.161	1.416	0.783
	302	2.858	2.292	1.648	1.078	0.625	4.402	3.65	2.664	1.678	0.987	3.562	3.002	2.161	1.417	0.783
	302.2	2.857	2.292	1.649	1.078	0.625	4.402	3.649	2.664	1.678	0.987	3.562	3.002	2.161	1.417	0.783
	302.4	2.857	2.291	1.648	1.078	0.626	4.402	3.649	2.664	1.677	0.988	3.562	3.002	2.161	1.417	0.784
	302.6	2.856	2.291	1.647	1.077	0.625	4.401	3.649	2.664	1.677	0.988	3.562	3.002	2.161	1.417	0.784
	302.8	2.855	2.291	1.647	1.077	0.626	4.4	3.647	2.663	1.676	0.987	3.562	3.002	2.161	1.417	0.785
	303	2.855	2.29	1.646	1.077	0.626	4.399	3.647	2.663	1.676	0.987	3.562	3.002	2.161	1.416	0.785
	303.2	2.855	2.29	1.646	1.077	0.626	4.399	3.647	2.662	1.676	0.988	3.561	3.002	2.161	1.416	0.785
	303.4	2.854	2.29	1.646	1.076	0.626	4.399	3.646	2.661	1.676	0.987	3.561	3.002	2.161	1.416	0.785
	303.6	2.854	2.289	1.645	1.075	0.626	4.398	3.646	2.661	1.676	0.987	3.559	3	2.16	1.415	0.783
	303.8	2.853	2.288	1.644	1.074	0.625	4.399	3.646	2.662	1.676	0.988	3.559	3	2.16	1.415	0.783
	304	2.853	2.287	1.644	1.074	0.625	4.398	3.645	2.662	1.676	0.988	3.557	3	2.159	1.414	0.782
	304.2	2.852	2.287	1.644	1.073	0.625	4.398	3.645	2.662	1.677	0.988	3.557	3	2.159	1.414	0.782
	304.4	2.853	2.289	1.645	1.074	0.625	4.398	3.644	2.662	1.677	0.987	3.556	3	2.159	1.414	0.782
	304.6	2.851	2.287	1.644	1.073	0.624	4.397	3.644	2.662	1.676	0.987	3.555	2.998	2.158	1.413	0.78
	304.8	2.852	2.288	1.646	1.074	0.625	4.396	3.644	2.662	1.676	0.987	3.555	3	2.159	1.413	0.781
	305	2.852	2.288	1.645	1.074	0.625	4.396	3.644	2.662	1.676	0.987	3.555	3	2.159	1.413	0.781
	305.2	2.852	2.288	1.645	1.075	0.625	4.396	3.643	2.662	1.676	0.986	3.554	2.999	2.159	1.413	0.781
	305.4	2.852	2.288	1.645	1.075	0.625	4.395	3.643	2.662	1.676	0.986	3.554	2.999	2.16	1.413	0.781
	305.6	2.852	2.288	1.645	1.075	0.625	4.394	3.643	2.662	1.675	0.986	3.554	2.998	2.16	1.413	0.781
	305.8	2.851	2.288	1.645	1.074	0.624	4.393	3.644	2.662	1.675	0.986	3.554	2.999	2.159	1.413	0.781
	306	2.851	2.288	1.644	1.074	0.624	4.393	3.644	2.662	1.675	0.986	3.555	2.999	2.16	1.414	0.782
	306.2	2.85	2.288	1.644	1.074	0.624	4.392	3.644	2.662	1.675	0.986	3.555	2.999	2.16	1.413	0.782
	306.4	2.85	2.287	1.643	1.073	0.624	4.391	3.643	2.662	1.675	0.985	3.555	2.999	2.16	1.413	0.783
	306.6	2.849	2.287	1.643	1.073	0.624	4.39	3.643	2.661	1.675	0.985	3.554	2.999	2.16	1.413	0.783
	306.8	2.849	2.287	1.642	1.073	0.624	4.391	3.644	2.662	1.675	0.986	3.555	2.999	2.16	1.413	0.783
	307	2.849	2.286	1.642	1.073	0.624	4.39	3.643	2.662	1.675	0.986	3.556	3	2.161	1.414	0.785
	307.2	2.849	2.286	1.642	1.073	0.624	4.389	3.643	2.661	1.675	0.986	3.556	3	2.161	1.414	0.785
	307.4	2.849	2.286	1.641	1.072	0.624	4.39	3.643	2.661	1.675	0.986	3.556	3	2.162	1.415	0.786
	307.6	2.849	2.286	1.641	1.073	0.624	4.388	3.641	2.66	1.674	0.986	3.555	2.999	2.161	1.414	0.785
	307.8	2.849	2.285	1.641	1.073	0.624	4.388	3.642	2.661	1.675	0.986	3.554	2.999	2.161	1.414	0.785
	308	2.848	2.285	1.641	1.073	0.624	4.387	3.64	2.659	1.674	0.985	3.554	2.998	2.16	1.413	0.784
	308.2	2.847	2.285	1.641	1.073	0.624	4.387	3.64	2.659	1.674	0.985	3.553	2.998	2.159	1.413	0.784
	308.4	2.847	2.284	1.641	1.073	0.623	4.387	3.639	2.658	1.674	0.985	3.553	2.998	2.161	1.415	0.785
	308.6	2.846	2.284	1.641	1.073	0.623	4.386	3.639	2.658	1.674	0.985	3.554	2.998	2.16	1.416	0.785
	308.8	2.846	2.283	1.641	1.073	0.624	4.386	3.638	2.658	1.675	0.985	3.553	2.998	2.16	1.415	0.785
	309	2.846	2.283	1.641	1.073	0.623	4.387	3.638	2.658	1.675	0.985	3.554	2.998	2.16	1.416	0.785
	309.2	2.846	2.284	1.642	1.074	0.624	4.385	3.636	2.657	1.674	0.984	3.552	2.997	2.159	1.414	0.784
	309.4	2.846	2.284	1.642	1.073	0.623	4.384	3.636	2.657	1.674	0.984	3.551	2.997	2.159	1.414	0.784
	309.6	2.845	2.283	1.642	1.073	0.622	4.384	3.637	2.657	1.675	0.984	3.551	2.997	2.159	1.414	0.783
	309.8	2.845	2.282	1.642	1.073	0.622	4.384	3.638	2.658	1.676	0.985	3.551	2.997	2.158	1.414	0.783
	310	2.845	2.283	1.642	1.074	0.623	4.382	3.636	2.657	1.675	0.985	3.55	2.997	2.159	1.414	0.783
	310.2	2.845	2.283	1.642	1.073	0.623	4.382	3.637	2.658	1.675	0.986	3.55	2.997	2.159	1.414	0.783
	310.4	2.845	2.282	1.642	1.072	0.623	4.381	3.637	2.658	1.675	0.986	3.55	2.997	2.159	1.414	0.783
	310.6	2.844	2.282	1.642	1.072	0.622	4.381	3.637	2.658	1.675	0.986	3.551	2.997	2.159	1.413	0.783
	310.8	2.845	2.282	1.641	1.072	0.623	4.38	3.637	2.657	1.674	0.986	3.55	2.996	2.158	1.412	0.782
	311	2.844	2.282	1.641	1.072	0.623	4.379	3.636	2.657	1.674	0.986	3.551	2.997	2.159	1.412	0.783
	311.2	2.845	2.283	1.642	1.074	0.623	4.378	3.636	2.657	1.673	0.986	3.551	2.996	2.159	1.413	0.783
	311.4	2.845	2.283	1.642	1.074	0.623	4.378	3.636	2.657	1.672	0.985	3.551	2.996	2.159	1.413	0.783
	311.6	2.845	2.283	1.642	1.074	0.623	4.377	3.635	2.657	1.672	0.985	3.55	2.996	2.158	1.412	0.783
	311.8	2.845	2.283	1.641	1.074	0.623	4.377	3.635	2.657	1.672	0.985	3.55	2.996	2.158	1.412	0.783
	312	2.845	2.284	1.642	1.075	0.624	4.377	3.634	2.656	1.673	0.985	3.551	2.995	2.158	1.413	0.784
	312.2	2.844	2.283	1.641	1.075	0.624	4.376	3.634	2.655	1.672	0.984	3.551	2.996	2.159	1.414	0.785
	312.4	2.843	2.283	1.641	1.074	0.624	4.376	3.634	2.656	1.672	0.985	3.552	2.997	2.159	1.415	0.786
	312.6	2.843	2.282	1.641	1.074	0.625	4.375	3.633	2.656	1.672	0.984	3.553	2.996	2.159	1.415	0.786
	312.8	2.843	2.282	1.641	1.074	0.625	4.375	3.632	2.656	1.672	0.985	3.552	2.996	2.158	1.414	0.785
	313	2.842	2.282	1.641	1.073	0.624	4.374	3.632	2.656	1.672	0.985	3.552	2.996	2.158	1.414	0.785
	313.2	2.841	2.28	1.639	1.073	0.623	4.374	3.632	2.656	1.672	0.985	3.551	2.996	2.157	1.414	0.785
	313.4	2.841	2.28	1.639	1.072	0.622	4.374	3.632	2.656	1.673	0.985	3.551	2.996	2.157	1.414	0.785
	313.6	2.841	2.279	1.638	1.072	0.622	4.374	3.633	2.656	1.674	0.986	3.551	2.996	2.157	1.414	0.785
	313.8	2.841	2.279	1.638	1.072	0.622	4.373	3.633	2.656	1.673	0.987	3.55	2.995	2.156	1.413	0.783
	314	2.84	2.279	1.638	1.071	0.622	4.372	3.632	2.656	1.673	0.987	3.549	2.995	2.156	1.413	0.783
	314.2	2.839	2.278	1.636	1.07	0.62	4.372	3.632	2.657	1.672	0.987	3.548	2.995	2.155	1.412	0.782
	314.4	2.839	2.278	1.636	1.07	0.62	4.371	3.632	2.656	1.672	0.987	3.548	2.995	2.154	1.412	0.783
	314.6	2.839	2.277	1.636	1.07	0.62	4.371	3.632	2.656	1.672	0.987	3.547	2.995	2.154	1.412	0.783
	314.8	2.839	2.277	1.636	1.07	0.619	4.37	3.631	2.655	1.672	0.987	3.547	2.995	2.154	1.413	0.783
	315	2.838	2.277	1.635	1.07	0.619	4.369	3.631	2.655	1.672	0.987	3.547	2.995	2.155	1.413	0.783
	315.2	2.839	2.278	1.636	1.071	0.62	4.37	3.631	2.657	1.673	0.988	3.547	2.995	2.155	1.413	0.783
	315.4	2.839	2.277	1.636	1.071	0.62	4.37	3.631	2.657	1.673	0.988	3.546	2.994	2.155	1.413	0.783
	315.6	2.839	2.278	1.636	1.071	0.62	4.37	3.631	2.657	1.673	0.988	3.546	2.994	2.155	1.413	0.784
	315.8	2.839	2.278	1.637	1.072	0.621	4.369	3.631	2.657	1.673	0.988	3.546	2.993	2.156	1.413	0.784
	316	2.838	2.278	1.637	1.071	0.621	4.369	3.63	2.656	1.674	0.988	3.546	2.993	2.156	1.414	0.784
	316.2	2.838	2.278	1.637	1.071	0.622	4.368	3.629	2.656	1.674	0.988	3.547	2.994	2.157	1.415	0.785
	316.4	2.838	2.278	1.638	1.073	0.622	4.368	3.628	2.656	1.673	0.988	3.547	2.994	2.157	1.414	0.784
	316.6	2.838	2.278	1.637	1.072	0.622	4.367	3.628	2.656	1.673	0.988	3.547	2.993	2.157	1.414	0.784
	316.8	2.837	2.278	1.637	1.072	0.622	4.367	3.627	2.656	1.673	0.988	3.546	2.993	2.155	1.413	0.783
	317	2.837	2.278	1.637	1.073	0.623	4.366	3.627	2.655	1.674	0.987	3.547	2.994	2.156	1.414	0.783
	317.2	2.837	2.279	1.638	1.074	0.624	4.366	3.626	2.655	1.674	0.987	3.547	2.993	2.156	1.414	0.783
	317.4	2.837	2.279	1.638	1.074	0.624	4.366	3.626	2.655	1.674	0.987	3.547	2.994	2.157	1.414	0.783
	317.6	2.837	2.28	1.639	1.074	0.625	4.365	3.625	2.655	1.673	0.987	3.546	2.994	2.156	1.414	0.783
	317.8	2.837	2.28	1.639	1.074	0.625	4.365	3.625	2.655	1.672	0.987	3.545	2.994	2.156	1.414	0.782
	318	2.836	2.279	1.638	1.073	0.624	4.364	3.625	2.655	1.672	0.987	3.545	2.994	2.154	1.413	0.782
	318.2	2.836	2.278	1.637	1.072	0.623	4.365	3.625	2.656	1.672	0.988	3.545	2.995	2.154	1.413	0.783
	318.4	2.836	2.278	1.637	1.072	0.623	4.364	3.624	2.655	1.671	0.987	3.545	2.994	2.154	1.413	0.782
	318.6	2.836	2.277	1.638	1.072	0.623	4.363	3.624	2.656	1.671	0.987	3.544	2.994	2.154	1.413	0.782
	318.8	2.836	2.277	1.637	1.071	0.623	4.363	3.624	2.655	1.671	0.986	3.545	2.994	2.153	1.412	0.782
	319	2.836	2.277	1.637	1.071	0.624	4.363	3.624	2.657	1.672	0.988	3.544	2.994	2.153	1.412	0.782
	319.2	2.835	2.277	1.637	1.07	0.623	4.363	3.624	2.657	1.672	0.987	3.544	2.994	2.153	1.412	0.782
	319.4	2.835	2.277	1.637	1.069	0.623	4.362	3.624	2.656	1.672	0.987	3.544	2.993	2.153	1.412	0.782
	319.6	2.834	2.276	1.636	1.068	0.621	4.361	3.623	2.656	1.671	0.986	3.544	2.993	2.153	1.412	0.783
	319.8	2.834	2.276	1.636	1.068	0.621	4.36	3.623	2.655	1.671	0.986	3.545	2.994	2.155	1.413	0.784
	320	2.834	2.275	1.636	1.067	0.621	4.36	3.623	2.655	1.671	0.986	3.544	2.993	2.155	1.412	0.784
	320.2	2.833	2.276	1.636	1.067	0.621	4.359	3.622	2.655	1.671	0.986	3.544	2.993	2.154	1.412	0.785
	320.4	2.833	2.275	1.636	1.067	0.621	4.359	3.622	2.654	1.67	0.986	3.544	2.993	2.154	1.412	0.785
	320.6	2.833	2.276	1.635	1.067	0.621	4.358	3.622	2.654	1.67	0.986	3.544	2.993	2.154	1.412	0.786
	320.8	2.832	2.275	1.635	1.067	0.621	4.358	3.622	2.653	1.67	0.986	3.545	2.994	2.155	1.413	0.786
	321	2.833	2.275	1.636	1.068	0.622	4.357	3.621	2.653	1.671	0.986	3.544	2.993	2.155	1.413	0.786
	321.2	2.833	2.275	1.635	1.068	0.622	4.357	3.62	2.653	1.671	0.986	3.544	2.993	2.155	1.413	0.786
	321.4	2.832	2.275	1.635	1.068	0.622	4.356	3.62	2.652	1.671	0.986	3.543	2.994	2.156	1.414	0.786
	321.6	2.832	2.275	1.635	1.067	0.622	4.355	3.62	2.652	1.67	0.986	3.543	2.994	2.155	1.414	0.786
	321.8	2.833	2.275	1.637	1.069	0.622	4.354	3.619	2.652	1.67	0.986	3.542	2.993	2.154	1.412	0.784
	322	2.833	2.275	1.637	1.069	0.623	4.353	3.619	2.652	1.67	0.986	3.542	2.993	2.154	1.412	0.784
	322.2	2.832	2.275	1.636	1.07	0.622	4.352	3.618	2.652	1.67	0.986	3.542	2.993	2.154	1.412	0.784
	322.4	2.832	2.275	1.636	1.07	0.622	4.351	3.618	2.652	1.67	0.986	3.541	2.993	2.154	1.412	0.784
	322.6	2.833	2.275	1.638	1.071	0.623	4.351	3.618	2.652	1.67	0.986	3.541	2.993	2.154	1.412	0.784
	322.8	2.833	2.275	1.637	1.071	0.622	4.35	3.618	2.652	1.671	0.986	3.54	2.992	2.153	1.411	0.783
	323	2.833	2.274	1.637	1.071	0.622	4.35	3.618	2.652	1.67	0.986	3.54	2.993	2.154	1.412	0.783
	323.2	2.832	2.275	1.637	1.071	0.621	4.35	3.618	2.652	1.67	0.986	3.54	2.993	2.154	1.412	0.783
	323.4	2.833	2.276	1.638	1.072	0.622	4.351	3.619	2.653	1.671	0.987	3.54	2.993	2.154	1.412	0.782
	323.6	2.832	2.275	1.638	1.071	0.622	4.351	3.619	2.653	1.67	0.987	3.539	2.993	2.154	1.412	0.782
	323.8	2.832	2.276	1.637	1.071	0.622	4.35	3.619	2.652	1.669	0.988	3.539	2.993	2.155	1.412	0.783
	324	2.832	2.276	1.637	1.071	0.622	4.35	3.619	2.652	1.669	0.987	3.539	2.992	2.155	1.412	0.783
	324.2	2.832	2.276	1.637	1.071	0.622	4.35	3.618	2.652	1.669	0.987	3.539	2.992	2.154	1.412	0.783
	324.4	2.832	2.275	1.637	1.071	0.622	4.351	3.619	2.652	1.67	0.988	3.539	2.991	2.154	1.412	0.783
	324.6	2.831	2.275	1.635	1.07	0.621	4.35	3.618	2.651	1.669	0.987	3.539	2.991	2.154	1.413	0.783
	324.8	2.831	2.274	1.635	1.07	0.621	4.35	3.617	2.651	1.669	0.987	3.54	2.992	2.155	1.414	0.784
	325	2.83	2.273	1.634	1.068	0.621	4.35	3.618	2.652	1.67	0.987	3.539	2.991	2.154	1.413	0.783
	325.2	2.83	2.273	1.634	1.068	0.621	4.35	3.617	2.651	1.67	0.987	3.54	2.992	2.155	1.415	0.784
	325.4	2.829	2.272	1.634	1.069	0.621	4.349	3.618	2.651	1.67	0.987	3.539	2.991	2.154	1.414	0.783
	325.6	2.83	2.272	1.634	1.068	0.621	4.348	3.617	2.65	1.669	0.986	3.539	2.991	2.154	1.413	0.782
	325.8	2.83	2.272	1.634	1.068	0.621	4.347	3.616	2.65	1.669	0.986	3.54	2.992	2.154	1.414	0.783
	326	2.83	2.273	1.635	1.07	0.622	4.347	3.616	2.651	1.669	0.986	3.54	2.992	2.155	1.414	0.783
	326.2	2.83	2.272	1.634	1.07	0.622	4.346	3.616	2.651	1.669	0.986	3.54	2.992	2.155	1.414	0.784
	326.4	2.829	2.272	1.634	1.07	0.622	4.345	3.616	2.651	1.669	0.986	3.54	2.992	2.155	1.413	0.784
	326.6	2.83	2.273	1.635	1.071	0.623	4.345	3.616	2.651	1.669	0.986	3.54	2.992	2.155	1.414	0.784
	326.8	2.828	2.271	1.634	1.069	0.621	4.345	3.617	2.652	1.67	0.986	3.539	2.992	2.155	1.413	0.784
	327	2.827	2.271	1.633	1.069	0.621	4.345	3.616	2.652	1.67	0.987	3.54	2.993	2.156	1.414	0.785
	327.2	2.827	2.272	1.634	1.07	0.622	4.345	3.616	2.651	1.67	0.987	3.538	2.992	2.155	1.413	0.784
	327.4	2.827	2.272	1.634	1.07	0.622	4.344	3.615	2.651	1.67	0.987	3.539	2.993	2.156	1.414	0.785
	327.6	2.826	2.272	1.634	1.07	0.621	4.344	3.615	2.651	1.67	0.988	3.538	2.992	2.156	1.414	0.785
	327.8	2.825	2.272	1.633	1.07	0.621	4.343	3.614	2.651	1.669	0.987	3.537	2.991	2.155	1.412	0.784
	328	2.824	2.271	1.632	1.069	0.62	4.342	3.614	2.65	1.669	0.987	3.537	2.99	2.154	1.412	0.783
	328.2	2.825	2.272	1.634	1.07	0.621	4.342	3.614	2.65	1.67	0.987	3.538	2.992	2.155	1.413	0.784
	328.4	2.825	2.272	1.634	1.069	0.621	4.341	3.613	2.649	1.67	0.987	3.537	2.991	2.154	1.414	0.784
	328.6	2.824	2.271	1.632	1.068	0.62	4.341	3.613	2.65	1.67	0.987	3.537	2.991	2.154	1.414	0.784
	328.8	2.823	2.271	1.632	1.068	0.62	4.341	3.613	2.649	1.67	0.987	3.537	2.991	2.154	1.414	0.784
	329	2.824	2.272	1.633	1.069	0.621	4.34	3.613	2.649	1.67	0.986	3.537	2.991	2.154	1.414	0.784
	329.2	2.823	2.271	1.632	1.068	0.62	4.341	3.614	2.65	1.671	0.987	3.537	2.991	2.154	1.414	0.784
	329.4	2.824	2.271	1.633	1.069	0.621	4.341	3.614	2.65	1.671	0.986	3.536	2.991	2.153	1.414	0.784
	329.6	2.823	2.271	1.633	1.068	0.621	4.34	3.614	2.65	1.671	0.985	3.536	2.991	2.153	1.414	0.784
	329.8	2.823	2.271	1.633	1.069	0.621	4.339	3.612	2.649	1.669	0.985	3.536	2.991	2.152	1.414	0.784
	330	2.824	2.272	1.634	1.069	0.622	4.339	3.613	2.65	1.67	0.985	3.537	2.992	2.153	1.415	0.785
	330.2	2.823	2.27	1.633	1.068	0.621	4.337	3.611	2.649	1.669	0.984	3.536	2.991	2.152	1.414	0.784
	330.4	2.822	2.27	1.633	1.068	0.621	4.337	3.612	2.649	1.669	0.984	3.537	2.991	2.152	1.414	0.785
	330.6	2.823	2.27	1.634	1.069	0.622	4.336	3.611	2.65	1.669	0.984	3.538	2.992	2.153	1.415	0.786
	330.8	2.823	2.27	1.634	1.068	0.621	4.336	3.612	2.65	1.668	0.985	3.538	2.991	2.153	1.415	0.785
	331	2.823	2.27	1.634	1.069	0.621	4.336	3.611	2.65	1.668	0.986	3.539	2.991	2.153	1.415	0.786
	331.2	2.823	2.27	1.634	1.069	0.621	4.335	3.61	2.65	1.668	0.986	3.538	2.989	2.152	1.415	0.785
	331.4	2.823	2.269	1.634	1.069	0.62	4.334	3.61	2.65	1.669	0.986	3.539	2.99	2.152	1.415	0.785
	331.6	2.823	2.269	1.634	1.069	0.62	4.334	3.609	2.649	1.669	0.986	3.539	2.99	2.153	1.415	0.785
	331.8	2.822	2.269	1.633	1.069	0.62	4.335	3.61	2.65	1.669	0.987	3.538	2.989	2.153	1.415	0.785
	332	2.822	2.269	1.632	1.068	0.62	4.334	3.61	2.649	1.669	0.987	3.538	2.99	2.153	1.415	0.785
	332.2	2.823	2.269	1.633	1.069	0.62	4.334	3.61	2.649	1.67	0.986	3.537	2.989	2.153	1.415	0.785
	332.4	2.824	2.27	1.633	1.07	0.621	4.334	3.609	2.649	1.67	0.986	3.536	2.989	2.154	1.415	0.785
	332.6	2.823	2.27	1.633	1.069	0.621	4.335	3.61	2.65	1.67	0.987	3.536	2.989	2.154	1.415	0.785
	332.8	2.823	2.27	1.633	1.069	0.621	4.335	3.61	2.65	1.67	0.987	3.536	2.99	2.154	1.415	0.785
	333	2.824	2.27	1.633	1.07	0.621	4.334	3.609	2.65	1.67	0.986	3.536	2.99	2.154	1.415	0.785
	333.2	2.822	2.269	1.632	1.069	0.62	4.334	3.609	2.65	1.671	0.987	3.536	2.99	2.154	1.415	0.785
	333.4	2.823	2.27	1.633	1.07	0.621	4.334	3.609	2.65	1.671	0.987	3.535	2.99	2.154	1.415	0.785
	333.6	2.821	2.268	1.631	1.068	0.62	4.333	3.608	2.65	1.671	0.987	3.535	2.99	2.154	1.414	0.785
	333.8	2.821	2.268	1.631	1.068	0.62	4.331	3.607	2.649	1.67	0.986	3.534	2.989	2.153	1.413	0.783
	334	2.821	2.268	1.631	1.068	0.62	4.33	3.607	2.649	1.67	0.986	3.535	2.99	2.154	1.414	0.784
	334.2	2.821	2.268	1.632	1.068	0.62	4.33	3.606	2.649	1.67	0.986	3.534	2.989	2.152	1.413	0.784
	334.4	2.821	2.268	1.631	1.068	0.62	4.328	3.606	2.648	1.67	0.985	3.535	2.989	2.153	1.413	0.784
	334.6	2.82	2.268	1.632	1.068	0.62	4.327	3.605	2.648	1.67	0.985	3.535	2.989	2.153	1.413	0.784
	334.8	2.819	2.267	1.631	1.067	0.619	4.327	3.605	2.648	1.67	0.986	3.534	2.988	2.152	1.412	0.784
	335	2.82	2.267	1.631	1.067	0.62	4.327	3.604	2.647	1.67	0.986	3.534	2.987	2.151	1.412	0.784
	335.2	2.819	2.267	1.631	1.068	0.619	4.326	3.603	2.647	1.67	0.986	3.534	2.987	2.15	1.412	0.784
	335.4	2.819	2.267	1.631	1.067	0.62	4.326	3.603	2.646	1.67	0.986	3.534	2.987	2.15	1.412	0.784
	335.6	2.819	2.267	1.63	1.067	0.62	4.326	3.603	2.647	1.669	0.986	3.534	2.988	2.151	1.413	0.785
	335.8	2.82	2.267	1.631	1.067	0.621	4.325	3.603	2.646	1.669	0.986	3.534	2.988	2.151	1.413	0.785
	336	2.82	2.268	1.631	1.067	0.622	4.325	3.603	2.646	1.669	0.987	3.534	2.988	2.151	1.413	0.785
	336.2	2.821	2.268	1.632	1.068	0.623	4.325	3.603	2.646	1.669	0.986	3.532	2.987	2.15	1.412	0.783
	336.4	2.821	2.268	1.632	1.067	0.623	4.325	3.604	2.647	1.669	0.987	3.533	2.988	2.15	1.413	0.784
	336.6	2.82	2.268	1.631	1.067	0.623	4.325	3.604	2.647	1.668	0.987	3.534	2.988	2.151	1.414	0.784
	336.8	2.822	2.269	1.632	1.067	0.623	4.325	3.605	2.648	1.669	0.989	3.535	2.989	2.152	1.415	0.785
	337	2.821	2.269	1.631	1.067	0.623	4.324	3.604	2.648	1.668	0.989	3.534	2.989	2.152	1.415	0.785
	337.2	2.821	2.268	1.631	1.067	0.623	4.324	3.604	2.647	1.669	0.989	3.534	2.989	2.152	1.415	0.786
	337.4	2.821	2.268	1.631	1.066	0.622	4.323	3.604	2.647	1.669	0.989	3.532	2.988	2.152	1.414	0.785
	337.6	2.82	2.266	1.629	1.065	0.621	4.322	3.603	2.646	1.667	0.988	3.532	2.987	2.152	1.414	0.784
	337.8	2.82	2.266	1.629	1.065	0.621	4.321	3.603	2.647	1.667	0.988	3.532	2.987	2.152	1.414	0.784
	338	2.819	2.266	1.629	1.065	0.621	4.32	3.604	2.646	1.667	0.987	3.532	2.987	2.152	1.414	0.784
	338.2	2.819	2.265	1.629	1.065	0.621	4.319	3.602	2.645	1.667	0.986	3.532	2.987	2.153	1.414	0.784
	338.4	2.819	2.266	1.629	1.065	0.621	4.319	3.602	2.644	1.667	0.986	3.531	2.986	2.152	1.414	0.785
	338.6	2.819	2.265	1.629	1.065	0.62	4.319	3.601	2.644	1.666	0.985	3.531	2.987	2.152	1.414	0.785
	338.8	2.817	2.264	1.628	1.065	0.62	4.319	3.6	2.644	1.666	0.985	3.53	2.986	2.153	1.414	0.785
	339	2.817	2.263	1.628	1.064	0.619	4.319	3.6	2.644	1.667	0.985	3.53	2.986	2.152	1.414	0.785
	339.2	2.817	2.264	1.629	1.066	0.62	4.319	3.599	2.644	1.667	0.985	3.53	2.987	2.152	1.414	0.785
	339.4	2.817	2.265	1.629	1.065	0.621	4.319	3.598	2.645	1.668	0.985	3.529	2.987	2.153	1.414	0.785
	339.6	2.816	2.265	1.629	1.065	0.621	4.318	3.598	2.645	1.667	0.985	3.53	2.988	2.153	1.414	0.785
	339.8	2.817	2.266	1.63	1.066	0.622	4.318	3.598	2.645	1.667	0.985	3.529	2.988	2.153	1.413	0.784
	340	2.817	2.266	1.63	1.066	0.622	4.319	3.599	2.646	1.669	0.986	3.529	2.988	2.153	1.413	0.784
	340.2	2.816	2.266	1.63	1.066	0.621	4.318	3.599	2.646	1.669	0.986	3.531	2.988	2.153	1.414	0.785
	340.4	2.817	2.266	1.631	1.067	0.622	4.317	3.598	2.645	1.668	0.986	3.531	2.988	2.153	1.414	0.785
	340.6	2.816	2.266	1.63	1.067	0.621	4.317	3.598	2.645	1.668	0.986	3.532	2.988	2.154	1.415	0.786
	340.8	2.816	2.266	1.63	1.066	0.621	4.317	3.599	2.645	1.669	0.987	3.532	2.988	2.154	1.415	0.786
	341	2.816	2.265	1.63	1.067	0.621	4.316	3.599	2.645	1.669	0.987	3.53	2.987	2.152	1.414	0.785
	341.2	2.816	2.265	1.63	1.067	0.621	4.316	3.599	2.645	1.669	0.987	3.53	2.986	2.152	1.415	0.785
	341.4	2.815	2.265	1.63	1.066	0.62	4.315	3.599	2.645	1.669	0.986	3.53	2.985	2.152	1.415	0.785
	341.6	2.815	2.264	1.63	1.067	0.62	4.315	3.599	2.644	1.669	0.986	3.53	2.984	2.151	1.414	0.784
	341.8	2.815	2.265	1.631	1.068	0.621	4.314	3.599	2.644	1.669	0.986	3.53	2.984	2.151	1.414	0.785
	342	2.815	2.265	1.631	1.068	0.621	4.314	3.599	2.644	1.669	0.986	3.529	2.984	2.151	1.414	0.784
	342.2	2.815	2.265	1.631	1.068	0.621	4.314	3.599	2.643	1.669	0.986	3.53	2.984	2.151	1.414	0.784
	342.4	2.815	2.265	1.631	1.068	0.621	4.313	3.599	2.643	1.669	0.986	3.529	2.984	2.15	1.414	0.784
	342.6	2.814	2.263	1.629	1.067	0.62	4.313	3.598	2.643	1.669	0.987	3.529	2.983	2.15	1.414	0.784
	342.8	2.814	2.263	1.629	1.067	0.62	4.312	3.598	2.643	1.669	0.987	3.529	2.984	2.151	1.414	0.784
	343	2.814	2.263	1.629	1.067	0.62	4.312	3.598	2.643	1.669	0.987	3.53	2.985	2.151	1.415	0.784
	343.2	2.813	2.263	1.629	1.067	0.62	4.311	3.596	2.643	1.668	0.987	3.529	2.985	2.151	1.415	0.784
	343.4	2.813	2.263	1.628	1.067	0.62	4.311	3.597	2.644	1.668	0.989	3.529	2.986	2.151	1.415	0.784
	343.6	2.813	2.263	1.628	1.066	0.62	4.311	3.597	2.644	1.668	0.989	3.528	2.985	2.15	1.414	0.783
	343.8	2.812	2.262	1.627	1.065	0.619	4.311	3.596	2.645	1.668	0.989	3.527	2.985	2.15	1.414	0.783
	344	2.812	2.263	1.627	1.065	0.619	4.311	3.596	2.645	1.667	0.989	3.528	2.986	2.151	1.414	0.784
	344.2	2.812	2.262	1.626	1.065	0.619	4.309	3.595	2.643	1.666	0.987	3.528	2.987	2.151	1.415	0.784
	344.4	2.812	2.263	1.627	1.065	0.619	4.309	3.594	2.643	1.666	0.987	3.528	2.987	2.151	1.415	0.784
	344.6	2.812	2.263	1.626	1.065	0.619	4.308	3.594	2.643	1.666	0.986	3.527	2.986	2.15	1.414	0.783
	344.8	2.811	2.262	1.626	1.065	0.62	4.308	3.594	2.642	1.666	0.986	3.527	2.986	2.149	1.414	0.783
	345	2.811	2.262	1.626	1.065	0.62	4.307	3.593	2.642	1.666	0.986	3.526	2.986	2.149	1.414	0.783
	345.2	2.81	2.262	1.626	1.065	0.62	4.307	3.593	2.642	1.666	0.986	3.526	2.986	2.149	1.414	0.784
	345.4	2.811	2.262	1.627	1.066	0.621	4.308	3.594	2.643	1.667	0.987	3.527	2.987	2.15	1.414	0.785
	345.6	2.811	2.262	1.626	1.066	0.621	4.308	3.593	2.642	1.668	0.987	3.527	2.987	2.15	1.413	0.785
	345.8	2.81	2.261	1.627	1.066	0.621	4.308	3.594	2.642	1.668	0.987	3.526	2.987	2.15	1.413	0.785
	346	2.81	2.261	1.627	1.066	0.621	4.307	3.594	2.642	1.667	0.987	3.526	2.986	2.15	1.412	0.785
	346.2	2.81	2.261	1.627	1.066	0.621	4.306	3.594	2.642	1.667	0.987	3.526	2.986	2.151	1.412	0.785
	346.4	2.809	2.259	1.626	1.065	0.62	4.307	3.595	2.643	1.668	0.988	3.526	2.986	2.15	1.412	0.785
	346.6	2.81	2.26	1.627	1.067	0.62	4.306	3.594	2.643	1.667	0.988	3.526	2.986	2.152	1.413	0.786
	346.8	2.809	2.26	1.628	1.067	0.62	4.305	3.594	2.643	1.667	0.988	3.526	2.986	2.152	1.413	0.785
	347	2.809	2.259	1.628	1.067	0.62	4.304	3.593	2.642	1.666	0.987	3.526	2.985	2.152	1.413	0.785
	347.2	2.808	2.259	1.628	1.067	0.62	4.304	3.595	2.643	1.667	0.988	3.525	2.985	2.151	1.413	0.785
	347.4	2.808	2.26	1.628	1.067	0.619	4.304	3.594	2.643	1.667	0.988	3.525	2.985	2.151	1.412	0.785
	347.6	2.808	2.26	1.628	1.067	0.619	4.303	3.593	2.642	1.667	0.987	3.524	2.984	2.151	1.412	0.785
	347.8	2.808	2.26	1.628	1.066	0.619	4.302	3.592	2.642	1.667	0.986	3.523	2.983	2.15	1.412	0.784
	348	2.808	2.26	1.627	1.067	0.619	4.302	3.592	2.642	1.667	0.986	3.523	2.983	2.15	1.412	0.784
	348.2	2.808	2.259	1.627	1.066	0.619	4.301	3.591	2.64	1.667	0.984	3.523	2.983	2.15	1.412	0.784
	348.4	2.808	2.259	1.626	1.066	0.619	4.3	3.59	2.64	1.667	0.984	3.524	2.983	2.15	1.412	0.784
	348.6	2.808	2.259	1.626	1.065	0.619	4.3	3.59	2.64	1.667	0.984	3.523	2.983	2.15	1.412	0.784
	348.8	2.808	2.259	1.626	1.064	0.619	4.299	3.589	2.64	1.667	0.984	3.523	2.983	2.149	1.412	0.783
	349	2.809	2.26	1.627	1.064	0.62	4.299	3.589	2.64	1.667	0.984	3.523	2.983	2.149	1.412	0.784
	349.2	2.809	2.259	1.627	1.064	0.62	4.299	3.589	2.639	1.667	0.984	3.523	2.983	2.149	1.413	0.784
	349.4	2.809	2.259	1.627	1.063	0.62	4.299	3.588	2.639	1.667	0.984	3.523	2.983	2.149	1.413	0.784
	349.6	2.808	2.259	1.627	1.063	0.619	4.299	3.588	2.639	1.667	0.984	3.523	2.984	2.149	1.413	0.784
	349.8	2.807	2.259	1.626	1.063	0.619	4.298	3.588	2.639	1.666	0.984	3.523	2.983	2.149	1.413	0.784
	350	2.807	2.258	1.626	1.062	0.618	4.298	3.589	2.64	1.667	0.986	3.523	2.984	2.149	1.413	0.784
	350.2	2.806	2.258	1.626	1.063	0.618	4.297	3.589	2.64	1.667	0.986	3.523	2.984	2.149	1.413	0.784
	350.4	2.806	2.259	1.626	1.064	0.619	4.298	3.59	2.642	1.667	0.987	3.523	2.983	2.148	1.413	0.784
	350.6	2.806	2.258	1.627	1.064	0.619	4.296	3.588	2.641	1.666	0.986	3.523	2.983	2.148	1.413	0.784
	350.8	2.805	2.258	1.627	1.064	0.619	4.295	3.588	2.64	1.665	0.986	3.523	2.983	2.148	1.413	0.784
	351	2.805	2.258	1.627	1.064	0.619	4.296	3.589	2.641	1.666	0.987	3.524	2.984	2.15	1.414	0.785
	351.2	2.806	2.259	1.628	1.065	0.62	4.296	3.589	2.641	1.666	0.987	3.522	2.982	2.149	1.414	0.784
	351.4	2.805	2.259	1.627	1.065	0.62	4.295	3.588	2.641	1.666	0.987	3.523	2.983	2.15	1.414	0.784
	351.6	2.805	2.259	1.627	1.065	0.62	4.294	3.588	2.642	1.666	0.987	3.523	2.981	2.149	1.414	0.783
	351.8	2.805	2.259	1.626	1.066	0.62	4.294	3.588	2.641	1.666	0.987	3.522	2.981	2.149	1.413	0.783
	352	2.805	2.259	1.626	1.066	0.62	4.294	3.588	2.641	1.666	0.986	3.522	2.981	2.15	1.412	0.782
	352.2	2.805	2.259	1.626	1.066	0.619	4.293	3.587	2.64	1.666	0.986	3.522	2.982	2.15	1.412	0.782
	352.4	2.805	2.258	1.626	1.065	0.619	4.292	3.588	2.64	1.666	0.986	3.522	2.982	2.15	1.411	0.782
	352.6	2.805	2.259	1.626	1.065	0.619	4.292	3.588	2.64	1.666	0.986	3.522	2.983	2.151	1.413	0.783
	352.8	2.805	2.259	1.626	1.065	0.62	4.292	3.588	2.64	1.667	0.986	3.522	2.982	2.151	1.413	0.782
	353	2.805	2.258	1.626	1.065	0.619	4.292	3.588	2.639	1.666	0.986	3.522	2.982	2.151	1.412	0.783
	353.2	2.805	2.258	1.626	1.064	0.62	4.292	3.587	2.639	1.666	0.986	3.522	2.983	2.151	1.412	0.783
	353.4	2.804	2.258	1.626	1.064	0.62	4.292	3.587	2.639	1.666	0.985	3.522	2.983	2.15	1.412	0.783
	353.6	2.804	2.258	1.626	1.064	0.62	4.292	3.587	2.639	1.666	0.985	3.523	2.984	2.151	1.414	0.785
	353.8	2.804	2.258	1.626	1.064	0.62	4.291	3.587	2.64	1.666	0.986	3.523	2.984	2.151	1.414	0.785
	354	2.805	2.259	1.627	1.064	0.621	4.292	3.588	2.64	1.668	0.987	3.523	2.984	2.15	1.414	0.785
	354.2	2.805	2.258	1.627	1.064	0.621	4.292	3.587	2.64	1.668	0.987	3.523	2.984	2.149	1.414	0.785
	354.4	2.805	2.258	1.627	1.064	0.621	4.291	3.586	2.64	1.668	0.987	3.523	2.984	2.149	1.414	0.785
	354.6	2.805	2.258	1.627	1.065	0.621	4.291	3.585	2.64	1.668	0.987	3.523	2.985	2.15	1.415	0.786
	354.8	2.804	2.258	1.627	1.064	0.621	4.29	3.585	2.64	1.667	0.987	3.522	2.984	2.149	1.414	0.785
	355	2.805	2.259	1.628	1.065	0.621	4.29	3.585	2.64	1.667	0.987	3.522	2.984	2.149	1.414	0.785
	355.2	2.804	2.258	1.627	1.065	0.622	4.29	3.584	2.64	1.667	0.987	3.521	2.983	2.148	1.415	0.785
	355.4	2.804	2.257	1.627	1.065	0.621	4.29	3.585	2.641	1.669	0.988	3.521	2.983	2.148	1.415	0.785
	355.6	2.804	2.258	1.628	1.065	0.621	4.29	3.585	2.641	1.669	0.988	3.52	2.982	2.147	1.413	0.784
	355.8	2.804	2.257	1.627	1.065	0.621	4.291	3.585	2.641	1.669	0.989	3.52	2.982	2.147	1.413	0.783
	356	2.804	2.257	1.627	1.065	0.621	4.29	3.585	2.641	1.669	0.989	3.52	2.982	2.148	1.412	0.783
	356.2	2.804	2.257	1.627	1.065	0.621	4.29	3.585	2.64	1.669	0.989	3.519	2.982	2.148	1.413	0.784
	356.4	2.802	2.256	1.626	1.064	0.621	4.29	3.585	2.64	1.668	0.989	3.519	2.981	2.149	1.412	0.784
	356.6	2.803	2.257	1.627	1.066	0.621	4.289	3.584	2.639	1.667	0.988	3.519	2.981	2.148	1.412	0.784
	356.8	2.802	2.256	1.626	1.064	0.62	4.29	3.585	2.64	1.667	0.989	3.519	2.981	2.148	1.412	0.784
	357	2.802	2.255	1.625	1.064	0.62	4.288	3.584	2.639	1.666	0.988	3.518	2.981	2.149	1.412	0.784
	357.2	2.802	2.256	1.625	1.063	0.62	4.288	3.584	2.639	1.666	0.988	3.518	2.981	2.148	1.412	0.784
	357.4	2.801	2.255	1.625	1.063	0.62	4.287	3.584	2.639	1.667	0.988	3.519	2.982	2.149	1.413	0.785
	357.6	2.801	2.255	1.625	1.063	0.62	4.287	3.583	2.639	1.667	0.989	3.519	2.982	2.149	1.414	0.786
	357.8	2.801	2.254	1.625	1.063	0.619	4.286	3.583	2.638	1.666	0.988	3.518	2.982	2.149	1.413	0.785
	358	2.801	2.254	1.624	1.063	0.619	4.285	3.582	2.637	1.667	0.987	3.519	2.983	2.15	1.414	0.786
	358.2	2.802	2.255	1.625	1.064	0.62	4.285	3.582	2.638	1.667	0.987	3.519	2.983	2.15	1.414	0.786
	358.4	2.802	2.255	1.624	1.064	0.619	4.284	3.582	2.638	1.666	0.987	3.519	2.983	2.15	1.414	0.786
	358.6	2.801	2.255	1.624	1.063	0.619	4.283	3.582	2.637	1.667	0.987	3.519	2.982	2.15	1.414	0.786
	358.8	2.8	2.255	1.623	1.063	0.619	4.283	3.582	2.637	1.667	0.987	3.519	2.982	2.149	1.414	0.786
	359	2.801	2.255	1.624	1.063	0.62	4.282	3.581	2.637	1.667	0.988	3.519	2.982	2.149	1.414	0.786
	359.2	2.8	2.255	1.624	1.063	0.619	4.282	3.581	2.638	1.667	0.988	3.519	2.982	2.149	1.414	0.785
	359.4	2.801	2.256	1.625	1.064	0.62	4.282	3.58	2.638	1.667	0.989	3.52	2.982	2.149	1.414	0.785
	359.6	2.801	2.256	1.625	1.064	0.62	4.282	3.58	2.637	1.666	0.988	3.52	2.982	2.15	1.414	0.785
	359.8	2.801	2.256	1.624	1.064	0.621	4.281	3.58	2.637	1.666	0.988	3.52	2.982	2.15	1.414	0.785
	360	2.801	2.255	1.625	1.064	0.621	4.281	3.58	2.638	1.666	0.988	3.521	2.982	2.15	1.414	0.785
	360.2	2.8	2.255	1.625	1.064	0.621	4.28	3.58	2.637	1.666	0.988	3.521	2.982	2.15	1.415	0.785
	360.4	2.8	2.255	1.625	1.064	0.621	4.28	3.579	2.638	1.666	0.988	3.521	2.982	2.15	1.415	0.785
	360.6	2.801	2.256	1.627	1.065	0.621	4.28	3.58	2.638	1.666	0.987	3.52	2.981	2.149	1.414	0.784
	360.8	2.8	2.254	1.625	1.064	0.62	4.28	3.58	2.638	1.666	0.987	3.519	2.981	2.149	1.414	0.784
	361	2.8	2.255	1.626	1.064	0.62	4.278	3.578	2.637	1.665	0.986	3.519	2.981	2.149	1.413	0.785
	361.2	2.799	2.255	1.626	1.064	0.62	4.279	3.579	2.638	1.666	0.986	3.519	2.981	2.148	1.413	0.785
	361.4	2.799	2.254	1.625	1.065	0.62	4.278	3.579	2.638	1.666	0.986	3.518	2.981	2.149	1.413	0.785
	361.6	2.798	2.253	1.624	1.064	0.619	4.278	3.579	2.637	1.666	0.986	3.518	2.98	2.148	1.413	0.786
	361.8	2.798	2.253	1.624	1.064	0.619	4.278	3.578	2.637	1.665	0.986	3.517	2.98	2.148	1.413	0.785
	362	2.798	2.253	1.624	1.064	0.619	4.278	3.578	2.637	1.665	0.985	3.518	2.981	2.15	1.414	0.786
	362.2	2.797	2.253	1.624	1.064	0.618	4.277	3.577	2.637	1.665	0.985	3.518	2.98	2.15	1.414	0.786
	362.4	2.796	2.252	1.622	1.063	0.617	4.278	3.578	2.638	1.665	0.986	3.518	2.98	2.149	1.414	0.786
	362.6	2.796	2.253	1.622	1.064	0.618	4.278	3.578	2.638	1.665	0.986	3.518	2.979	2.149	1.414	0.786
	362.8	2.795	2.253	1.622	1.064	0.618	4.277	3.576	2.636	1.664	0.985	3.518	2.98	2.149	1.414	0.786
	363	2.795	2.253	1.622	1.063	0.618	4.277	3.577	2.637	1.665	0.987	3.518	2.98	2.149	1.414	0.786
	363.2	2.795	2.253	1.621	1.063	0.618	4.277	3.577	2.637	1.664	0.987	3.518	2.98	2.149	1.414	0.785
	363.4	2.796	2.254	1.623	1.064	0.619	4.277	3.577	2.636	1.665	0.987	3.518	2.981	2.15	1.415	0.786
	363.6	2.795	2.254	1.623	1.064	0.619	4.276	3.576	2.636	1.665	0.987	3.517	2.98	2.149	1.414	0.785
	363.8	2.795	2.253	1.623	1.064	0.618	4.275	3.577	2.636	1.666	0.987	3.517	2.98	2.149	1.414	0.785
	364	2.796	2.254	1.624	1.064	0.62	4.274	3.577	2.636	1.666	0.987	3.517	2.98	2.149	1.413	0.785
	364.2	2.796	2.254	1.623	1.064	0.62	4.274	3.576	2.635	1.666	0.987	3.517	2.98	2.148	1.413	0.785
	364.4	2.796	2.253	1.623	1.064	0.619	4.273	3.576	2.636	1.666	0.987	3.517	2.98	2.148	1.413	0.785
	364.6	2.795	2.253	1.623	1.064	0.62	4.272	3.576	2.636	1.667	0.987	3.518	2.98	2.148	1.413	0.784
	364.8	2.795	2.252	1.622	1.064	0.619	4.272	3.576	2.636	1.666	0.987	3.518	2.98	2.147	1.413	0.785
	365	2.795	2.253	1.623	1.063	0.62	4.271	3.576	2.636	1.666	0.987	3.517	2.98	2.146	1.413	0.785
	365.2	2.794	2.252	1.623	1.063	0.62	4.271	3.576	2.636	1.666	0.986	3.518	2.98	2.147	1.412	0.785
	365.4	2.794	2.252	1.622	1.063	0.619	4.269	3.574	2.635	1.665	0.986	3.517	2.98	2.147	1.413	0.784
	365.6	2.794	2.251	1.622	1.062	0.619	4.269	3.574	2.635	1.665	0.986	3.517	2.98	2.147	1.413	0.784
	365.8	2.794	2.251	1.622	1.062	0.619	4.269	3.575	2.637	1.666	0.987	3.517	2.98	2.147	1.413	0.784
	366	2.793	2.251	1.622	1.063	0.619	4.268	3.573	2.635	1.664	0.986	3.517	2.98	2.146	1.413	0.784
	366.2	2.793	2.251	1.622	1.063	0.619	4.268	3.573	2.636	1.664	0.985	3.517	2.98	2.147	1.413	0.784
	366.4	2.794	2.25	1.621	1.063	0.619	4.268	3.573	2.635	1.664	0.985	3.516	2.98	2.147	1.413	0.784
	366.6	2.793	2.25	1.621	1.063	0.619	4.268	3.573	2.635	1.663	0.985	3.515	2.979	2.146	1.412	0.783
	366.8	2.794	2.251	1.622	1.063	0.62	4.267	3.572	2.634	1.662	0.984	3.515	2.978	2.146	1.412	0.784
	367	2.795	2.251	1.622	1.063	0.619	4.268	3.573	2.634	1.663	0.985	3.516	2.979	2.147	1.413	0.784
	367.2	2.795	2.251	1.622	1.063	0.619	4.268	3.572	2.634	1.663	0.985	3.516	2.979	2.147	1.413	0.785
	367.4	2.795	2.251	1.622	1.063	0.62	4.267	3.572	2.634	1.664	0.985	3.516	2.979	2.147	1.412	0.785
	367.6	2.794	2.251	1.623	1.063	0.62	4.266	3.572	2.633	1.664	0.985	3.515	2.979	2.147	1.412	0.785
	367.8	2.795	2.251	1.622	1.063	0.62	4.266	3.572	2.633	1.664	0.985	3.516	2.98	2.148	1.413	0.786
	368	2.794	2.25	1.621	1.062	0.62	4.266	3.572	2.633	1.664	0.985	3.516	2.98	2.148	1.413	0.787
	368.2	2.794	2.249	1.621	1.061	0.62	4.266	3.572	2.632	1.664	0.985	3.516	2.98	2.148	1.413	0.786
	368.4	2.794	2.249	1.621	1.061	0.619	4.265	3.572	2.633	1.665	0.985	3.516	2.98	2.148	1.413	0.786
	368.6	2.793	2.249	1.621	1.061	0.619	4.266	3.572	2.634	1.665	0.986	3.516	2.98	2.148	1.413	0.786
	368.8	2.792	2.249	1.621	1.061	0.619	4.266	3.572	2.634	1.665	0.986	3.517	2.981	2.148	1.413	0.787
	369	2.792	2.249	1.621	1.061	0.619	4.266	3.573	2.635	1.666	0.987	3.517	2.982	2.149	1.414	0.788
	369.2	2.791	2.249	1.621	1.061	0.619	4.266	3.573	2.635	1.667	0.988	3.517	2.982	2.149	1.414	0.788
	369.4	2.791	2.25	1.622	1.062	0.619	4.266	3.573	2.635	1.667	0.988	3.517	2.982	2.149	1.414	0.787
	369.6	2.791	2.249	1.622	1.062	0.619	4.265	3.572	2.635	1.667	0.988	3.516	2.982	2.149	1.414	0.788
	369.8	2.791	2.249	1.622	1.062	0.619	4.265	3.572	2.635	1.667	0.989	3.515	2.981	2.148	1.413	0.787
	370	2.791	2.249	1.622	1.062	0.618	4.265	3.571	2.635	1.667	0.989	3.515	2.981	2.148	1.413	0.787
	370.2	2.791	2.249	1.622	1.062	0.618	4.265	3.571	2.635	1.667	0.988	3.515	2.981	2.148	1.413	0.787
	370.4	2.79	2.249	1.622	1.062	0.618	4.265	3.57	2.634	1.667	0.988	3.515	2.981	2.148	1.413	0.787
	370.6	2.791	2.25	1.623	1.063	0.619	4.264	3.57	2.634	1.666	0.988	3.515	2.981	2.148	1.413	0.787
	370.8	2.791	2.25	1.623	1.062	0.619	4.264	3.569	2.634	1.666	0.987	3.515	2.981	2.148	1.413	0.787
	371	2.791	2.249	1.622	1.062	0.619	4.264	3.568	2.634	1.666	0.987	3.515	2.981	2.148	1.413	0.787
	371.2	2.79	2.249	1.622	1.062	0.619	4.264	3.569	2.635	1.667	0.987	3.515	2.981	2.148	1.413	0.786
	371.4	2.79	2.248	1.622	1.062	0.619	4.262	3.568	2.634	1.667	0.986	3.515	2.98	2.148	1.413	0.785
	371.6	2.79	2.248	1.622	1.062	0.619	4.262	3.568	2.634	1.666	0.985	3.514	2.98	2.147	1.414	0.785
	371.8	2.79	2.248	1.622	1.062	0.619	4.262	3.568	2.634	1.666	0.986	3.514	2.98	2.147	1.414	0.785
	372	2.79	2.247	1.622	1.063	0.619	4.262	3.568	2.634	1.667	0.985	3.514	2.979	2.147	1.414	0.784
	372.2	2.789	2.246	1.621	1.062	0.618	4.261	3.568	2.634	1.667	0.985	3.514	2.979	2.147	1.414	0.784
	372.4	2.79	2.247	1.622	1.063	0.619	4.261	3.568	2.635	1.666	0.985	3.516	2.98	2.148	1.415	0.785
	372.6	2.789	2.247	1.621	1.063	0.619	4.261	3.567	2.635	1.666	0.986	3.516	2.98	2.148	1.415	0.785
	372.8	2.789	2.247	1.622	1.063	0.619	4.26	3.568	2.634	1.666	0.986	3.515	2.979	2.147	1.415	0.785
	373	2.789	2.247	1.622	1.063	0.619	4.26	3.567	2.634	1.667	0.986	3.515	2.979	2.147	1.415	0.786
	373.2	2.789	2.247	1.622	1.063	0.619	4.26	3.567	2.634	1.667	0.986	3.514	2.979	2.147	1.415	0.786
	373.4	2.788	2.247	1.622	1.063	0.618	4.261	3.568	2.634	1.668	0.987	3.514	2.978	2.147	1.416	0.787
	373.6	2.788	2.247	1.622	1.062	0.618	4.26	3.567	2.634	1.668	0.988	3.514	2.979	2.147	1.415	0.787
	373.8	2.788	2.247	1.623	1.062	0.618	4.26	3.567	2.634	1.668	0.988	3.513	2.978	2.147	1.415	0.787
	374	2.789	2.247	1.623	1.062	0.618	4.259	3.567	2.634	1.667	0.988	3.513	2.978	2.146	1.415	0.787
	374.2	2.788	2.247	1.622	1.061	0.618	4.26	3.568	2.634	1.668	0.989	3.513	2.978	2.146	1.415	0.787
	374.4	2.788	2.247	1.622	1.061	0.619	4.26	3.568	2.634	1.667	0.989	3.513	2.978	2.146	1.414	0.787
	374.6	2.788	2.247	1.621	1.061	0.619	4.259	3.567	2.634	1.667	0.989	3.512	2.978	2.147	1.414	0.787
	374.8	2.788	2.247	1.621	1.061	0.619	4.259	3.567	2.635	1.667	0.989	3.512	2.978	2.146	1.414	0.787
	375	2.787	2.247	1.62	1.061	0.619	4.258	3.567	2.634	1.667	0.989	3.513	2.979	2.147	1.415	0.787
	375.2	2.788	2.247	1.62	1.061	0.618	4.256	3.565	2.633	1.666	0.988	3.513	2.978	2.147	1.415	0.787
	375.4	2.788	2.247	1.62	1.062	0.618	4.256	3.565	2.633	1.666	0.988	3.513	2.978	2.148	1.415	0.787
	375.6	2.788	2.247	1.62	1.063	0.619	4.256	3.565	2.633	1.665	0.988	3.512	2.977	2.146	1.414	0.786
	375.8	2.789	2.247	1.62	1.063	0.619	4.255	3.564	2.632	1.665	0.986	3.513	2.978	2.147	1.415	0.787
	376	2.789	2.248	1.621	1.065	0.619	4.255	3.564	2.632	1.665	0.986	3.514	2.977	2.147	1.415	0.787
	376.2	2.789	2.246	1.621	1.065	0.619	4.254	3.564	2.632	1.665	0.986	3.514	2.977	2.147	1.416	0.787
	376.4	2.791	2.247	1.622	1.066	0.62	4.254	3.563	2.632	1.664	0.986	3.513	2.976	2.146	1.415	0.786
	376.6	2.79	2.247	1.622	1.066	0.62	4.254	3.563	2.632	1.664	0.986	3.513	2.977	2.146	1.415	0.786
	376.8	2.789	2.246	1.621	1.064	0.619	4.254	3.564	2.633	1.665	0.986	3.512	2.976	2.146	1.415	0.786
	377	2.789	2.245	1.62	1.064	0.619	4.254	3.564	2.633	1.665	0.986	3.513	2.976	2.146	1.415	0.786
	377.2	2.787	2.244	1.619	1.063	0.618	4.254	3.565	2.633	1.666	0.987	3.513	2.976	2.147	1.415	0.786
	377.4	2.787	2.244	1.619	1.063	0.618	4.254	3.565	2.633	1.666	0.987	3.513	2.977	2.147	1.415	0.785
	377.6	2.787	2.244	1.619	1.062	0.618	4.253	3.565	2.634	1.666	0.987	3.512	2.977	2.147	1.415	0.785
	377.8	2.787	2.244	1.619	1.062	0.618	4.252	3.565	2.634	1.665	0.987	3.512	2.977	2.146	1.415	0.785
	378	2.786	2.244	1.619	1.062	0.617	4.251	3.564	2.634	1.665	0.987	3.511	2.976	2.146	1.414	0.784
	378.2	2.786	2.244	1.618	1.062	0.617	4.252	3.564	2.635	1.666	0.987	3.511	2.976	2.146	1.414	0.785
	378.4	2.785	2.244	1.618	1.061	0.617	4.251	3.564	2.635	1.666	0.987	3.511	2.976	2.146	1.414	0.784
	378.6	2.785	2.245	1.618	1.061	0.617	4.25	3.562	2.634	1.665	0.986	3.51	2.975	2.146	1.413	0.783
	378.8	2.785	2.245	1.618	1.061	0.617	4.25	3.562	2.633	1.665	0.986	3.51	2.976	2.146	1.414	0.784
	379	2.786	2.246	1.619	1.061	0.618	4.249	3.561	2.633	1.665	0.986	3.51	2.976	2.146	1.414	0.784
	379.2	2.786	2.246	1.619	1.061	0.618	4.249	3.561	2.633	1.665	0.986	3.509	2.975	2.145	1.413	0.784
	379.4	2.786	2.246	1.619	1.061	0.617	4.249	3.561	2.633	1.665	0.986	3.51	2.976	2.146	1.414	0.785
	379.6	2.786	2.246	1.62	1.061	0.618	4.247	3.56	2.632	1.665	0.985	3.51	2.975	2.146	1.414	0.785
	379.8	2.786	2.246	1.62	1.061	0.618	4.247	3.56	2.632	1.665	0.985	3.51	2.976	2.146	1.414	0.785
	380	2.786	2.246	1.621	1.061	0.619	4.247	3.559	2.632	1.665	0.985	3.51	2.976	2.146	1.415	0.786
	380.2	2.786	2.247	1.622	1.062	0.62	4.248	3.56	2.632	1.665	0.985	3.51	2.976	2.146	1.415	0.786
	380.4	2.786	2.246	1.622	1.061	0.62	4.247	3.559	2.632	1.665	0.985	3.51	2.977	2.146	1.415	0.786
	380.6	2.785	2.246	1.621	1.061	0.62	4.248	3.561	2.633	1.666	0.987	3.509	2.977	2.145	1.414	0.786
	380.8	2.784	2.244	1.62	1.06	0.62	4.248	3.561	2.633	1.666	0.987	3.509	2.976	2.145	1.414	0.786
	381	2.784	2.243	1.62	1.06	0.62	4.248	3.561	2.633	1.666	0.987	3.509	2.977	2.146	1.414	0.786
	381.2	2.784	2.243	1.62	1.061	0.621	4.248	3.561	2.633	1.666	0.987	3.509	2.977	2.146	1.413	0.786
	381.4	2.783	2.243	1.62	1.061	0.62	4.247	3.561	2.633	1.666	0.987	3.509	2.978	2.146	1.413	0.786
	381.6	2.783	2.243	1.62	1.061	0.62	4.248	3.561	2.634	1.667	0.988	3.509	2.977	2.147	1.413	0.786
	381.8	2.784	2.244	1.621	1.062	0.621	4.248	3.561	2.633	1.667	0.988	3.509	2.977	2.147	1.413	0.786
	382	2.782	2.242	1.62	1.061	0.619	4.247	3.561	2.633	1.667	0.988	3.509	2.977	2.147	1.413	0.786
	382.2	2.783	2.242	1.62	1.061	0.619	4.246	3.561	2.633	1.667	0.988	3.509	2.976	2.147	1.413	0.786
	382.4	2.782	2.242	1.619	1.061	0.619	4.245	3.559	2.632	1.666	0.987	3.508	2.975	2.146	1.412	0.785
	382.6	2.783	2.243	1.619	1.061	0.619	4.244	3.559	2.631	1.666	0.987	3.508	2.975	2.146	1.412	0.785
	382.8	2.781	2.241	1.618	1.06	0.618	4.243	3.559	2.631	1.666	0.987	3.508	2.975	2.146	1.413	0.786
	383	2.782	2.243	1.619	1.061	0.618	4.242	3.559	2.631	1.666	0.987	3.508	2.975	2.147	1.413	0.786
	383.2	2.781	2.242	1.618	1.06	0.617	4.242	3.559	2.631	1.665	0.987	3.508	2.975	2.147	1.413	0.786
	383.4	2.781	2.242	1.617	1.061	0.617	4.242	3.559	2.63	1.665	0.987	3.508	2.975	2.147	1.413	0.785
	383.6	2.78	2.241	1.617	1.061	0.616	4.241	3.559	2.63	1.664	0.987	3.508	2.975	2.147	1.413	0.785
	383.8	2.78	2.241	1.617	1.061	0.616	4.24	3.559	2.631	1.664	0.987	3.508	2.975	2.146	1.413	0.785
	384	2.781	2.242	1.618	1.062	0.617	4.24	3.559	2.631	1.663	0.987	3.507	2.974	2.146	1.413	0.785
	384.2	2.78	2.242	1.617	1.061	0.617	4.239	3.558	2.631	1.663	0.987	3.507	2.974	2.146	1.412	0.785
	384.4	2.781	2.241	1.617	1.061	0.617	4.239	3.558	2.631	1.663	0.988	3.508	2.975	2.146	1.414	0.786
	384.6	2.78	2.241	1.616	1.061	0.617	4.239	3.558	2.631	1.663	0.987	3.508	2.975	2.146	1.414	0.786
	384.8	2.781	2.241	1.617	1.062	0.619	4.239	3.558	2.63	1.663	0.987	3.508	2.975	2.146	1.414	0.786
	385	2.782	2.241	1.618	1.062	0.619	4.239	3.558	2.631	1.664	0.987	3.507	2.976	2.146	1.413	0.786
	385.2	2.782	2.24	1.618	1.061	0.618	4.239	3.557	2.63	1.664	0.987	3.508	2.976	2.146	1.414	0.786
	385.4	2.781	2.24	1.618	1.061	0.618	4.239	3.556	2.63	1.664	0.987	3.508	2.976	2.145	1.414	0.785
	385.6	2.782	2.242	1.619	1.062	0.619	4.24	3.557	2.631	1.665	0.988	3.508	2.976	2.145	1.414	0.785
	385.8	2.782	2.242	1.619	1.061	0.62	4.24	3.557	2.631	1.665	0.988	3.508	2.976	2.145	1.414	0.785
	386	2.781	2.241	1.618	1.059	0.618	4.238	3.556	2.63	1.665	0.987	3.508	2.975	2.144	1.414	0.785
	386.2	2.781	2.241	1.618	1.059	0.618	4.238	3.556	2.63	1.665	0.987	3.509	2.977	2.146	1.415	0.786
	386.4	2.781	2.241	1.617	1.059	0.618	4.239	3.555	2.629	1.665	0.987	3.507	2.976	2.145	1.414	0.785
	386.6	2.78	2.241	1.617	1.059	0.618	4.238	3.555	2.629	1.666	0.987	3.508	2.977	2.145	1.415	0.786
	386.8	2.78	2.241	1.618	1.058	0.618	4.239	3.555	2.629	1.666	0.987	3.507	2.975	2.145	1.414	0.785
	387	2.779	2.241	1.617	1.058	0.617	4.239	3.557	2.63	1.667	0.988	3.507	2.976	2.145	1.415	0.786
	387.2	2.779	2.241	1.617	1.059	0.617	4.238	3.556	2.628	1.665	0.987	3.506	2.975	2.144	1.413	0.785
	387.4	2.778	2.241	1.617	1.059	0.616	4.239	3.556	2.629	1.666	0.988	3.505	2.974	2.144	1.413	0.785
	387.6	2.778	2.24	1.616	1.059	0.616	4.238	3.556	2.63	1.666	0.988	3.505	2.973	2.144	1.413	0.785
	387.8	2.779	2.241	1.617	1.06	0.617	4.237	3.556	2.63	1.666	0.988	3.505	2.973	2.145	1.413	0.785
	388	2.778	2.24	1.617	1.06	0.617	4.237	3.555	2.629	1.665	0.988	3.505	2.973	2.145	1.413	0.785
	388.2	2.778	2.24	1.616	1.059	0.617	4.236	3.555	2.629	1.666	0.988	3.505	2.973	2.145	1.413	0.786
	388.4	2.778	2.24	1.616	1.059	0.617	4.236	3.555	2.629	1.666	0.988	3.504	2.973	2.145	1.413	0.786
	388.6	2.777	2.24	1.616	1.059	0.617	4.236	3.555	2.629	1.666	0.988	3.505	2.973	2.145	1.414	0.786
	388.8	2.778	2.24	1.617	1.06	0.618	4.236	3.554	2.629	1.666	0.988	3.505	2.973	2.145	1.413	0.786
	389	2.778	2.24	1.618	1.06	0.618	4.235	3.554	2.629	1.666	0.989	3.506	2.974	2.146	1.414	0.787
	389.2	2.778	2.24	1.618	1.059	0.618	4.235	3.554	2.629	1.666	0.989	3.506	2.974	2.146	1.415	0.787
	389.4	2.776	2.239	1.617	1.058	0.618	4.235	3.554	2.629	1.666	0.989	3.504	2.973	2.145	1.414	0.785
	389.6	2.776	2.239	1.617	1.057	0.618	4.234	3.553	2.629	1.666	0.989	3.506	2.975	2.146	1.415	0.786
	389.8	2.776	2.238	1.617	1.057	0.618	4.234	3.554	2.63	1.667	0.989	3.506	2.975	2.146	1.415	0.787
	390	2.776	2.238	1.617	1.057	0.617	4.233	3.553	2.63	1.666	0.988	3.506	2.975	2.147	1.415	0.787
	390.2	2.775	2.238	1.618	1.057	0.617	4.232	3.553	2.629	1.666	0.987	3.506	2.976	2.147	1.415	0.787
	390.4	2.775	2.238	1.617	1.057	0.617	4.231	3.553	2.629	1.666	0.987	3.507	2.976	2.147	1.415	0.788
	390.6	2.775	2.238	1.617	1.057	0.617	4.231	3.552	2.629	1.666	0.987	3.507	2.976	2.147	1.415	0.788
	390.8	2.776	2.239	1.618	1.058	0.618	4.231	3.552	2.629	1.665	0.987	3.506	2.976	2.147	1.414	0.787
	391	2.776	2.239	1.618	1.059	0.618	4.23	3.552	2.628	1.665	0.986	3.507	2.976	2.148	1.415	0.788
	391.2	2.776	2.239	1.617	1.059	0.617	4.23	3.551	2.628	1.665	0.987	3.505	2.975	2.146	1.414	0.787
	391.4	2.776	2.239	1.617	1.059	0.617	4.23	3.551	2.628	1.665	0.986	3.505	2.974	2.147	1.414	0.787
	391.6	2.775	2.238	1.617	1.059	0.617	4.229	3.55	2.628	1.665	0.986	3.506	2.975	2.147	1.414	0.788
	391.8	2.776	2.239	1.618	1.061	0.618	4.228	3.55	2.627	1.664	0.985	3.506	2.974	2.146	1.413	0.787
	392	2.776	2.239	1.618	1.061	0.618	4.228	3.551	2.627	1.665	0.986	3.506	2.974	2.146	1.413	0.787
	392.2	2.776	2.239	1.618	1.061	0.618	4.228	3.551	2.627	1.665	0.986	3.506	2.974	2.147	1.414	0.788
	392.4	2.777	2.24	1.619	1.062	0.618	4.229	3.55	2.627	1.665	0.986	3.506	2.974	2.146	1.414	0.788
	392.6	2.776	2.239	1.618	1.061	0.618	4.229	3.55	2.627	1.665	0.986	3.506	2.973	2.146	1.414	0.788
	392.8	2.776	2.24	1.618	1.061	0.618	4.228	3.549	2.627	1.665	0.986	3.505	2.973	2.146	1.414	0.788
	393	2.776	2.239	1.618	1.061	0.618	4.228	3.549	2.627	1.664	0.987	3.505	2.974	2.145	1.414	0.788
	393.2	2.777	2.24	1.619	1.061	0.618	4.228	3.55	2.627	1.664	0.987	3.504	2.973	2.144	1.413	0.787
	393.4	2.775	2.239	1.618	1.06	0.618	4.228	3.549	2.627	1.664	0.987	3.504	2.973	2.144	1.413	0.786
	393.6	2.776	2.239	1.619	1.061	0.618	4.228	3.55	2.628	1.665	0.989	3.504	2.974	2.144	1.414	0.787
	393.8	2.775	2.237	1.618	1.06	0.617	4.228	3.55	2.628	1.664	0.989	3.503	2.973	2.143	1.413	0.786
	394	2.776	2.237	1.617	1.06	0.617	4.227	3.549	2.628	1.664	0.988	3.503	2.974	2.143	1.413	0.785
	394.2	2.776	2.237	1.617	1.06	0.617	4.227	3.549	2.627	1.664	0.988	3.504	2.974	2.143	1.414	0.785
	394.4	2.776	2.237	1.616	1.06	0.617	4.226	3.549	2.628	1.664	0.988	3.504	2.974	2.143	1.413	0.785
	394.6	2.776	2.237	1.616	1.06	0.617	4.226	3.548	2.628	1.664	0.988	3.504	2.974	2.143	1.414	0.785
	394.8	2.775	2.237	1.615	1.06	0.617	4.226	3.548	2.628	1.664	0.988	3.503	2.974	2.143	1.413	0.785
	395	2.775	2.237	1.615	1.06	0.616	4.225	3.548	2.628	1.664	0.988	3.503	2.974	2.143	1.414	0.785
	395.2	2.774	2.237	1.615	1.06	0.616	4.225	3.547	2.628	1.664	0.988	3.503	2.974	2.144	1.414	0.786
	395.4	2.774	2.237	1.615	1.06	0.616	4.225	3.547	2.628	1.664	0.988	3.503	2.974	2.144	1.414	0.786
	395.6	2.773	2.237	1.615	1.06	0.617	4.224	3.547	2.628	1.665	0.987	3.502	2.973	2.143	1.413	0.785
	395.8	2.773	2.237	1.615	1.06	0.616	4.224	3.548	2.628	1.665	0.987	3.502	2.972	2.143	1.412	0.785
	396	2.773	2.238	1.616	1.061	0.617	4.224	3.549	2.629	1.666	0.988	3.503	2.973	2.144	1.413	0.786
	396.2	2.773	2.237	1.615	1.06	0.617	4.224	3.548	2.629	1.666	0.988	3.502	2.971	2.143	1.412	0.786
	396.4	2.773	2.237	1.615	1.06	0.616	4.224	3.548	2.629	1.666	0.989	3.501	2.971	2.143	1.412	0.786
	396.6	2.772	2.237	1.615	1.059	0.616	4.224	3.548	2.629	1.666	0.988	3.502	2.972	2.144	1.413	0.787
	396.8	2.772	2.237	1.615	1.059	0.616	4.223	3.548	2.629	1.665	0.988	3.502	2.972	2.143	1.413	0.787
	397	2.772	2.237	1.615	1.059	0.616	4.224	3.548	2.629	1.665	0.989	3.503	2.972	2.143	1.413	0.787
	397.2	2.772	2.237	1.615	1.059	0.616	4.223	3.549	2.628	1.665	0.989	3.502	2.972	2.143	1.413	0.787
	397.4	2.771	2.237	1.615	1.059	0.616	4.223	3.549	2.628	1.665	0.99	3.502	2.972	2.143	1.413	0.786
	397.6	2.77	2.236	1.614	1.058	0.615	4.222	3.548	2.627	1.664	0.989	3.503	2.973	2.144	1.415	0.787
	397.8	2.772	2.236	1.615	1.058	0.616	4.221	3.547	2.627	1.663	0.989	3.503	2.972	2.144	1.415	0.787
	398	2.771	2.236	1.615	1.058	0.616	4.221	3.547	2.627	1.664	0.988	3.503	2.973	2.145	1.415	0.787
	398.2	2.771	2.236	1.615	1.058	0.616	4.22	3.548	2.627	1.664	0.988	3.503	2.973	2.145	1.415	0.787
	398.4	2.771	2.236	1.615	1.058	0.616	4.22	3.547	2.627	1.663	0.987	3.502	2.973	2.145	1.415	0.787
	398.6	2.771	2.237	1.616	1.059	0.617	4.219	3.547	2.627	1.664	0.987	3.502	2.973	2.144	1.415	0.786
	398.8	2.771	2.236	1.616	1.059	0.617	4.218	3.546	2.626	1.663	0.986	3.502	2.972	2.144	1.414	0.786
	399	2.771	2.237	1.616	1.059	0.617	4.219	3.547	2.626	1.663	0.986	3.501	2.971	2.144	1.413	0.785
	399.2	2.771	2.236	1.616	1.059	0.618	4.218	3.546	2.626	1.663	0.986	3.501	2.971	2.144	1.413	0.785
	399.4	2.772	2.237	1.617	1.06	0.619	4.218	3.546	2.626	1.663	0.986	3.501	2.972	2.144	1.414	0.785
[truncated: 2,502 more rows]

## Sheet: Fig 1E. AlphaLISA
	[nanobody], M	Control			RBD-1-2G			RBD-2-1F			RBD-1-1E			RBD-2-1E			RBD-2-1C			RBD-2-3A			RBD-2-1B			RBD-2-5A			RBD-1-1G			RBD-1-3H
	1e-06	1.06622	1.04621	1.00943	0.004769	0.005104	0.005885	0.747335	0.771912	0.755879	0.192625	0.186042	0.187604	0.297936	0.29443	0.282822	0.882951	0.876109	0.858068	0.469533	0.449347	0.456325	0.955865	0.946912	0.913825	0.484578	0.486314	0.493667	0.747154	0.698842	0.736071	0.637364	0.64629	0.632343
	3.33333e-07	1.02226	1.02687	1.01289	0.023774	0.026155	0.022473	0.908039	0.910489	0.959473	0.390411	0.373898	0.379067	0.56379	0.527401	0.541766	0.947219	0.974145	0.970298	0.651988	0.61485	0.636364	0.989463	0.971183	0.976902	0.651341	0.643036	0.647325	0.8909	0.768986	0.782672	0.712566	0.715838	0.708735
	1.11111e-07	1.04335	1.02092	1.01586	0.109762	0.11032	0.100464	1.00808	0.977651	1.0201	0.574659	0.575514	0.586634	0.748254	0.756798	0.728817	1.00253	1.00982	1.00659	0.778345	0.779979	0.808096	1.0202	1.0248	1.02051	0.786175	0.783894	0.759419	0.811979	0.801714	0.813913	0.805322	0.794797	0.754295
	3.7037e-08	1.00244	1.02587	1.02327	0.434223	0.415404	0.393609	1.06609	1.05819	1.03763	0.743174	0.734323	0.744848	0.890712	0.873283	0.888465	1.05816	1.02255	1.03777	0.897997	0.861676	0.915357	1.07044	1.03358	1.07102	0.905758	0.881896	0.909128	0.848613	0.838051	0.869143	0.84984	0.831021	0.851737
	1.23457e-08	1.03677	1.00872	0.990276	0.791077	0.766456	0.76601	1.07861	1.09152	1.04607	0.863527	0.864196	0.868659	1.01537	1.02245	1.02973	1.02714	1.062	1.0779	0.988714	0.990041	0.987012	1.08311	1.12688	1.06064	0.984323	0.995318	0.998517	0.890193	0.902244	0.926641	0.912732	0.907897	0.909459
	4.11523e-09	0.982317	0.982355	0.992805	0.916228	0.931365	0.936162	1.06772	1.07337	1.05938	0.952415	0.922773	0.939807	0.952052	0.982212	1.00209	1.02476	0.965975	1.02078	1.00427	0.980442	1.01394	1.02136	1.03841	1.07174	0.974145	1.02735	1.02391	0.936311	0.918385	0.94375	0.957176	0.951188	0.949775
	1.37174e-09	1.01493	1.00367	0.994405	0.981871	0.971085	0.989681	1.02112	1.03763	1.05257	0.975139	0.980532	1.01066	1.02126	0.982382	0.976459	1.02119	1.0248	0.985684	1.02742	0.980204	1.00056	1.06643	1.01993	1.01571	1.00757	0.975506	1.02854	0.991504	0.969486	0.96387	0.990611	0.983656	0.956915

## Sheet: Fig 2A-C Octet
		RBD-1-2G Nb						RBD-1-2G Fc						RBD-1-2G Trimer
		200nM	100nM	50nM	25nM	12.5nM	6.25nM	200nM	100nM	50nM	25nM	12.5nM	6.25nM	200nM	100nM	50nM	25nM	12.5nM	6.25nM
	0	0.016	0.01	0.009	0.008	0.008	0.004	0.012	0.014	0.014	0.011	0	0	0.005	-0.002	-0.001	0.001	0.003	-0.018
	0.2	0.018	0.011	0.01	0.008	0.008	0.004	0.012	0.014	0.013	0.01	0	0	0.008	0	0	0.002	0.004	-0.016
	0.4	0.019	0.012	0.01	0.007	0.008	0.004	0.014	0.015	0.013	0.011	0.001	0	0.012	0.002	0.001	0.003	0.004	-0.015
	0.6	0.022	0.014	0.011	0.008	0.008	0.004	0.015	0.015	0.013	0.01	0.001	-0.001	0.017	0.005	0.003	0.005	0.005	-0.014
	0.8	0.025	0.016	0.012	0.008	0.008	0.005	0.017	0.016	0.014	0.011	0.002	0	0.022	0.009	0.005	0.006	0.005	-0.012
	1	0.029	0.018	0.014	0.009	0.008	0.005	0.018	0.017	0.014	0.01	0.002	-0.001	0.028	0.013	0.007	0.007	0.006	-0.011
	1.2	0.033	0.021	0.015	0.01	0.009	0.006	0.02	0.018	0.015	0.011	0.004	0	0.035	0.016	0.009	0.008	0.006	-0.009
	1.4	0.037	0.023	0.016	0.011	0.009	0.006	0.022	0.019	0.015	0.011	0.004	-0.001	0.042	0.021	0.011	0.009	0.007	-0.008
	1.6	0.039	0.024	0.017	0.011	0.009	0.005	0.025	0.02	0.015	0.012	0.005	-0.001	0.048	0.025	0.014	0.011	0.007	-0.006
	1.8	0.043	0.027	0.018	0.012	0.009	0.005	0.026	0.021	0.016	0.012	0.005	-0.001	0.056	0.031	0.017	0.013	0.009	-0.004
	2	0.047	0.029	0.019	0.012	0.01	0.005	0.029	0.022	0.017	0.012	0.006	-0.001	0.063	0.035	0.02	0.014	0.009	-0.003
	2.2	0.05	0.03	0.019	0.013	0.01	0.005	0.031	0.023	0.018	0.013	0.006	-0.001	0.069	0.039	0.022	0.014	0.01	-0.003
	2.4	0.053	0.033	0.02	0.014	0.01	0.005	0.033	0.024	0.018	0.013	0.006	-0.002	0.075	0.043	0.024	0.015	0.01	-0.002
	2.6	0.057	0.035	0.021	0.014	0.011	0.006	0.035	0.025	0.02	0.013	0.006	-0.002	0.081	0.047	0.026	0.016	0.011	-0.002
	2.8	0.06	0.037	0.022	0.015	0.011	0.006	0.037	0.027	0.021	0.013	0.007	-0.002	0.086	0.05	0.028	0.017	0.011	-0.001
	3	0.063	0.039	0.023	0.016	0.011	0.006	0.039	0.029	0.022	0.014	0.007	-0.002	0.092	0.054	0.03	0.018	0.012	0
	3.2	0.066	0.041	0.024	0.017	0.012	0.007	0.042	0.03	0.023	0.014	0.008	-0.002	0.097	0.058	0.032	0.019	0.013	0
	3.4	0.07	0.043	0.025	0.017	0.012	0.007	0.044	0.032	0.024	0.015	0.008	-0.002	0.102	0.061	0.034	0.02	0.013	0.001
	3.6	0.073	0.044	0.027	0.018	0.012	0.007	0.046	0.033	0.025	0.015	0.009	-0.001	0.107	0.065	0.036	0.02	0.014	0.001
	3.8	0.076	0.046	0.028	0.019	0.013	0.007	0.047	0.035	0.026	0.016	0.009	-0.001	0.112	0.068	0.037	0.021	0.015	0.002
	4	0.078	0.048	0.029	0.019	0.013	0.007	0.05	0.037	0.027	0.016	0.01	-0.001	0.116	0.071	0.038	0.021	0.015	0.001
	4.2	0.081	0.05	0.03	0.02	0.013	0.007	0.052	0.038	0.027	0.017	0.01	0	0.121	0.074	0.04	0.023	0.015	0.001
	4.4	0.083	0.05	0.031	0.02	0.012	0.007	0.055	0.039	0.028	0.017	0.011	0	0.125	0.077	0.041	0.023	0.016	0.002
	4.6	0.085	0.052	0.032	0.02	0.013	0.007	0.057	0.041	0.029	0.018	0.011	0	0.129	0.08	0.042	0.024	0.016	0.001
	4.8	0.088	0.054	0.033	0.02	0.013	0.008	0.06	0.042	0.029	0.018	0.011	0	0.133	0.083	0.044	0.025	0.016	0.001
	5	0.09	0.055	0.034	0.021	0.013	0.008	0.062	0.044	0.03	0.019	0.011	0.001	0.137	0.086	0.046	0.026	0.016	0.001
	5.2	0.093	0.057	0.035	0.022	0.013	0.008	0.064	0.045	0.03	0.019	0.012	0.001	0.142	0.089	0.048	0.027	0.017	0.002
	5.4	0.095	0.059	0.035	0.022	0.013	0.008	0.067	0.047	0.031	0.02	0.012	0.002	0.146	0.094	0.051	0.029	0.018	0.003
	5.6	0.098	0.061	0.036	0.023	0.014	0.008	0.069	0.048	0.031	0.021	0.012	0.002	0.15	0.097	0.053	0.03	0.019	0.003
	5.8	0.1	0.062	0.037	0.023	0.014	0.007	0.071	0.049	0.032	0.021	0.012	0.002	0.153	0.1	0.056	0.031	0.019	0.003
	6	0.103	0.064	0.038	0.023	0.014	0.007	0.074	0.051	0.034	0.023	0.013	0.002	0.157	0.104	0.057	0.032	0.02	0.004
	6.2	0.104	0.065	0.038	0.022	0.013	0.006	0.075	0.052	0.034	0.022	0.013	0.001	0.16	0.107	0.059	0.033	0.02	0.004
	6.4	0.107	0.066	0.039	0.022	0.014	0.006	0.077	0.053	0.035	0.023	0.013	0.001	0.164	0.11	0.061	0.034	0.021	0.004
	6.6	0.109	0.068	0.039	0.023	0.014	0.006	0.079	0.054	0.035	0.023	0.013	0.001	0.167	0.113	0.063	0.035	0.021	0.004
	6.8	0.111	0.07	0.04	0.023	0.015	0.006	0.081	0.056	0.036	0.023	0.014	0.001	0.17	0.116	0.064	0.036	0.021	0.005
	7	0.113	0.071	0.041	0.024	0.015	0.007	0.084	0.057	0.037	0.024	0.014	0.002	0.173	0.119	0.066	0.038	0.022	0.005
	7.2	0.115	0.073	0.042	0.024	0.015	0.007	0.086	0.058	0.038	0.024	0.014	0.002	0.176	0.122	0.068	0.039	0.022	0.005
	7.4	0.117	0.075	0.043	0.025	0.015	0.007	0.088	0.059	0.039	0.025	0.014	0.002	0.179	0.125	0.071	0.041	0.024	0.007
	7.6	0.118	0.077	0.044	0.026	0.016	0.007	0.091	0.061	0.04	0.025	0.015	0.002	0.181	0.127	0.071	0.04	0.024	0.006
	7.8	0.121	0.078	0.045	0.026	0.016	0.008	0.093	0.062	0.04	0.026	0.015	0.003	0.184	0.131	0.072	0.041	0.024	0.007
	8	0.122	0.08	0.046	0.027	0.016	0.008	0.095	0.064	0.041	0.026	0.015	0.003	0.187	0.133	0.074	0.042	0.024	0.007
	8.2	0.124	0.081	0.046	0.028	0.016	0.008	0.098	0.065	0.042	0.026	0.016	0.003	0.19	0.136	0.076	0.043	0.024	0.007
	8.4	0.125	0.083	0.047	0.029	0.016	0.008	0.1	0.066	0.043	0.027	0.016	0.003	0.192	0.139	0.077	0.044	0.025	0.007
	8.6	0.127	0.084	0.048	0.029	0.016	0.008	0.102	0.068	0.043	0.027	0.016	0.003	0.195	0.142	0.079	0.045	0.026	0.007
	8.8	0.13	0.086	0.05	0.031	0.016	0.009	0.104	0.07	0.044	0.028	0.016	0.004	0.197	0.144	0.081	0.046	0.026	0.007
	9	0.131	0.087	0.05	0.032	0.016	0.009	0.106	0.071	0.045	0.028	0.016	0.004	0.199	0.147	0.083	0.048	0.027	0.007
	9.2	0.133	0.089	0.051	0.032	0.017	0.009	0.109	0.073	0.046	0.029	0.017	0.006	0.202	0.151	0.085	0.05	0.028	0.008
	9.4	0.133	0.089	0.051	0.031	0.016	0.008	0.111	0.075	0.048	0.03	0.018	0.006	0.204	0.154	0.087	0.051	0.029	0.009
	9.6	0.135	0.091	0.053	0.033	0.017	0.009	0.113	0.076	0.049	0.03	0.018	0.006	0.206	0.156	0.089	0.052	0.03	0.009
	9.8	0.137	0.092	0.054	0.033	0.017	0.008	0.115	0.077	0.05	0.031	0.018	0.006	0.208	0.159	0.091	0.053	0.03	0.009
	10	0.138	0.093	0.054	0.033	0.017	0.009	0.117	0.079	0.051	0.031	0.019	0.006	0.21	0.162	0.092	0.054	0.031	0.009
	10.2	0.138	0.093	0.054	0.032	0.017	0.008	0.118	0.08	0.051	0.031	0.019	0.006	0.211	0.164	0.094	0.055	0.031	0.009
	10.4	0.139	0.095	0.054	0.032	0.017	0.008	0.12	0.081	0.052	0.032	0.019	0.007	0.213	0.166	0.096	0.056	0.032	0.009
	10.6	0.14	0.096	0.055	0.032	0.017	0.008	0.122	0.082	0.053	0.032	0.019	0.007	0.214	0.169	0.098	0.057	0.032	0.01
	10.8	0.141	0.097	0.056	0.033	0.018	0.009	0.124	0.084	0.054	0.033	0.019	0.007	0.216	0.171	0.099	0.058	0.032	0.01
	11	0.143	0.098	0.057	0.033	0.019	0.01	0.126	0.085	0.055	0.034	0.019	0.007	0.217	0.173	0.101	0.059	0.033	0.01
	11.2	0.143	0.1	0.058	0.034	0.019	0.01	0.129	0.087	0.056	0.034	0.019	0.008	0.219	0.175	0.103	0.06	0.033	0.011
	11.4	0.144	0.101	0.059	0.034	0.02	0.01	0.131	0.088	0.057	0.034	0.02	0.007	0.22	0.177	0.105	0.06	0.034	0.011
	11.6	0.145	0.102	0.059	0.035	0.02	0.011	0.133	0.09	0.058	0.035	0.02	0.007	0.22	0.178	0.105	0.06	0.033	0.01
	11.8	0.147	0.103	0.06	0.036	0.02	0.011	0.135	0.091	0.059	0.035	0.021	0.007	0.222	0.181	0.106	0.061	0.034	0.011
	12	0.149	0.105	0.062	0.038	0.022	0.012	0.137	0.093	0.059	0.036	0.021	0.007	0.223	0.183	0.108	0.062	0.034	0.011
	12.2	0.149	0.106	0.063	0.038	0.022	0.012	0.139	0.095	0.06	0.036	0.022	0.007	0.225	0.185	0.11	0.063	0.034	0.012
	12.4	0.15	0.107	0.063	0.039	0.022	0.011	0.14	0.095	0.06	0.036	0.021	0.006	0.226	0.187	0.111	0.064	0.035	0.012
	12.6	0.152	0.108	0.064	0.039	0.022	0.011	0.143	0.098	0.061	0.038	0.022	0.007	0.226	0.189	0.112	0.064	0.034	0.011
	12.8	0.153	0.109	0.065	0.04	0.022	0.011	0.145	0.099	0.062	0.037	0.021	0.006	0.228	0.191	0.113	0.065	0.035	0.012
	13	0.154	0.11	0.066	0.041	0.022	0.011	0.146	0.1	0.062	0.037	0.022	0.006	0.229	0.193	0.114	0.065	0.035	0.012
	13.2	0.155	0.111	0.067	0.041	0.022	0.011	0.149	0.101	0.062	0.038	0.022	0.007	0.23	0.195	0.115	0.066	0.036	0.012
	13.4	0.155	0.112	0.067	0.041	0.022	0.011	0.151	0.102	0.063	0.039	0.022	0.007	0.231	0.197	0.117	0.067	0.037	0.012
	13.6	0.156	0.112	0.068	0.042	0.022	0.011	0.153	0.103	0.064	0.04	0.023	0.007	0.232	0.199	0.118	0.068	0.037	0.012
	13.8	0.157	0.113	0.068	0.042	0.022	0.011	0.156	0.105	0.064	0.04	0.023	0.007	0.234	0.201	0.12	0.068	0.037	0.012
	14	0.158	0.114	0.069	0.042	0.022	0.011	0.158	0.106	0.065	0.041	0.023	0.007	0.235	0.203	0.121	0.069	0.038	0.012
	14.2	0.159	0.115	0.069	0.042	0.022	0.011	0.16	0.107	0.065	0.041	0.023	0.008	0.236	0.205	0.123	0.07	0.038	0.013
	14.4	0.159	0.115	0.07	0.042	0.022	0.012	0.162	0.108	0.066	0.042	0.023	0.008	0.237	0.207	0.125	0.071	0.038	0.013
	14.6	0.16	0.116	0.07	0.043	0.022	0.012	0.165	0.109	0.067	0.042	0.023	0.008	0.237	0.207	0.125	0.071	0.038	0.012
	14.8	0.161	0.117	0.071	0.043	0.023	0.012	0.167	0.11	0.068	0.043	0.023	0.008	0.239	0.21	0.127	0.073	0.039	0.013
	15	0.161	0.118	0.071	0.043	0.023	0.012	0.169	0.111	0.068	0.043	0.024	0.009	0.24	0.211	0.129	0.074	0.039	0.014
	15.2	0.162	0.119	0.072	0.043	0.023	0.012	0.172	0.113	0.07	0.044	0.025	0.01	0.24	0.213	0.131	0.075	0.04	0.014
	15.4	0.162	0.119	0.072	0.042	0.023	0.011	0.174	0.115	0.071	0.045	0.025	0.01	0.241	0.215	0.132	0.076	0.041	0.015
	15.6	0.162	0.12	0.072	0.042	0.023	0.011	0.176	0.116	0.071	0.045	0.025	0.01	0.243	0.218	0.134	0.078	0.043	0.016
	15.8	0.163	0.122	0.074	0.043	0.025	0.013	0.178	0.117	0.072	0.045	0.026	0.01	0.244	0.22	0.136	0.079	0.043	0.017
	16	0.163	0.123	0.074	0.043	0.025	0.013	0.181	0.12	0.074	0.047	0.027	0.011	0.245	0.221	0.137	0.079	0.043	0.017
	16.2	0.164	0.124	0.075	0.043	0.025	0.013	0.182	0.12	0.074	0.046	0.026	0.01	0.245	0.223	0.139	0.08	0.044	0.018
	16.4	0.163	0.124	0.074	0.042	0.024	0.013	0.184	0.122	0.075	0.046	0.026	0.01	0.246	0.224	0.14	0.081	0.044	0.018
	16.6	0.164	0.124	0.075	0.043	0.024	0.013	0.185	0.123	0.076	0.046	0.026	0.01	0.247	0.226	0.141	0.082	0.044	0.018
	16.8	0.165	0.125	0.076	0.043	0.024	0.013	0.187	0.125	0.077	0.047	0.027	0.01	0.248	0.228	0.142	0.083	0.045	0.019
	17	0.165	0.126	0.076	0.043	0.025	0.013	0.189	0.126	0.078	0.047	0.028	0.011	0.249	0.229	0.144	0.084	0.046	0.02
	17.2	0.165	0.126	0.077	0.044	0.025	0.013	0.191	0.127	0.078	0.047	0.028	0.011	0.25	0.231	0.145	0.085	0.047	0.02
	17.4	0.166	0.127	0.078	0.044	0.025	0.014	0.193	0.129	0.079	0.048	0.028	0.011	0.25	0.233	0.146	0.086	0.047	0.02
	17.6	0.167	0.128	0.08	0.046	0.026	0.015	0.195	0.13	0.08	0.048	0.029	0.011	0.251	0.234	0.148	0.087	0.047	0.02
	17.8	0.168	0.129	0.081	0.047	0.027	0.015	0.197	0.131	0.081	0.048	0.03	0.011	0.252	0.236	0.149	0.088	0.048	0.02
	18	0.169	0.129	0.081	0.047	0.027	0.015	0.199	0.133	0.082	0.049	0.03	0.011	0.253	0.237	0.15	0.089	0.049	0.02
	18.2	0.17	0.13	0.082	0.047	0.027	0.015	0.2	0.134	0.083	0.05	0.03	0.011	0.253	0.239	0.152	0.09	0.049	0.02
	18.4	0.17	0.13	0.083	0.048	0.028	0.015	0.202	0.135	0.084	0.05	0.031	0.011	0.254	0.24	0.153	0.091	0.05	0.02
	18.6	0.17	0.13	0.083	0.048	0.027	0.013	0.205	0.136	0.085	0.051	0.031	0.011	0.255	0.241	0.154	0.092	0.05	0.02
	18.8	0.17	0.131	0.083	0.048	0.027	0.013	0.206	0.137	0.086	0.051	0.032	0.011	0.255	0.243	0.156	0.093	0.051	0.02
	19	0.17	0.131	0.084	0.048	0.027	0.013	0.208	0.138	0.086	0.052	0.032	0.011	0.256	0.244	0.157	0.093	0.051	0.02
	19.2	0.171	0.132	0.085	0.049	0.028	0.012	0.21	0.14	0.087	0.053	0.032	0.012	0.257	0.245	0.158	0.094	0.052	0.021
	19.4	0.171	0.133	0.085	0.049	0.028	0.012	0.212	0.141	0.088	0.054	0.032	0.011	0.258	0.248	0.16	0.096	0.054	0.022
	19.6	0.171	0.134	0.085	0.049	0.028	0.012	0.214	0.143	0.088	0.054	0.032	0.012	0.259	0.249	0.161	0.097	0.054	0.022
	19.8	0.171	0.134	0.086	0.049	0.028	0.013	0.216	0.144	0.089	0.055	0.032	0.012	0.259	0.251	0.162	0.098	0.054	0.022
	20	0.171	0.135	0.086	0.049	0.028	0.013	0.218	0.146	0.09	0.055	0.032	0.012	0.26	0.251	0.163	0.099	0.054	0.023
	20.2	0.172	0.136	0.086	0.049	0.028	0.014	0.22	0.147	0.091	0.056	0.032	0.013	0.26	0.252	0.165	0.1	0.054	0.023
	20.4	0.172	0.136	0.086	0.05	0.028	0.014	0.222	0.149	0.092	0.056	0.032	0.013	0.261	0.254	0.166	0.101	0.054	0.023
	20.6	0.172	0.137	0.086	0.05	0.028	0.014	0.224	0.15	0.093	0.057	0.032	0.014	0.261	0.254	0.167	0.102	0.055	0.023
	20.8	0.173	0.138	0.087	0.05	0.028	0.014	0.226	0.151	0.094	0.057	0.033	0.014	0.262	0.257	0.169	0.103	0.056	0.024
	21	0.173	0.138	0.087	0.051	0.028	0.014	0.227	0.151	0.094	0.057	0.032	0.013	0.262	0.257	0.169	0.104	0.056	0.023
	21.2	0.173	0.138	0.088	0.052	0.028	0.015	0.228	0.152	0.094	0.057	0.032	0.013	0.262	0.258	0.17	0.104	0.056	0.024
	21.4	0.173	0.139	0.088	0.052	0.028	0.015	0.231	0.154	0.096	0.059	0.033	0.014	0.262	0.259	0.171	0.105	0.057	0.024
	21.6	0.173	0.139	0.089	0.052	0.029	0.015	0.233	0.156	0.097	0.058	0.033	0.014	0.262	0.26	0.173	0.106	0.057	0.024
	21.8	0.174	0.139	0.089	0.052	0.029	0.015	0.234	0.157	0.098	0.059	0.033	0.014	0.263	0.261	0.174	0.107	0.058	0.025
	22	0.175	0.14	0.09	0.053	0.029	0.016	0.236	0.158	0.098	0.059	0.033	0.014	0.263	0.262	0.175	0.107	0.059	0.025
	22.2	0.175	0.14	0.09	0.053	0.029	0.016	0.238	0.159	0.099	0.06	0.034	0.014	0.264	0.263	0.176	0.108	0.059	0.025
	22.4	0.176	0.14	0.091	0.054	0.029	0.016	0.24	0.16	0.099	0.06	0.034	0.014	0.265	0.264	0.178	0.109	0.06	0.026
	22.6	0.176	0.141	0.092	0.054	0.029	0.016	0.242	0.161	0.1	0.061	0.034	0.014	0.265	0.266	0.179	0.109	0.061	0.026
	22.8	0.176	0.142	0.092	0.054	0.029	0.016	0.244	0.163	0.101	0.062	0.035	0.016	0.266	0.267	0.18	0.11	0.061	0.027
	23	0.176	0.142	0.093	0.054	0.029	0.016	0.245	0.164	0.1	0.061	0.034	0.015	0.266	0.268	0.181	0.111	0.062	0.027
	23.2	0.177	0.143	0.094	0.055	0.031	0.017	0.247	0.165	0.101	0.062	0.035	0.015	0.267	0.269	0.182	0.112	0.063	0.027
	23.4	0.177	0.143	0.095	0.056	0.031	0.017	0.25	0.166	0.102	0.062	0.035	0.014	0.267	0.27	0.183	0.113	0.063	0.027
	23.6	0.177	0.144	0.095	0.056	0.031	0.017	0.253	0.169	0.104	0.063	0.036	0.016	0.267	0.27	0.185	0.114	0.063	0.027
	23.8	0.177	0.144	0.096	0.056	0.031	0.018	0.254	0.169	0.103	0.063	0.036	0.015	0.268	0.271	0.186	0.114	0.064	0.027
	24	0.179	0.145	0.097	0.057	0.033	0.019	0.256	0.172	0.105	0.065	0.037	0.016	0.268	0.272	0.187	0.115	0.065	0.027
	24.2	0.179	0.145	0.097	0.058	0.033	0.018	0.257	0.172	0.105	0.064	0.036	0.015	0.269	0.272	0.188	0.116	0.065	0.027
	24.4	0.179	0.146	0.098	0.058	0.033	0.019	0.259	0.173	0.106	0.065	0.036	0.016	0.269	0.273	0.189	0.117	0.065	0.027
	24.6	0.179	0.146	0.098	0.058	0.034	0.019	0.261	0.174	0.107	0.066	0.037	0.015	0.269	0.274	0.19	0.118	0.066	0.027
	24.8	0.179	0.147	0.098	0.058	0.034	0.019	0.262	0.176	0.108	0.067	0.037	0.015	0.27	0.275	0.191	0.119	0.066	0.027
	25	0.178	0.146	0.097	0.058	0.033	0.018	0.264	0.177	0.109	0.067	0.037	0.016	0.27	0.276	0.192	0.12	0.067	0.027
	25.2	0.179	0.148	0.099	0.059	0.035	0.019	0.266	0.179	0.111	0.068	0.039	0.017	0.27	0.277	0.193	0.121	0.068	0.028
	25.4	0.18	0.148	0.099	0.059	0.035	0.019	0.268	0.181	0.112	0.068	0.039	0.017	0.271	0.278	0.194	0.122	0.067	0.028
	25.6	0.18	0.148	0.099	0.06	0.035	0.019	0.269	0.182	0.113	0.069	0.039	0.017	0.271	0.279	0.196	0.123	0.068	0.029
	25.8	0.18	0.148	0.099	0.059	0.035	0.018	0.271	0.183	0.115	0.07	0.039	0.017	0.272	0.281	0.198	0.125	0.069	0.03
	26	0.18	0.149	0.099	0.059	0.035	0.018	0.273	0.185	0.115	0.07	0.039	0.017	0.271	0.281	0.198	0.125	0.069	0.03
	26.2	0.181	0.149	0.099	0.059	0.034	0.018	0.275	0.186	0.116	0.07	0.04	0.018	0.272	0.281	0.199	0.126	0.069	0.03
	26.4	0.181	0.15	0.1	0.059	0.034	0.018	0.277	0.188	0.116	0.071	0.04	0.018	0.272	0.282	0.2	0.127	0.07	0.03
	26.6	0.181	0.15	0.101	0.06	0.034	0.018	0.279	0.19	0.118	0.072	0.041	0.019	0.273	0.283	0.201	0.128	0.07	0.031
	26.8	0.181	0.151	0.102	0.06	0.034	0.018	0.28	0.19	0.118	0.071	0.041	0.018	0.273	0.284	0.202	0.129	0.071	0.031
	27	0.182	0.152	0.103	0.061	0.035	0.019	0.282	0.191	0.118	0.071	0.042	0.018	0.274	0.285	0.202	0.129	0.071	0.031
	27.2	0.183	0.152	0.103	0.061	0.035	0.019	0.284	0.193	0.119	0.072	0.042	0.018	0.275	0.287	0.204	0.131	0.072	0.033
	27.4	0.183	0.152	0.103	0.062	0.035	0.02	0.286	0.194	0.119	0.072	0.043	0.018	0.275	0.287	0.205	0.132	0.073	0.033
	27.6	0.183	0.153	0.104	0.062	0.034	0.02	0.288	0.195	0.12	0.073	0.044	0.018	0.275	0.288	0.205	0.132	0.073	0.033
	27.8	0.183	0.152	0.105	0.063	0.034	0.02	0.289	0.196	0.12	0.074	0.044	0.018	0.276	0.288	0.206	0.133	0.074	0.034
	28	0.184	0.153	0.105	0.063	0.035	0.021	0.29	0.197	0.12	0.073	0.044	0.017	0.276	0.289	0.207	0.134	0.074	0.034
	28.2	0.184	0.153	0.105	0.063	0.035	0.021	0.292	0.197	0.121	0.074	0.044	0.017	0.276	0.289	0.208	0.134	0.075	0.034
	28.4	0.183	0.152	0.104	0.062	0.034	0.02	0.294	0.198	0.122	0.074	0.044	0.017	0.276	0.29	0.209	0.135	0.075	0.034
	28.6	0.182	0.152	0.104	0.062	0.034	0.02	0.296	0.199	0.123	0.075	0.044	0.018	0.276	0.291	0.21	0.136	0.075	0.034
	28.8	0.183	0.153	0.104	0.063	0.034	0.021	0.297	0.2	0.124	0.075	0.044	0.018	0.276	0.291	0.21	0.137	0.076	0.035
	29	0.182	0.153	0.104	0.062	0.034	0.02	0.299	0.202	0.125	0.076	0.045	0.019	0.276	0.292	0.212	0.137	0.076	0.035
	29.2	0.182	0.153	0.104	0.062	0.034	0.02	0.3	0.202	0.126	0.076	0.045	0.019	0.276	0.293	0.212	0.138	0.076	0.035
	29.4	0.181	0.152	0.103	0.061	0.033	0.019	0.302	0.204	0.126	0.077	0.045	0.02	0.276	0.293	0.214	0.139	0.076	0.035
	29.6	0.181	0.153	0.104	0.061	0.034	0.018	0.304	0.205	0.127	0.078	0.044	0.02	0.276	0.294	0.215	0.14	0.077	0.035
	29.8	0.181	0.153	0.104	0.062	0.034	0.018	0.305	0.206	0.128	0.078	0.044	0.02	0.276	0.294	0.216	0.14	0.077	0.036
	30	0.18	0.153	0.103	0.061	0.032	0.017	0.308	0.208	0.129	0.08	0.045	0.022	0.276	0.295	0.216	0.141	0.078	0.036
	30.2	0.181	0.154	0.104	0.062	0.034	0.017	0.309	0.21	0.13	0.08	0.046	0.022	0.277	0.295	0.217	0.142	0.079	0.036
	30.4	0.18	0.154	0.103	0.062	0.033	0.016	0.311	0.211	0.13	0.081	0.046	0.022	0.277	0.296	0.218	0.143	0.079	0.036
	30.6	0.18	0.154	0.104	0.062	0.033	0.016	0.313	0.213	0.131	0.082	0.046	0.022	0.278	0.297	0.219	0.143	0.08	0.036
	30.8	0.181	0.155	0.105	0.063	0.035	0.017	0.314	0.214	0.132	0.082	0.047	0.022	0.278	0.297	0.219	0.144	0.08	0.037
	31	0.181	0.155	0.105	0.063	0.035	0.017	0.316	0.216	0.132	0.082	0.047	0.022	0.279	0.298	0.22	0.144	0.081	0.037
	31.2	0.181	0.155	0.106	0.064	0.034	0.017	0.318	0.218	0.134	0.084	0.049	0.023	0.279	0.299	0.22	0.145	0.081	0.037
	31.4	0.181	0.156	0.106	0.064	0.035	0.017	0.319	0.219	0.133	0.083	0.048	0.022	0.28	0.299	0.221	0.146	0.081	0.038
	31.6	0.181	0.156	0.107	0.064	0.035	0.017	0.32	0.22	0.134	0.083	0.048	0.022	0.28	0.3	0.222	0.146	0.082	0.038
	31.8	0.181	0.156	0.107	0.065	0.036	0.017	0.322	0.221	0.135	0.083	0.049	0.022	0.28	0.3	0.223	0.147	0.082	0.038
	32	0.18	0.155	0.106	0.064	0.035	0.017	0.325	0.223	0.137	0.084	0.05	0.023	0.281	0.301	0.223	0.147	0.083	0.038
	32.2	0.181	0.156	0.107	0.065	0.036	0.018	0.326	0.224	0.138	0.084	0.05	0.023	0.281	0.302	0.224	0.148	0.083	0.038
	32.4	0.182	0.157	0.108	0.066	0.037	0.018	0.326	0.224	0.138	0.083	0.049	0.022	0.281	0.302	0.225	0.149	0.084	0.039
	32.6	0.181	0.157	0.108	0.066	0.037	0.018	0.329	0.226	0.14	0.085	0.05	0.023	0.282	0.304	0.227	0.15	0.085	0.04
	32.8	0.182	0.158	0.108	0.067	0.037	0.019	0.331	0.227	0.14	0.085	0.05	0.024	0.282	0.304	0.228	0.151	0.086	0.04
	33	0.182	0.158	0.108	0.067	0.037	0.019	0.333	0.228	0.141	0.085	0.05	0.024	0.282	0.304	0.229	0.151	0.086	0.04
	33.2	0.182	0.158	0.109	0.068	0.037	0.02	0.334	0.229	0.142	0.086	0.05	0.025	0.284	0.306	0.232	0.154	0.087	0.041
	33.4	0.182	0.158	0.109	0.068	0.037	0.02	0.336	0.23	0.143	0.086	0.05	0.025	0.284	0.306	0.233	0.155	0.087	0.042
	33.6	0.184	0.16	0.111	0.069	0.038	0.021	0.337	0.231	0.144	0.087	0.051	0.025	0.284	0.307	0.233	0.155	0.088	0.042
	33.8	0.184	0.16	0.111	0.069	0.038	0.021	0.339	0.232	0.144	0.087	0.051	0.025	0.284	0.307	0.234	0.156	0.088	0.043
	34	0.184	0.161	0.111	0.069	0.039	0.02	0.341	0.233	0.145	0.088	0.051	0.025	0.284	0.308	0.235	0.157	0.089	0.043
	34.2	0.186	0.162	0.113	0.07	0.04	0.021	0.343	0.235	0.145	0.088	0.052	0.026	0.285	0.308	0.236	0.158	0.089	0.043
	34.4	0.186	0.162	0.113	0.07	0.04	0.022	0.344	0.236	0.146	0.089	0.052	0.026	0.285	0.308	0.236	0.158	0.09	0.044
	34.6	0.186	0.161	0.113	0.07	0.04	0.021	0.346	0.237	0.146	0.089	0.052	0.025	0.285	0.309	0.237	0.159	0.09	0.044
	34.8	0.187	0.162	0.115	0.071	0.04	0.022	0.348	0.238	0.147	0.09	0.053	0.026	0.285	0.309	0.238	0.16	0.091	0.044
	35	0.186	0.161	0.114	0.07	0.039	0.021	0.349	0.239	0.147	0.091	0.053	0.026	0.285	0.31	0.238	0.16	0.091	0.045
	35.2	0.186	0.162	0.114	0.07	0.039	0.021	0.35	0.239	0.147	0.091	0.052	0.025	0.284	0.309	0.237	0.16	0.091	0.044
	35.4	0.186	0.162	0.114	0.07	0.039	0.021	0.352	0.241	0.148	0.091	0.052	0.025	0.284	0.31	0.238	0.161	0.092	0.044
	35.6	0.187	0.161	0.114	0.07	0.039	0.02	0.353	0.242	0.149	0.092	0.053	0.025	0.285	0.31	0.238	0.162	0.092	0.044
	35.8	0.187	0.161	0.115	0.07	0.039	0.02	0.355	0.243	0.15	0.092	0.053	0.025	0.285	0.311	0.238	0.162	0.093	0.044
	36	0.187	0.161	0.115	0.07	0.039	0.021	0.356	0.245	0.15	0.092	0.053	0.025	0.285	0.312	0.239	0.163	0.093	0.044
	36.2	0.187	0.161	0.115	0.071	0.039	0.021	0.358	0.246	0.151	0.093	0.053	0.025	0.284	0.313	0.24	0.163	0.094	0.044
	36.4	0.185	0.16	0.114	0.07	0.038	0.02	0.358	0.246	0.151	0.092	0.052	0.025	0.284	0.312	0.239	0.163	0.093	0.043
	36.6	0.185	0.16	0.114	0.07	0.038	0.021	0.361	0.248	0.153	0.093	0.054	0.026	0.284	0.312	0.24	0.164	0.094	0.043
	36.8	0.186	0.16	0.115	0.071	0.038	0.021	0.362	0.249	0.154	0.094	0.053	0.027	0.284	0.313	0.24	0.164	0.094	0.043
	37	0.185	0.16	0.115	0.071	0.038	0.021	0.363	0.25	0.155	0.094	0.053	0.027	0.284	0.314	0.241	0.165	0.095	0.044
	37.2	0.186	0.16	0.115	0.071	0.039	0.021	0.364	0.252	0.156	0.094	0.054	0.027	0.284	0.314	0.242	0.166	0.095	0.044
	37.4	0.186	0.161	0.115	0.071	0.039	0.021	0.365	0.253	0.157	0.094	0.054	0.027	0.285	0.315	0.243	0.167	0.096	0.044
	37.6	0.185	0.161	0.115	0.071	0.039	0.021	0.366	0.254	0.157	0.095	0.054	0.027	0.285	0.315	0.243	0.168	0.096	0.044
	37.8	0.186	0.162	0.116	0.072	0.04	0.022	0.369	0.256	0.159	0.096	0.055	0.029	0.285	0.316	0.244	0.168	0.097	0.045
	38	0.186	0.162	0.117	0.072	0.04	0.022	0.369	0.256	0.159	0.095	0.055	0.028	0.285	0.316	0.245	0.169	0.097	0.045
	38.2	0.186	0.162	0.117	0.072	0.041	0.023	0.372	0.258	0.161	0.096	0.056	0.029	0.285	0.316	0.245	0.17	0.097	0.046
	38.4	0.187	0.162	0.117	0.072	0.041	0.023	0.373	0.259	0.161	0.097	0.057	0.029	0.286	0.316	0.246	0.17	0.098	0.046
	38.6	0.187	0.162	0.117	0.072	0.041	0.023	0.374	0.261	0.161	0.097	0.057	0.029	0.287	0.318	0.248	0.172	0.099	0.048
	38.8	0.187	0.162	0.117	0.073	0.041	0.023	0.376	0.262	0.162	0.098	0.057	0.029	0.286	0.317	0.248	0.172	0.098	0.047
	39	0.187	0.163	0.117	0.073	0.041	0.023	0.378	0.263	0.163	0.099	0.058	0.029	0.287	0.318	0.249	0.173	0.1	0.048
	39.2	0.188	0.163	0.118	0.073	0.041	0.023	0.379	0.264	0.163	0.1	0.058	0.029	0.287	0.317	0.249	0.173	0.099	0.047
	39.4	0.187	0.163	0.118	0.073	0.041	0.023	0.38	0.265	0.163	0.1	0.058	0.028	0.288	0.319	0.251	0.175	0.101	0.048
	39.6	0.187	0.164	0.119	0.073	0.041	0.023	0.382	0.266	0.164	0.101	0.058	0.029	0.289	0.319	0.251	0.176	0.101	0.049
	39.8	0.187	0.164	0.12	0.073	0.041	0.023	0.383	0.267	0.164	0.101	0.059	0.028	0.289	0.32	0.252	0.176	0.101	0.048
	40	0.188	0.165	0.119	0.074	0.041	0.024	0.385	0.268	0.165	0.101	0.059	0.028	0.289	0.32	0.253	0.176	0.102	0.049
	40.2	0.187	0.165	0.12	0.074	0.041	0.024	0.386	0.269	0.166	0.102	0.059	0.029	0.288	0.32	0.253	0.177	0.102	0.049
	40.4	0.187	0.165	0.12	0.074	0.042	0.024	0.387	0.269	0.166	0.101	0.058	0.028	0.288	0.321	0.254	0.177	0.103	0.049
	40.6	0.187	0.166	0.12	0.075	0.042	0.024	0.389	0.271	0.167	0.103	0.059	0.029	0.288	0.321	0.254	0.178	0.103	0.049
	40.8	0.187	0.166	0.121	0.075	0.042	0.024	0.39	0.273	0.169	0.103	0.059	0.03	0.289	0.322	0.256	0.18	0.104	0.05
	41	0.187	0.166	0.121	0.075	0.042	0.024	0.391	0.274	0.17	0.103	0.06	0.03	0.289	0.323	0.256	0.181	0.105	0.05
	41.2	0.187	0.166	0.122	0.075	0.042	0.023	0.392	0.275	0.17	0.104	0.06	0.03	0.289	0.323	0.257	0.181	0.105	0.051
	41.4	0.188	0.167	0.123	0.077	0.043	0.024	0.395	0.277	0.172	0.105	0.061	0.031	0.289	0.324	0.257	0.181	0.105	0.051
	41.6	0.188	0.167	0.123	0.077	0.043	0.024	0.396	0.278	0.173	0.105	0.061	0.031	0.289	0.324	0.258	0.182	0.106	0.051
	41.8	0.188	0.167	0.123	0.077	0.043	0.024	0.397	0.28	0.174	0.105	0.061	0.032	0.289	0.325	0.258	0.182	0.106	0.052
	42	0.188	0.166	0.122	0.077	0.042	0.023	0.399	0.281	0.175	0.105	0.061	0.031	0.289	0.324	0.257	0.181	0.106	0.051
	42.2	0.188	0.166	0.123	0.077	0.042	0.023	0.401	0.283	0.177	0.107	0.063	0.032	0.289	0.324	0.257	0.182	0.106	0.051
	42.4	0.187	0.165	0.122	0.076	0.042	0.022	0.403	0.285	0.178	0.107	0.063	0.032	0.289	0.325	0.258	0.182	0.106	0.052
	42.6	0.187	0.165	0.122	0.076	0.041	0.022	0.403	0.285	0.177	0.106	0.062	0.031	0.289	0.325	0.259	0.183	0.107	0.052
	42.8	0.187	0.165	0.122	0.076	0.041	0.022	0.405	0.286	0.177	0.107	0.063	0.031	0.29	0.325	0.259	0.184	0.107	0.053
	43	0.188	0.165	0.122	0.076	0.042	0.023	0.407	0.287	0.178	0.107	0.063	0.032	0.29	0.326	0.259	0.184	0.108	0.053
	43.2	0.188	0.165	0.123	0.076	0.042	0.023	0.408	0.288	0.178	0.108	0.063	0.032	0.291	0.326	0.26	0.185	0.108	0.053
	43.4	0.188	0.165	0.123	0.076	0.042	0.023	0.409	0.288	0.178	0.108	0.062	0.031	0.291	0.326	0.26	0.186	0.109	0.053
	43.6	0.188	0.165	0.123	0.076	0.042	0.023	0.41	0.289	0.178	0.108	0.063	0.032	0.291	0.327	0.261	0.187	0.11	0.054
	43.8	0.188	0.165	0.123	0.075	0.042	0.023	0.411	0.29	0.179	0.109	0.063	0.031	0.291	0.327	0.261	0.188	0.11	0.054
	44	0.189	0.166	0.123	0.077	0.044	0.024	0.412	0.291	0.18	0.11	0.063	0.032	0.291	0.327	0.262	0.188	0.11	0.054
	44.2	0.188	0.166	0.123	0.076	0.043	0.023	0.413	0.292	0.181	0.111	0.063	0.032	0.291	0.328	0.262	0.189	0.111	0.054
	44.4	0.189	0.167	0.124	0.077	0.044	0.024	0.414	0.293	0.181	0.112	0.063	0.032	0.291	0.328	0.262	0.189	0.111	0.055
	44.6	0.189	0.167	0.124	0.078	0.045	0.025	0.416	0.295	0.183	0.113	0.064	0.033	0.292	0.329	0.264	0.191	0.113	0.056
	44.8	0.189	0.167	0.125	0.078	0.044	0.024	0.417	0.295	0.183	0.112	0.064	0.032	0.292	0.329	0.264	0.192	0.113	0.056
	45	0.191	0.168	0.126	0.079	0.045	0.025	0.419	0.297	0.185	0.114	0.065	0.033	0.292	0.329	0.264	0.192	0.113	0.056
	45.2	0.191	0.169	0.126	0.079	0.045	0.025	0.42	0.298	0.185	0.115	0.065	0.033	0.292	0.329	0.265	0.193	0.113	0.056
	45.4	0.191	0.169	0.126	0.079	0.045	0.026	0.422	0.299	0.186	0.115	0.065	0.033	0.293	0.329	0.265	0.193	0.114	0.057
	45.6	0.191	0.169	0.126	0.078	0.045	0.026	0.423	0.3	0.187	0.115	0.066	0.033	0.293	0.329	0.265	0.194	0.114	0.057
	45.8	0.191	0.169	0.126	0.078	0.045	0.026	0.424	0.302	0.188	0.116	0.066	0.033	0.293	0.329	0.266	0.195	0.115	0.057
	46	0.191	0.169	0.126	0.078	0.045	0.025	0.425	0.303	0.188	0.116	0.066	0.032	0.294	0.33	0.266	0.195	0.115	0.058
	46.2	0.191	0.169	0.126	0.078	0.046	0.025	0.428	0.305	0.19	0.117	0.068	0.033	0.294	0.33	0.266	0.196	0.115	0.058
	46.4	0.19	0.168	0.125	0.077	0.045	0.024	0.429	0.306	0.19	0.117	0.068	0.033	0.294	0.33	0.267	0.197	0.116	0.058
	46.6	0.19	0.168	0.125	0.077	0.044	0.024	0.431	0.307	0.191	0.117	0.068	0.033	0.294	0.33	0.268	0.197	0.116	0.059
	46.8	0.19	0.168	0.124	0.077	0.045	0.025	0.432	0.308	0.192	0.118	0.069	0.034	0.295	0.331	0.268	0.198	0.117	0.059
	47	0.19	0.168	0.125	0.077	0.045	0.024	0.434	0.31	0.193	0.118	0.069	0.034	0.295	0.331	0.269	0.198	0.117	0.059
	47.2	0.19	0.169	0.124	0.077	0.045	0.024	0.435	0.311	0.193	0.118	0.07	0.034	0.295	0.332	0.27	0.199	0.118	0.059
	47.4	0.19	0.169	0.124	0.077	0.045	0.024	0.435	0.312	0.194	0.119	0.07	0.034	0.295	0.332	0.271	0.199	0.118	0.059
	47.6	0.19	0.169	0.124	0.078	0.045	0.024	0.437	0.313	0.195	0.119	0.07	0.034	0.293	0.332	0.27	0.199	0.118	0.058
	47.8	0.19	0.169	0.124	0.078	0.045	0.024	0.438	0.314	0.196	0.12	0.071	0.035	0.294	0.332	0.271	0.199	0.118	0.058
	48	0.189	0.169	0.125	0.079	0.045	0.025	0.439	0.315	0.197	0.12	0.071	0.035	0.294	0.332	0.271	0.2	0.119	0.058
	48.2	0.189	0.169	0.125	0.079	0.045	0.024	0.44	0.316	0.198	0.121	0.071	0.035	0.294	0.332	0.271	0.201	0.119	0.059
	48.4	0.189	0.169	0.125	0.08	0.045	0.024	0.441	0.317	0.199	0.121	0.071	0.035	0.294	0.333	0.271	0.201	0.12	0.059
	48.6	0.189	0.168	0.126	0.08	0.046	0.025	0.442	0.318	0.199	0.121	0.071	0.035	0.294	0.333	0.272	0.202	0.12	0.059
	48.8	0.189	0.168	0.126	0.081	0.046	0.025	0.443	0.318	0.199	0.121	0.071	0.035	0.293	0.333	0.272	0.202	0.12	0.06
	49	0.189	0.169	0.127	0.081	0.046	0.025	0.444	0.319	0.2	0.122	0.071	0.035	0.293	0.334	0.273	0.203	0.12	0.06
	49.2	0.189	0.169	0.127	0.081	0.046	0.025	0.444	0.32	0.2	0.122	0.071	0.035	0.293	0.334	0.273	0.203	0.12	0.06
	49.4	0.189	0.169	0.128	0.081	0.046	0.025	0.446	0.321	0.201	0.123	0.072	0.036	0.294	0.335	0.274	0.205	0.121	0.061
	49.6	0.19	0.17	0.129	0.082	0.048	0.026	0.447	0.322	0.202	0.123	0.072	0.036	0.294	0.335	0.274	0.205	0.122	0.061
	49.8	0.19	0.17	0.129	0.082	0.048	0.026	0.448	0.323	0.202	0.123	0.072	0.037	0.294	0.336	0.274	0.206	0.123	0.062
	50	0.19	0.17	0.129	0.083	0.048	0.026	0.449	0.324	0.202	0.124	0.072	0.037	0.295	0.336	0.275	0.206	0.123	0.062
	50.2	0.19	0.17	0.129	0.083	0.047	0.027	0.45	0.325	0.203	0.124	0.072	0.037	0.295	0.337	0.275	0.207	0.124	0.062
	50.4	0.19	0.171	0.129	0.083	0.047	0.027	0.451	0.326	0.204	0.124	0.072	0.037	0.294	0.337	0.276	0.208	0.124	0.062
	50.6	0.19	0.17	0.129	0.083	0.047	0.027	0.453	0.327	0.205	0.125	0.073	0.037	0.295	0.337	0.276	0.208	0.124	0.063
	50.8	0.191	0.171	0.129	0.083	0.047	0.027	0.454	0.329	0.205	0.125	0.073	0.038	0.295	0.338	0.276	0.209	0.125	0.063
	51	0.191	0.171	0.13	0.083	0.047	0.027	0.455	0.33	0.206	0.126	0.073	0.038	0.295	0.338	0.276	0.21	0.126	0.063
	51.2	0.192	0.172	0.129	0.082	0.047	0.027	0.456	0.33	0.206	0.127	0.073	0.038	0.295	0.338	0.277	0.21	0.126	0.064
	51.4	0.192	0.172	0.13	0.082	0.047	0.028	0.457	0.331	0.207	0.127	0.073	0.037	0.295	0.338	0.276	0.21	0.125	0.063
	51.6	0.192	0.172	0.129	0.082	0.047	0.028	0.458	0.332	0.208	0.128	0.074	0.037	0.295	0.338	0.277	0.211	0.126	0.063
	51.8	0.192	0.172	0.13	0.082	0.047	0.027	0.459	0.332	0.207	0.128	0.074	0.036	0.295	0.337	0.277	0.212	0.127	0.064
	52	0.192	0.172	0.13	0.082	0.047	0.027	0.46	0.333	0.208	0.128	0.074	0.036	0.295	0.338	0.278	0.212	0.127	0.064
	52.2	0.192	0.172	0.13	0.082	0.047	0.027	0.462	0.335	0.21	0.13	0.075	0.037	0.295	0.338	0.278	0.212	0.128	0.065
	52.4	0.192	0.172	0.13	0.082	0.048	0.027	0.462	0.335	0.21	0.129	0.074	0.036	0.295	0.338	0.278	0.213	0.128	0.065
	52.6	0.192	0.172	0.13	0.082	0.048	0.027	0.464	0.336	0.21	0.129	0.074	0.036	0.297	0.338	0.279	0.214	0.13	0.066
	52.8	0.192	0.172	0.13	0.083	0.048	0.027	0.465	0.337	0.211	0.13	0.075	0.036	0.297	0.339	0.279	0.214	0.131	0.066
	53	0.192	0.172	0.13	0.083	0.048	0.027	0.466	0.338	0.212	0.13	0.075	0.037	0.297	0.339	0.28	0.215	0.131	0.066
	53.2	0.192	0.172	0.13	0.083	0.048	0.028	0.467	0.338	0.214	0.13	0.075	0.037	0.297	0.339	0.279	0.214	0.131	0.066
	53.4	0.192	0.172	0.131	0.083	0.048	0.028	0.468	0.34	0.214	0.131	0.075	0.037	0.297	0.339	0.28	0.215	0.132	0.066
	53.6	0.191	0.172	0.131	0.084	0.048	0.028	0.47	0.341	0.215	0.131	0.076	0.038	0.297	0.339	0.28	0.214	0.132	0.066
	53.8	0.192	0.172	0.131	0.084	0.048	0.028	0.471	0.343	0.216	0.132	0.077	0.039	0.297	0.34	0.281	0.214	0.133	0.066
	54	0.191	0.171	0.131	0.084	0.048	0.027	0.473	0.344	0.217	0.132	0.077	0.039	0.297	0.34	0.281	0.215	0.133	0.066
	54.2	0.192	0.172	0.132	0.085	0.048	0.028	0.474	0.344	0.218	0.132	0.077	0.039	0.298	0.341	0.283	0.217	0.134	0.067
	54.4	0.192	0.172	0.132	0.085	0.048	0.028	0.475	0.346	0.218	0.132	0.078	0.039	0.297	0.34	0.282	0.217	0.133	0.066
	54.6	0.192	0.173	0.132	0.085	0.048	0.028	0.476	0.347	0.219	0.133	0.078	0.04	0.297	0.341	0.282	0.217	0.133	0.066
	54.8	0.192	0.173	0.132	0.085	0.049	0.028	0.476	0.348	0.219	0.134	0.077	0.04	0.297	0.341	0.283	0.218	0.133	0.067
	55	0.191	0.172	0.131	0.084	0.048	0.027	0.477	0.349	0.22	0.135	0.078	0.04	0.298	0.342	0.284	0.22	0.135	0.068
	55.2	0.191	0.172	0.131	0.084	0.048	0.027	0.478	0.35	0.221	0.135	0.078	0.04	0.298	0.343	0.285	0.22	0.135	0.068
	55.4	0.19	0.172	0.131	0.084	0.048	0.027	0.479	0.351	0.221	0.135	0.078	0.04	0.297	0.342	0.284	0.22	0.134	0.068
	55.6	0.191	0.174	0.132	0.086	0.049	0.027	0.48	0.352	0.222	0.136	0.079	0.04	0.299	0.343	0.285	0.221	0.135	0.069
	55.8	0.191	0.174	0.132	0.085	0.048	0.027	0.482	0.353	0.222	0.136	0.079	0.04	0.298	0.342	0.285	0.221	0.134	0.069
	56	0.191	0.174	0.132	0.085	0.049	0.027	0.483	0.354	0.223	0.137	0.079	0.04	0.299	0.343	0.286	0.222	0.135	0.07
	56.2	0.191	0.173	0.131	0.085	0.049	0.027	0.485	0.356	0.225	0.138	0.08	0.041	0.299	0.344	0.286	0.223	0.136	0.07
	56.4	0.191	0.174	0.131	0.086	0.049	0.027	0.486	0.357	0.225	0.138	0.081	0.041	0.298	0.343	0.285	0.222	0.135	0.07
	56.6	0.191	0.174	0.131	0.086	0.049	0.027	0.487	0.359	0.226	0.139	0.081	0.041	0.298	0.343	0.285	0.223	0.136	0.07
	56.8	0.191	0.174	0.131	0.086	0.049	0.027	0.488	0.36	0.227	0.139	0.081	0.041	0.299	0.344	0.286	0.224	0.138	0.071
	57	0.19	0.174	0.13	0.085	0.049	0.026	0.489	0.36	0.228	0.139	0.081	0.041	0.298	0.343	0.285	0.224	0.137	0.071
	57.2	0.19	0.175	0.131	0.086	0.05	0.027	0.49	0.361	0.229	0.14	0.082	0.041	0.298	0.343	0.285	0.224	0.138	0.071
	57.4	0.189	0.174	0.13	0.085	0.049	0.026	0.491	0.362	0.229	0.14	0.082	0.041	0.299	0.344	0.286	0.226	0.139	0.072
	57.6	0.19	0.174	0.131	0.086	0.049	0.025	0.494	0.365	0.231	0.141	0.083	0.043	0.299	0.344	0.287	0.226	0.139	0.072
	57.8	0.19	0.173	0.131	0.085	0.05	0.026	0.495	0.365	0.232	0.142	0.083	0.043	0.297	0.343	0.286	0.225	0.139	0.071
	58	0.19	0.173	0.131	0.085	0.05	0.026	0.496	0.366	0.233	0.142	0.084	0.043	0.299	0.344	0.287	0.227	0.14	0.072
	58.2	0.19	0.173	0.132	0.085	0.05	0.026	0.497	0.367	0.234	0.143	0.084	0.043	0.298	0.343	0.287	0.226	0.14	0.071
	58.4	0.191	0.173	0.132	0.085	0.05	0.026	0.498	0.369	0.234	0.143	0.084	0.043	0.299	0.344	0.288	0.227	0.141	0.072
	58.6	0.19	0.173	0.132	0.085	0.05	0.026	0.499	0.37	0.235	0.144	0.084	0.044	0.299	0.345	0.288	0.228	0.141	0.072
	58.8	0.191	0.173	0.132	0.085	0.05	0.026	0.499	0.37	0.235	0.144	0.083	0.043	0.3	0.345	0.289	0.228	0.142	0.072
	59	0.191	0.172	0.132	0.085	0.05	0.027	0.5	0.371	0.236	0.144	0.083	0.043	0.3	0.345	0.289	0.229	0.142	0.072
	59.2	0.192	0.173	0.132	0.085	0.05	0.027	0.5	0.372	0.237	0.145	0.083	0.043	0.3	0.345	0.289	0.229	0.143	0.073
	59.4	0.192	0.174	0.133	0.086	0.051	0.028	0.502	0.374	0.238	0.146	0.085	0.044	0.3	0.346	0.29	0.229	0.143	0.073
	59.6	0.193	0.174	0.133	0.087	0.051	0.028	0.503	0.375	0.238	0.147	0.085	0.044	0.301	0.346	0.291	0.23	0.144	0.074
	59.8	0.192	0.173	0.132	0.086	0.049	0.027	0.504	0.376	0.239	0.147	0.085	0.044	0.3	0.345	0.29	0.229	0.143	0.073
	60	0.192	0.173	0.132	0.087	0.049	0.028	0.504	0.376	0.238	0.147	0.084	0.043	0.3	0.346	0.29	0.23	0.142	0.074
	60.2	0.192	0.173	0.132	0.087	0.049	0.028	0.504	0.377	0.239	0.147	0.084	0.043	0.3	0.346	0.291	0.23	0.143	0.074
	60.4	0.192	0.174	0.132	0.087	0.049	0.028	0.505	0.379	0.239	0.148	0.085	0.044	0.3	0.346	0.29	0.231	0.143	0.074
	60.6	0.192	0.174	0.132	0.088	0.049	0.028	0.506	0.38	0.24	0.149	0.085	0.044	0.3	0.346	0.291	0.232	0.144	0.074
	60.8	0.192	0.174	0.132	0.088	0.049	0.028	0.507	0.38	0.24	0.149	0.086	0.044	0.299	0.346	0.291	0.233	0.144	0.075
	61	0.192	0.175	0.132	0.089	0.05	0.028	0.509	0.381	0.24	0.15	0.086	0.045	0.3	0.346	0.291	0.234	0.145	0.075
	61.2	0.191	0.175	0.132	0.089	0.049	0.028	0.511	0.383	0.242	0.152	0.088	0.046	0.299	0.346	0.292	0.234	0.145	0.075
	61.4	0.192	0.175	0.132	0.089	0.049	0.028	0.512	0.384	0.242	0.153	0.088	0.045	0.299	0.346	0.292	0.234	0.145	0.075
	61.6	0.192	0.175	0.132	0.089	0.05	0.028	0.513	0.385	0.243	0.153	0.088	0.046	0.299	0.346	0.292	0.235	0.146	0.075
	61.8	0.192	0.176	0.133	0.09	0.051	0.029	0.514	0.386	0.244	0.153	0.088	0.046	0.299	0.346	0.292	0.235	0.146	0.076
	62	0.192	0.176	0.134	0.09	0.051	0.029	0.515	0.387	0.244	0.154	0.089	0.047	0.299	0.346	0.292	0.236	0.146	0.076
	62.2	0.192	0.176	0.134	0.09	0.051	0.029	0.515	0.387	0.244	0.153	0.088	0.046	0.299	0.347	0.292	0.236	0.147	0.076
	62.4	0.192	0.175	0.134	0.09	0.052	0.029	0.517	0.388	0.246	0.154	0.089	0.047	0.299	0.347	0.292	0.236	0.147	0.076
	62.6	0.193	0.176	0.135	0.091	0.053	0.029	0.518	0.389	0.246	0.154	0.089	0.047	0.298	0.346	0.292	0.235	0.146	0.075
	62.8	0.193	0.176	0.136	0.09	0.053	0.029	0.519	0.39	0.247	0.154	0.09	0.047	0.299	0.347	0.293	0.237	0.148	0.076
	63	0.192	0.175	0.135	0.089	0.052	0.028	0.52	0.391	0.248	0.154	0.09	0.047	0.299	0.347	0.293	0.237	0.148	0.076
	63.2	0.192	0.175	0.135	0.089	0.052	0.028	0.521	0.392	0.248	0.155	0.09	0.047	0.3	0.347	0.294	0.237	0.149	0.076
	63.4	0.192	0.175	0.135	0.089	0.053	0.027	0.522	0.393	0.25	0.154	0.09	0.048	0.3	0.348	0.294	0.237	0.149	0.077
	63.6	0.192	0.175	0.134	0.089	0.052	0.028	0.523	0.393	0.25	0.155	0.091	0.047	0.3	0.348	0.295	0.237	0.149	0.077
	63.8	0.192	0.175	0.135	0.089	0.052	0.028	0.523	0.394	0.251	0.155	0.091	0.047	0.3	0.347	0.294	0.237	0.148	0.077
	64	0.192	0.175	0.135	0.089	0.052	0.028	0.524	0.395	0.252	0.155	0.091	0.047	0.3	0.347	0.294	0.237	0.149	0.077
	64.2	0.192	0.175	0.136	0.089	0.052	0.028	0.525	0.396	0.253	0.156	0.091	0.047	0.3	0.348	0.295	0.239	0.15	0.078
	64.4	0.192	0.175	0.136	0.089	0.052	0.028	0.526	0.396	0.254	0.156	0.092	0.048	0.3	0.349	0.295	0.239	0.151	0.078
	64.6	0.193	0.175	0.136	0.089	0.052	0.028	0.527	0.397	0.254	0.157	0.092	0.048	0.3	0.349	0.295	0.24	0.151	0.078
	64.8	0.193	0.175	0.136	0.089	0.052	0.028	0.528	0.399	0.256	0.158	0.093	0.049	0.3	0.349	0.296	0.24	0.151	0.079
	65	0.194	0.175	0.136	0.089	0.052	0.028	0.529	0.4	0.257	0.159	0.094	0.05	0.3	0.349	0.296	0.241	0.152	0.079
	65.2	0.194	0.175	0.136	0.089	0.052	0.028	0.53	0.401	0.258	0.16	0.094	0.049	0.301	0.35	0.297	0.242	0.154	0.08
	65.4	0.194	0.175	0.136	0.089	0.052	0.029	0.531	0.402	0.259	0.16	0.093	0.049	0.301	0.35	0.297	0.242	0.154	0.08
	65.6	0.194	0.176	0.136	0.089	0.052	0.029	0.531	0.403	0.259	0.16	0.094	0.05	0.301	0.35	0.297	0.243	0.154	0.08
	65.8	0.194	0.176	0.136	0.089	0.052	0.029	0.531	0.403	0.259	0.159	0.093	0.049	0.301	0.351	0.298	0.244	0.155	0.081
	66	0.193	0.175	0.135	0.089	0.052	0.028	0.532	0.404	0.26	0.16	0.093	0.049	0.301	0.351	0.298	0.244	0.155	0.081
	66.2	0.193	0.174	0.136	0.089	0.052	0.028	0.533	0.405	0.261	0.16	0.094	0.049	0.3	0.35	0.297	0.244	0.155	0.08
	66.4	0.193	0.174	0.136	0.089	0.052	0.028	0.534	0.406	0.262	0.16	0.094	0.049	0.301	0.35	0.297	0.244	0.155	0.081
	66.6	0.193	0.174	0.136	0.089	0.052	0.028	0.534	0.407	0.262	0.161	0.094	0.049	0.301	0.35	0.297	0.244	0.155	0.081
	66.8	0.193	0.174	0.136	0.089	0.053	0.029	0.535	0.408	0.263	0.161	0.095	0.049	0.301	0.35	0.298	0.244	0.156	0.082
	67	0.192	0.174	0.135	0.09	0.052	0.029	0.536	0.409	0.263	0.161	0.095	0.049	0.302	0.351	0.298	0.244	0.156	0.082
	67.2	0.193	0.175	0.136	0.091	0.053	0.031	0.537	0.41	0.264	0.162	0.096	0.049	0.302	0.352	0.299	0.245	0.157	0.082
	67.4	0.193	0.175	0.136	0.091	0.053	0.031	0.538	0.411	0.265	0.162	0.096	0.05	0.302	0.352	0.299	0.245	0.157	0.083
	67.6	0.193	0.175	0.136	0.091	0.054	0.031	0.539	0.412	0.265	0.163	0.097	0.05	0.302	0.352	0.299	0.246	0.157	0.083
	67.8	0.193	0.175	0.136	0.091	0.054	0.032	0.539	0.412	0.266	0.163	0.097	0.051	0.302	0.352	0.299	0.246	0.157	0.083
	68	0.193	0.175	0.136	0.091	0.054	0.032	0.54	0.413	0.266	0.164	0.097	0.051	0.302	0.353	0.299	0.246	0.158	0.083
	68.2	0.193	0.175	0.136	0.091	0.054	0.032	0.541	0.414	0.267	0.164	0.097	0.051	0.302	0.354	0.3	0.248	0.159	0.084
	68.4	0.194	0.175	0.136	0.091	0.054	0.032	0.543	0.416	0.267	0.165	0.097	0.051	0.302	0.353	0.299	0.247	0.158	0.083
	68.6	0.194	0.175	0.136	0.091	0.054	0.032	0.544	0.417	0.268	0.165	0.098	0.052	0.302	0.354	0.3	0.247	0.158	0.083
	68.8	0.194	0.176	0.136	0.091	0.054	0.032	0.545	0.418	0.268	0.166	0.098	0.052	0.301	0.354	0.3	0.248	0.159	0.083
	69	0.195	0.176	0.135	0.091	0.054	0.031	0.546	0.418	0.269	0.167	0.098	0.051	0.301	0.354	0.3	0.248	0.159	0.083
	69.2	0.195	0.176	0.135	0.091	0.054	0.031	0.546	0.419	0.27	0.167	0.097	0.051	0.302	0.353	0.3	0.248	0.16	0.083
	69.4	0.196	0.177	0.136	0.091	0.053	0.031	0.546	0.419	0.27	0.167	0.096	0.05	0.303	0.354	0.301	0.249	0.161	0.085
	69.6	0.195	0.177	0.136	0.091	0.053	0.031	0.547	0.42	0.271	0.167	0.097	0.05	0.302	0.353	0.3	0.248	0.16	0.084
	69.8	0.195	0.177	0.136	0.092	0.053	0.031	0.548	0.421	0.271	0.167	0.097	0.05	0.303	0.353	0.302	0.25	0.162	0.086
	70	0.195	0.177	0.137	0.092	0.053	0.031	0.548	0.422	0.272	0.168	0.098	0.051	0.304	0.353	0.301	0.25	0.163	0.086
	70.2	0.195	0.177	0.137	0.092	0.053	0.031	0.549	0.423	0.273	0.168	0.097	0.051	0.304	0.353	0.301	0.25	0.163	0.086
	70.4	0.196	0.177	0.138	0.091	0.053	0.031	0.551	0.425	0.274	0.169	0.099	0.052	0.304	0.353	0.302	0.251	0.164	0.086
	70.6	0.196	0.177	0.138	0.091	0.053	0.031	0.551	0.426	0.274	0.169	0.099	0.051	0.305	0.354	0.303	0.252	0.165	0.087
	70.8	0.195	0.177	0.139	0.091	0.053	0.031	0.552	0.427	0.275	0.169	0.099	0.052	0.305	0.354	0.303	0.252	0.165	0.088
	71	0.195	0.177	0.139	0.091	0.053	0.031	0.553	0.428	0.276	0.169	0.1	0.052	0.305	0.355	0.304	0.252	0.165	0.088
	71.2	0.195	0.177	0.139	0.091	0.054	0.031	0.555	0.43	0.277	0.171	0.101	0.053	0.304	0.355	0.304	0.252	0.165	0.088
	71.4	0.194	0.176	0.139	0.091	0.054	0.031	0.554	0.43	0.277	0.17	0.1	0.053	0.304	0.355	0.304	0.253	0.165	0.088
	71.6	0.193	0.175	0.138	0.09	0.054	0.03	0.555	0.431	0.278	0.17	0.1	0.053	0.304	0.355	0.304	0.253	0.165	0.089
	71.8	0.194	0.175	0.138	0.09	0.054	0.03	0.555	0.432	0.278	0.17	0.101	0.053	0.303	0.355	0.305	0.253	0.166	0.089
	72	0.193	0.175	0.138	0.09	0.054	0.03	0.556	0.433	0.279	0.171	0.101	0.053	0.303	0.355	0.305	0.254	0.166	0.089
	72.2	0.193	0.175	0.137	0.09	0.053	0.03	0.557	0.433	0.28	0.171	0.102	0.053	0.303	0.356	0.305	0.255	0.166	0.089
	72.4	0.194	0.175	0.137	0.09	0.053	0.03	0.558	0.434	0.28	0.171	0.102	0.053	0.302	0.355	0.304	0.254	0.165	0.088
	72.6	0.193	0.175	0.136	0.09	0.053	0.03	0.559	0.435	0.281	0.172	0.102	0.054	0.302	0.355	0.304	0.254	0.166	0.088
	72.8	0.193	0.175	0.136	0.09	0.053	0.029	0.56	0.435	0.281	0.173	0.102	0.053	0.302	0.355	0.305	0.255	0.166	0.088
	73	0.195	0.176	0.137	0.091	0.054	0.031	0.562	0.437	0.283	0.174	0.104	0.054	0.302	0.354	0.304	0.255	0.166	0.088
	73.2	0.195	0.177	0.137	0.091	0.054	0.031	0.562	0.438	0.284	0.175	0.104	0.055	0.302	0.355	0.304	0.255	0.167	0.088
	73.4	0.195	0.177	0.137	0.091	0.053	0.031	0.563	0.439	0.285	0.176	0.105	0.055	0.303	0.356	0.306	0.257	0.168	0.089
	73.6	0.196	0.178	0.138	0.093	0.054	0.032	0.563	0.439	0.285	0.176	0.105	0.055	0.302	0.354	0.305	0.257	0.167	0.089
	73.8	0.196	0.178	0.138	0.093	0.055	0.032	0.563	0.439	0.285	0.176	0.104	0.054	0.303	0.355	0.306	0.258	0.169	0.089
	74	0.196	0.178	0.139	0.093	0.055	0.032	0.565	0.441	0.287	0.177	0.105	0.055	0.304	0.356	0.306	0.259	0.169	0.09
	74.2	0.196	0.178	0.139	0.093	0.055	0.032	0.566	0.442	0.287	0.178	0.105	0.055	0.304	0.355	0.306	0.259	0.169	0.09
	74.4	0.197	0.179	0.14	0.094	0.056	0.033	0.567	0.443	0.288	0.178	0.105	0.055	0.304	0.356	0.306	0.26	0.17	0.09
	74.6	0.196	0.179	0.141	0.093	0.055	0.033	0.569	0.444	0.289	0.179	0.105	0.055	0.305	0.357	0.307	0.261	0.171	0.092
	74.8	0.195	0.178	0.14	0.093	0.055	0.032	0.57	0.445	0.289	0.179	0.105	0.055	0.305	0.357	0.308	0.261	0.171	0.092
	75	0.195	0.178	0.14	0.093	0.055	0.032	0.57	0.446	0.29	0.18	0.105	0.055	0.305	0.358	0.308	0.261	0.171	0.092
	75.2	0.194	0.178	0.14	0.093	0.055	0.032	0.571	0.446	0.29	0.18	0.104	0.055	0.305	0.357	0.307	0.261	0.171	0.092
	75.4	0.194	0.178	0.14	0.093	0.055	0.032	0.571	0.446	0.29	0.179	0.104	0.054	0.305	0.358	0.307	0.262	0.171	0.093
	75.6	0.193	0.178	0.139	0.092	0.054	0.031	0.573	0.448	0.291	0.181	0.105	0.055	0.305	0.358	0.308	0.262	0.172	0.093
	75.8	0.193	0.178	0.139	0.093	0.054	0.031	0.573	0.449	0.291	0.181	0.104	0.056	0.305	0.358	0.308	0.262	0.172	0.093
	76	0.193	0.178	0.139	0.093	0.054	0.031	0.574	0.45	0.292	0.182	0.105	0.056	0.305	0.358	0.308	0.262	0.172	0.094
	76.2	0.193	0.178	0.139	0.093	0.054	0.031	0.574	0.451	0.292	0.182	0.105	0.055	0.305	0.358	0.307	0.262	0.173	0.094
	76.4	0.193	0.178	0.138	0.093	0.054	0.031	0.575	0.452	0.293	0.183	0.105	0.056	0.305	0.358	0.307	0.262	0.173	0.094
	76.6	0.193	0.178	0.138	0.093	0.054	0.031	0.575	0.453	0.294	0.183	0.105	0.056	0.306	0.359	0.308	0.264	0.174	0.095
	76.8	0.193	0.178	0.139	0.093	0.054	0.032	0.576	0.454	0.295	0.183	0.106	0.056	0.305	0.358	0.307	0.263	0.174	0.094
	77	0.194	0.178	0.139	0.093	0.054	0.032	0.577	0.454	0.296	0.183	0.106	0.056	0.305	0.358	0.308	0.263	0.174	0.095
	77.2	0.193	0.178	0.139	0.094	0.054	0.032	0.577	0.455	0.297	0.184	0.107	0.056	0.305	0.359	0.308	0.263	0.174	0.095
	77.4	0.193	0.178	0.139	0.094	0.054	0.033	0.578	0.456	0.297	0.185	0.108	0.057	0.305	0.359	0.308	0.264	0.175	0.095
	77.6	0.193	0.178	0.139	0.094	0.054	0.033	0.577	0.456	0.297	0.184	0.107	0.056	0.305	0.358	0.308	0.264	0.175	0.095
	77.8	0.193	0.178	0.139	0.094	0.054	0.032	0.578	0.458	0.299	0.186	0.109	0.057	0.305	0.358	0.308	0.264	0.176	0.095
	78	0.194	0.178	0.139	0.093	0.054	0.032	0.578	0.457	0.3	0.185	0.108	0.056	0.305	0.358	0.309	0.265	0.177	0.095
	78.2	0.194	0.178	0.139	0.093	0.054	0.032	0.579	0.458	0.3	0.186	0.109	0.057	0.305	0.358	0.309	0.265	0.177	0.095
	78.4	0.194	0.178	0.139	0.093	0.054	0.032	0.58	0.459	0.301	0.186	0.109	0.057	0.305	0.358	0.309	0.265	0.178	0.095
	78.6	0.194	0.178	0.139	0.093	0.053	0.031	0.581	0.46	0.301	0.186	0.109	0.058	0.305	0.358	0.31	0.265	0.178	0.095
	78.8	0.194	0.177	0.138	0.093	0.054	0.031	0.582	0.461	0.302	0.187	0.11	0.058	0.305	0.359	0.31	0.265	0.179	0.095
	79	0.194	0.177	0.138	0.093	0.054	0.03	0.582	0.462	0.302	0.187	0.11	0.058	0.306	0.359	0.31	0.266	0.179	0.095
	79.2	0.194	0.177	0.138	0.093	0.054	0.03	0.583	0.463	0.303	0.188	0.11	0.058	0.306	0.359	0.31	0.266	0.179	0.096
	79.4	0.194	0.177	0.138	0.093	0.055	0.03	0.585	0.465	0.304	0.19	0.112	0.059	0.305	0.359	0.311	0.266	0.18	0.096
	79.6	0.195	0.177	0.138	0.093	0.055	0.03	0.585	0.466	0.304	0.19	0.112	0.059	0.306	0.359	0.311	0.266	0.18	0.097
	79.8	0.196	0.178	0.139	0.093	0.056	0.031	0.586	0.467	0.305	0.19	0.112	0.06	0.306	0.359	0.311	0.266	0.18	0.097
	80	0.196	0.178	0.139	0.093	0.056	0.031	0.587	0.467	0.305	0.191	0.112	0.059	0.306	0.359	0.311	0.266	0.181	0.098
	80.2	0.197	0.178	0.138	0.094	0.056	0.031	0.587	0.468	0.306	0.191	0.112	0.059	0.306	0.36	0.311	0.267	0.18	0.098
	80.4	0.197	0.179	0.138	0.094	0.056	0.031	0.588	0.469	0.306	0.191	0.112	0.059	0.306	0.36	0.311	0.267	0.181	0.098
	80.6	0.197	0.179	0.139	0.095	0.057	0.032	0.589	0.47	0.307	0.192	0.112	0.059	0.306	0.36	0.311	0.267	0.181	0.098
	80.8	0.197	0.179	0.139	0.095	0.057	0.032	0.59	0.47	0.308	0.192	0.112	0.059	0.306	0.36	0.311	0.267	0.181	0.098
	81	0.197	0.179	0.139	0.095	0.057	0.032	0.59	0.471	0.308	0.192	0.112	0.059	0.305	0.359	0.31	0.267	0.18	0.097
	81.2	0.196	0.179	0.14	0.095	0.057	0.032	0.591	0.472	0.309	0.192	0.113	0.059	0.305	0.359	0.311	0.267	0.18	0.098
	81.4	0.196	0.18	0.14	0.095	0.057	0.032	0.591	0.472	0.31	0.193	0.113	0.059	0.305	0.359	0.31	0.267	0.18	0.098
	81.6	0.196	0.18	0.14	0.095	0.057	0.032	0.591	0.473	0.31	0.194	0.113	0.059	0.305	0.36	0.31	0.267	0.181	0.098
	81.8	0.196	0.18	0.14	0.095	0.057	0.033	0.593	0.474	0.312	0.196	0.114	0.061	0.305	0.359	0.31	0.268	0.181	0.098
	82	0.195	0.18	0.14	0.095	0.058	0.033	0.593	0.473	0.312	0.195	0.113	0.06	0.305	0.36	0.311	0.269	0.181	0.099
	82.2	0.195	0.18	0.14	0.096	0.057	0.033	0.594	0.475	0.314	0.196	0.115	0.062	0.305	0.36	0.311	0.269	0.182	0.099
	82.4	0.196	0.181	0.141	0.097	0.059	0.035	0.594	0.475	0.313	0.196	0.114	0.061	0.306	0.362	0.312	0.27	0.183	0.1
	82.6	0.196	0.181	0.141	0.097	0.059	0.035	0.594	0.476	0.314	0.196	0.114	0.062	0.306	0.362	0.312	0.271	0.184	0.1
	82.8	0.196	0.181	0.141	0.097	0.059	0.035	0.596	0.478	0.315	0.197	0.115	0.063	0.306	0.362	0.312	0.271	0.183	0.101
	83	0.196	0.181	0.142	0.097	0.059	0.035	0.596	0.479	0.316	0.197	0.115	0.063	0.306	0.361	0.312	0.272	0.184	0.101
	83.2	0.196	0.181	0.142	0.096	0.059	0.035	0.596	0.48	0.316	0.198	0.116	0.063	0.306	0.361	0.312	0.272	0.184	0.101
	83.4	0.196	0.181	0.142	0.096	0.059	0.035	0.597	0.48	0.317	0.198	0.116	0.063	0.306	0.361	0.313	0.272	0.185	0.102
	83.6	0.196	0.181	0.142	0.096	0.059	0.036	0.597	0.481	0.317	0.198	0.116	0.063	0.306	0.361	0.313	0.272	0.185	0.102
	83.8	0.196	0.181	0.141	0.095	0.059	0.035	0.598	0.482	0.318	0.199	0.116	0.063	0.306	0.361	0.314	0.272	0.185	0.102
	84	0.196	0.181	0.141	0.096	0.059	0.035	0.6	0.484	0.319	0.2	0.117	0.064	0.306	0.361	0.313	0.272	0.186	0.102
	84.2	0.197	0.181	0.141	0.096	0.058	0.035	0.6	0.484	0.319	0.2	0.116	0.064	0.306	0.362	0.313	0.272	0.186	0.102
	84.4	0.197	0.181	0.142	0.096	0.058	0.035	0.601	0.486	0.321	0.201	0.118	0.065	0.306	0.361	0.313	0.273	0.187	0.103
	84.6	0.197	0.181	0.142	0.096	0.058	0.035	0.602	0.487	0.321	0.201	0.118	0.064	0.306	0.361	0.313	0.273	0.187	0.103
	84.8	0.196	0.18	0.141	0.095	0.057	0.034	0.602	0.487	0.321	0.201	0.117	0.063	0.306	0.361	0.314	0.273	0.187	0.103
	85	0.196	0.18	0.141	0.095	0.058	0.034	0.602	0.488	0.322	0.201	0.118	0.064	0.307	0.361	0.314	0.274	0.187	0.104
	85.2	0.195	0.18	0.141	0.095	0.058	0.033	0.603	0.489	0.322	0.202	0.119	0.064	0.307	0.361	0.314	0.274	0.188	0.104
	85.4	0.196	0.18	0.141	0.095	0.058	0.033	0.603	0.489	0.323	0.203	0.119	0.064	0.308	0.363	0.315	0.275	0.189	0.105
	85.6	0.196	0.179	0.141	0.095	0.058	0.033	0.604	0.49	0.324	0.203	0.12	0.064	0.307	0.362	0.314	0.274	0.188	0.104
	85.8	0.196	0.179	0.141	0.095	0.058	0.033	0.605	0.49	0.325	0.203	0.12	0.064	0.308	0.363	0.315	0.276	0.19	0.106
	86	0.196	0.179	0.141	0.095	0.058	0.033	0.605	0.489	0.324	0.203	0.119	0.063	0.308	0.364	0.316	0.276	0.19	0.105
	86.2	0.196	0.18	0.141	0.096	0.058	0.033	0.605	0.49	0.325	0.203	0.12	0.064	0.308	0.364	0.316	0.276	0.19	0.106
	86.4	0.196	0.18	0.141	0.096	0.058	0.033	0.606	0.492	0.326	0.203	0.12	0.064	0.309	0.365	0.316	0.277	0.19	0.106
	86.6	0.196	0.18	0.141	0.096	0.058	0.033	0.606	0.492	0.326	0.203	0.12	0.064	0.308	0.364	0.315	0.276	0.19	0.105
	86.8	0.196	0.18	0.141	0.096	0.057	0.033	0.606	0.492	0.327	0.204	0.12	0.064	0.308	0.364	0.315	0.276	0.19	0.106
	87	0.196	0.18	0.141	0.096	0.057	0.033	0.607	0.493	0.328	0.204	0.121	0.064	0.307	0.364	0.316	0.276	0.19	0.106
	87.2	0.197	0.182	0.143	0.097	0.059	0.034	0.606	0.493	0.327	0.204	0.12	0.063	0.307	0.364	0.316	0.277	0.191	0.106
	87.4	0.197	0.181	0.142	0.096	0.057	0.033	0.606	0.494	0.328	0.204	0.12	0.063	0.307	0.363	0.316	0.277	0.191	0.106
	87.6	0.197	0.181	0.142	0.096	0.057	0.033	0.607	0.495	0.328	0.205	0.12	0.063	0.307	0.364	0.316	0.277	0.191	0.106
	87.8	0.197	0.181	0.141	0.096	0.057	0.033	0.607	0.495	0.329	0.206	0.12	0.063	0.307	0.364	0.317	0.278	0.191	0.106
	88	0.197	0.181	0.141	0.096	0.057	0.032	0.609	0.497	0.33	0.207	0.122	0.064	0.307	0.364	0.317	0.278	0.192	0.106
	88.2	0.197	0.181	0.141	0.096	0.057	0.032	0.609	0.498	0.331	0.208	0.121	0.064	0.307	0.364	0.317	0.278	0.192	0.107
	88.4	0.197	0.18	0.141	0.096	0.057	0.033	0.609	0.499	0.332	0.208	0.122	0.064	0.307	0.363	0.317	0.279	0.193	0.107
	88.6	0.196	0.181	0.142	0.096	0.058	0.033	0.61	0.5	0.332	0.209	0.122	0.064	0.307	0.363	0.317	0.279	0.193	0.107
	88.8	0.196	0.181	0.142	0.096	0.058	0.033	0.61	0.5	0.333	0.209	0.123	0.064	0.307	0.363	0.317	0.279	0.194	0.107
	89	0.196	0.181	0.142	0.096	0.059	0.033	0.611	0.501	0.333	0.21	0.123	0.064	0.307	0.363	0.317	0.28	0.194	0.108
	89.2	0.197	0.181	0.143	0.097	0.06	0.034	0.612	0.502	0.334	0.211	0.124	0.064	0.308	0.364	0.318	0.281	0.195	0.108
	89.4	0.197	0.181	0.142	0.097	0.06	0.034	0.613	0.503	0.335	0.212	0.125	0.066	0.308	0.365	0.318	0.281	0.195	0.108
	89.6	0.197	0.181	0.142	0.097	0.06	0.034	0.615	0.504	0.336	0.212	0.125	0.066	0.308	0.364	0.318	0.281	0.196	0.109
	89.8	0.198	0.181	0.142	0.097	0.06	0.034	0.615	0.505	0.337	0.213	0.125	0.066	0.309	0.364	0.318	0.281	0.196	0.109
	90	0.198	0.181	0.142	0.098	0.06	0.034	0.615	0.506	0.337	0.213	0.126	0.067	0.309	0.364	0.318	0.281	0.195	0.109
	90.2	0.198	0.181	0.142	0.098	0.059	0.035	0.616	0.507	0.338	0.214	0.126	0.067	0.309	0.364	0.318	0.282	0.195	0.11
	90.4	0.196	0.18	0.141	0.097	0.059	0.034	0.617	0.508	0.339	0.214	0.126	0.067	0.309	0.364	0.318	0.282	0.195	0.11
	90.6	0.198	0.181	0.142	0.098	0.059	0.035	0.618	0.509	0.339	0.215	0.126	0.067	0.309	0.364	0.318	0.282	0.196	0.11
	90.8	0.198	0.181	0.142	0.098	0.059	0.036	0.618	0.509	0.34	0.215	0.126	0.068	0.309	0.364	0.318	0.282	0.196	0.11
	91	0.197	0.18	0.141	0.097	0.058	0.035	0.618	0.511	0.341	0.215	0.126	0.068	0.308	0.365	0.319	0.282	0.196	0.111
	91.2	0.198	0.18	0.141	0.097	0.058	0.035	0.619	0.511	0.341	0.216	0.127	0.068	0.308	0.365	0.319	0.282	0.197	0.111
	91.4	0.198	0.18	0.141	0.097	0.058	0.035	0.62	0.512	0.341	0.216	0.127	0.068	0.308	0.365	0.319	0.282	0.197	0.111
	91.6	0.198	0.18	0.141	0.097	0.058	0.035	0.62	0.513	0.342	0.217	0.127	0.068	0.308	0.365	0.319	0.283	0.198	0.111
	91.8	0.198	0.18	0.141	0.097	0.058	0.035	0.621	0.514	0.343	0.217	0.127	0.068	0.308	0.365	0.32	0.283	0.198	0.112
	92	0.198	0.18	0.142	0.097	0.058	0.034	0.622	0.514	0.343	0.217	0.128	0.067	0.308	0.365	0.32	0.284	0.198	0.112
	92.2	0.198	0.18	0.141	0.097	0.058	0.034	0.623	0.516	0.344	0.218	0.129	0.068	0.308	0.365	0.319	0.284	0.199	0.112
	92.4	0.199	0.181	0.143	0.098	0.059	0.035	0.624	0.516	0.345	0.219	0.129	0.069	0.308	0.365	0.32	0.284	0.2	0.113
	92.6	0.198	0.181	0.143	0.097	0.059	0.035	0.624	0.516	0.345	0.219	0.129	0.069	0.308	0.365	0.32	0.284	0.2	0.113
	92.8	0.199	0.181	0.143	0.097	0.059	0.035	0.625	0.517	0.346	0.219	0.129	0.069	0.309	0.365	0.32	0.284	0.2	0.113
	93	0.199	0.181	0.143	0.097	0.059	0.035	0.625	0.518	0.346	0.219	0.129	0.069	0.309	0.365	0.32	0.284	0.201	0.113
	93.2	0.199	0.18	0.142	0.098	0.059	0.034	0.625	0.518	0.346	0.218	0.129	0.069	0.309	0.365	0.32	0.285	0.201	0.113
	93.4	0.199	0.181	0.142	0.098	0.059	0.034	0.626	0.519	0.348	0.22	0.13	0.07	0.309	0.365	0.319	0.285	0.201	0.113
	93.6	0.198	0.18	0.142	0.098	0.059	0.034	0.626	0.519	0.348	0.219	0.129	0.069	0.309	0.365	0.32	0.285	0.201	0.114
	93.8	0.198	0.18	0.142	0.098	0.059	0.034	0.626	0.52	0.349	0.219	0.129	0.069	0.31	0.365	0.32	0.285	0.201	0.113
	94	0.198	0.181	0.142	0.098	0.059	0.035	0.627	0.52	0.349	0.219	0.129	0.069	0.311	0.366	0.321	0.287	0.203	0.115
	94.2	0.196	0.18	0.141	0.097	0.058	0.034	0.626	0.52	0.348	0.219	0.128	0.069	0.311	0.367	0.321	0.287	0.203	0.115
	94.4	0.197	0.18	0.141	0.097	0.058	0.034	0.627	0.522	0.35	0.22	0.129	0.07	0.31	0.367	0.322	0.287	0.203	0.115
	94.6	0.197	0.18	0.141	0.097	0.057	0.034	0.627	0.522	0.35	0.22	0.129	0.069	0.31	0.367	0.322	0.287	0.203	0.115
	94.8	0.198	0.18	0.141	0.097	0.057	0.034	0.627	0.523	0.351	0.22	0.129	0.069	0.311	0.368	0.322	0.287	0.203	0.116
	95	0.197	0.18	0.141	0.097	0.057	0.034	0.627	0.523	0.352	0.221	0.129	0.069	0.311	0.368	0.322	0.287	0.203	0.116
	95.2	0.198	0.181	0.142	0.097	0.057	0.034	0.628	0.524	0.352	0.221	0.129	0.069	0.31	0.368	0.321	0.287	0.203	0.115
	95.4	0.198	0.181	0.142	0.097	0.057	0.034	0.628	0.525	0.353	0.222	0.13	0.069	0.311	0.369	0.322	0.288	0.204	0.117
	95.6	0.198	0.181	0.142	0.098	0.057	0.034	0.628	0.526	0.354	0.223	0.13	0.069	0.311	0.369	0.322	0.288	0.204	0.117
	95.8	0.198	0.181	0.142	0.098	0.058	0.034	0.629	0.527	0.355	0.223	0.13	0.069	0.31	0.368	0.321	0.287	0.203	0.116
	96	0.199	0.182	0.143	0.099	0.059	0.034	0.63	0.527	0.355	0.223	0.13	0.069	0.311	0.369	0.322	0.288	0.205	0.117
	96.2	0.199	0.182	0.143	0.099	0.059	0.034	0.629	0.526	0.355	0.222	0.13	0.068	0.311	0.369	0.322	0.289	0.205	0.117
	96.4	0.2	0.182	0.144	0.099	0.059	0.034	0.63	0.527	0.355	0.223	0.129	0.069	0.31	0.369	0.321	0.288	0.204	0.117
	96.6	0.2	0.182	0.144	0.099	0.059	0.034	0.63	0.527	0.355	0.223	0.13	0.069	0.31	0.369	0.322	0.288	0.205	0.117
	96.8	0.2	0.182	0.144	0.1	0.059	0.034	0.631	0.528	0.356	0.223	0.13	0.069	0.31	0.369	0.322	0.288	0.205	0.116
	97	0.199	0.181	0.144	0.1	0.059	0.034	0.632	0.529	0.357	0.223	0.13	0.069	0.31	0.369	0.322	0.288	0.205	0.117
	97.2	0.199	0.182	0.144	0.1	0.059	0.034	0.633	0.531	0.358	0.225	0.132	0.07	0.31	0.369	0.322	0.289	0.206	0.117
	97.4	0.199	0.182	0.144	0.1	0.059	0.034	0.634	0.531	0.359	0.225	0.132	0.07	0.311	0.37	0.323	0.29	0.207	0.118
	97.6	0.198	0.182	0.143	0.1	0.059	0.034	0.635	0.532	0.359	0.225	0.132	0.071	0.311	0.37	0.324	0.29	0.208	0.119
	97.8	0.198	0.182	0.144	0.1	0.06	0.034	0.635	0.533	0.359	0.226	0.132	0.071	0.311	0.37	0.324	0.29	0.209	0.119
	98	0.198	0.182	0.143	0.1	0.059	0.034	0.637	0.534	0.361	0.227	0.134	0.072	0.311	0.37	0.324	0.29	0.209	0.12
	98.2	0.198	0.181	0.143	0.099	0.058	0.034	0.637	0.535	0.361	0.228	0.134	0.072	0.311	0.37	0.325	0.29	0.209	0.12
	98.4	0.199	0.182	0.144	0.1	0.059	0.034	0.637	0.536	0.362	0.229	0.134	0.073	0.311	0.37	0.325	0.29	0.209	0.12
	98.6	0.198	0.181	0.143	0.099	0.058	0.034	0.637	0.536	0.363	0.229	0.135	0.073	0.311	0.37	0.325	0.29	0.209	0.12
	98.8	0.198	0.181	0.142	0.098	0.058	0.034	0.638	0.537	0.363	0.23	0.135	0.073	0.311	0.37	0.325	0.291	0.209	0.12
	99	0.198	0.181	0.142	0.099	0.058	0.034	0.639	0.539	0.365	0.231	0.136	0.074	0.311	0.37	0.324	0.291	0.209	0.121
	99.2	0.198	0.181	0.142	0.098	0.058	0.034	0.639	0.54	0.366	0.231	0.136	0.074	0.311	0.37	0.324	0.291	0.21	0.121
	99.4	0.199	0.182	0.143	0.1	0.059	0.035	0.64	0.54	0.367	0.232	0.136	0.073	0.311	0.37	0.324	0.292	0.21	0.121
	99.6	0.199	0.182	0.144	0.1	0.059	0.035	0.641	0.54	0.367	0.232	0.136	0.073	0.311	0.37	0.324	0.292	0.21	0.121
	99.8	0.199	0.182	0.143	0.099	0.059	0.035	0.64	0.54	0.367	0.23	0.135	0.072	0.311	0.37	0.324	0.292	0.21	0.122
	100	0.199	0.183	0.145	0.1	0.06	0.035	0.641	0.54	0.368	0.23	0.135	0.073	0.311	0.369	0.324	0.293	0.21	0.122
	100.2	0.199	0.182	0.144	0.1	0.059	0.035	0.641	0.54	0.368	0.231	0.135	0.073	0.31	0.37	0.324	0.293	0.21	0.122
	100.4	0.199	0.182	0.144	0.1	0.059	0.035	0.641	0.541	0.369	0.23	0.135	0.073	0.31	0.369	0.324	0.294	0.21	0.122
	100.6	0.199	0.182	0.144	0.1	0.059	0.035	0.642	0.541	0.369	0.231	0.135	0.073	0.31	0.37	0.324	0.294	0.211	0.122
	100.8	0.199	0.182	0.145	0.101	0.06	0.036	0.642	0.542	0.37	0.231	0.135	0.073	0.31	0.37	0.324	0.295	0.211	0.122
	101	0.199	0.182	0.145	0.101	0.06	0.036	0.642	0.543	0.37	0.231	0.136	0.073	0.311	0.371	0.325	0.296	0.212	0.123
	101.2	0.199	0.182	0.144	0.101	0.06	0.036	0.643	0.544	0.371	0.232	0.136	0.073	0.311	0.371	0.325	0.297	0.212	0.124
	101.4	0.198	0.182	0.143	0.101	0.06	0.035	0.643	0.544	0.371	0.232	0.136	0.074	0.311	0.371	0.326	0.297	0.213	0.124
	101.6	0.199	0.183	0.144	0.102	0.061	0.036	0.644	0.545	0.372	0.233	0.137	0.074	0.312	0.371	0.326	0.297	0.213	0.124
	101.8	0.199	0.183	0.145	0.102	0.061	0.036	0.644	0.546	0.372	0.233	0.137	0.074	0.31	0.37	0.325	0.296	0.212	0.123
	102	0.199	0.183	0.144	0.102	0.061	0.036	0.645	0.547	0.372	0.234	0.137	0.075	0.31	0.371	0.325	0.296	0.212	0.123
	102.2	0.199	0.183	0.145	0.102	0.061	0.036	0.645	0.547	0.372	0.235	0.138	0.075	0.311	0.371	0.326	0.296	0.213	0.122
	102.4	0.199	0.183	0.145	0.102	0.061	0.037	0.645	0.548	0.373	0.236	0.138	0.075	0.311	0.371	0.326	0.296	0.214	0.122
	102.6	0.2	0.183	0.144	0.101	0.061	0.037	0.645	0.548	0.374	0.237	0.139	0.075	0.312	0.372	0.327	0.297	0.214	0.123
	102.8	0.2	0.184	0.145	0.102	0.061	0.037	0.647	0.55	0.375	0.238	0.14	0.076	0.311	0.372	0.325	0.296	0.214	0.122
	103	0.2	0.184	0.145	0.101	0.061	0.037	0.648	0.551	0.376	0.239	0.141	0.076	0.311	0.372	0.325	0.296	0.215	0.123
	103.2	0.2	0.184	0.145	0.101	0.061	0.037	0.648	0.552	0.377	0.24	0.141	0.077	0.311	0.372	0.325	0.295	0.215	0.122
	103.4	0.2	0.184	0.145	0.101	0.061	0.037	0.649	0.553	0.377	0.24	0.141	0.077	0.311	0.371	0.324	0.295	0.214	0.122
	103.6	0.2	0.184	0.145	0.101	0.061	0.037	0.649	0.553	0.378	0.241	0.142	0.077	0.311	0.371	0.324	0.295	0.215	0.122
	103.8	0.199	0.183	0.144	0.1	0.06	0.036	0.647	0.553	0.378	0.24	0.141	0.076	0.311	0.371	0.324	0.295	0.215	0.122
	104	0.2	0.183	0.144	0.1	0.06	0.035	0.648	0.554	0.378	0.241	0.141	0.077	0.311	0.371	0.324	0.295	0.215	0.122
	104.2	0.2	0.183	0.144	0.099	0.06	0.035	0.649	0.555	0.379	0.241	0.142	0.077	0.311	0.372	0.324	0.295	0.215	0.123
	104.4	0.2	0.182	0.144	0.099	0.06	0.035	0.649	0.555	0.379	0.241	0.142	0.077	0.312	0.372	0.326	0.296	0.216	0.124
	104.6	0.2	0.182	0.145	0.099	0.06	0.035	0.649	0.556	0.38	0.242	0.142	0.077	0.312	0.373	0.326	0.296	0.217	0.125
	104.8	0.2	0.182	0.145	0.099	0.06	0.035	0.65	0.557	0.381	0.242	0.142	0.077	0.311	0.372	0.325	0.295	0.216	0.124
	105	0.2	0.181	0.145	0.099	0.06	0.035	0.65	0.558	0.382	0.242	0.142	0.077	0.311	0.372	0.325	0.295	0.216	0.124
	105.2	0.2	0.181	0.145	0.099	0.06	0.035	0.652	0.559	0.383	0.244	0.143	0.078	0.311	0.372	0.325	0.295	0.216	0.125
	105.4	0.2	0.182	0.145	0.099	0.06	0.035	0.653	0.56	0.384	0.244	0.144	0.078	0.31	0.372	0.325	0.295	0.216	0.125
	105.6	0.2	0.183	0.146	0.1	0.061	0.036	0.653	0.56	0.385	0.244	0.144	0.078	0.312	0.373	0.326	0.296	0.217	0.126
	105.8	0.199	0.181	0.145	0.099	0.06	0.035	0.654	0.561	0.385	0.245	0.144	0.078	0.311	0.373	0.326	0.296	0.217	0.126
	106	0.199	0.182	0.146	0.101	0.061	0.036	0.654	0.562	0.386	0.245	0.145	0.078	0.311	0.373	0.326	0.296	0.217	0.126
	106.2	0.2	0.182	0.146	0.101	0.061	0.036	0.654	0.562	0.386	0.245	0.145	0.078	0.311	0.373	0.327	0.296	0.218	0.126
	106.4	0.199	0.183	0.146	0.101	0.061	0.037	0.653	0.562	0.386	0.244	0.144	0.077	0.311	0.372	0.327	0.296	0.218	0.127
	106.6	0.199	0.183	0.146	0.102	0.061	0.037	0.653	0.562	0.386	0.244	0.144	0.077	0.312	0.373	0.328	0.298	0.219	0.128
	106.8	0.198	0.182	0.145	0.101	0.06	0.036	0.654	0.563	0.386	0.245	0.145	0.077	0.311	0.373	0.328	0.298	0.219	0.128
	107	0.198	0.182	0.145	0.101	0.06	0.036	0.655	0.564	0.387	0.246	0.145	0.078	0.311	0.373	0.328	0.298	0.22	0.129
	107.2	0.198	0.182	0.145	0.101	0.06	0.036	0.654	0.563	0.387	0.245	0.144	0.077	0.311	0.373	0.328	0.298	0.22	0.128
	107.4	0.198	0.182	0.145	0.102	0.06	0.036	0.654	0.564	0.388	0.245	0.144	0.077	0.311	0.373	0.328	0.299	0.221	0.129
	107.6	0.198	0.182	0.144	0.102	0.06	0.036	0.655	0.566	0.389	0.247	0.146	0.078	0.311	0.373	0.329	0.299	0.221	0.129
	107.8	0.199	0.182	0.144	0.102	0.06	0.036	0.654	0.565	0.388	0.246	0.145	0.077	0.312	0.373	0.329	0.299	0.221	0.129
	108	0.198	0.181	0.143	0.1	0.059	0.035	0.656	0.567	0.39	0.248	0.146	0.079	0.312	0.373	0.329	0.299	0.221	0.129
	108.2	0.198	0.181	0.143	0.1	0.059	0.035	0.656	0.567	0.391	0.248	0.146	0.079	0.312	0.374	0.329	0.299	0.222	0.13
	108.4	0.198	0.181	0.143	0.1	0.059	0.035	0.655	0.567	0.39	0.247	0.145	0.078	0.311	0.372	0.328	0.299	0.221	0.129
	108.6	0.198	0.182	0.143	0.1	0.059	0.034	0.657	0.569	0.392	0.249	0.146	0.079	0.312	0.373	0.328	0.299	0.222	0.129
	108.8	0.199	0.181	0.142	0.099	0.059	0.034	0.657	0.569	0.393	0.249	0.146	0.079	0.312	0.373	0.328	0.299	0.222	0.129
	109	0.2	0.181	0.142	0.099	0.059	0.034	0.658	0.57	0.393	0.249	0.146	0.08	0.311	0.373	0.328	0.299	0.222	0.129
	109.2	0.199	0.182	0.142	0.099	0.059	0.034	0.659	0.571	0.395	0.25	0.147	0.081	0.312	0.373	0.328	0.3	0.223	0.129
	109.4	0.2	0.183	0.143	0.1	0.061	0.035	0.659	0.57	0.395	0.249	0.147	0.08	0.312	0.373	0.328	0.3	0.223	0.13
	109.6	0.2	0.182	0.144	0.1	0.061	0.034	0.66	0.572	0.397	0.25	0.148	0.081	0.312	0.373	0.328	0.3	0.223	0.13
	109.8	0.2	0.182	0.144	0.1	0.061	0.035	0.659	0.571	0.396	0.249	0.147	0.08	0.313	0.373	0.328	0.3	0.224	0.13
	110	0.2	0.182	0.144	0.1	0.061	0.035	0.66	0.572	0.396	0.249	0.148	0.079	0.312	0.373	0.328	0.3	0.224	0.131
	110.2	0.2	0.182	0.144	0.1	0.061	0.035	0.661	0.573	0.398	0.251	0.149	0.081	0.312	0.372	0.328	0.3	0.224	0.131
	110.4	0.2	0.183	0.145	0.101	0.061	0.035	0.661	0.574	0.398	0.251	0.149	0.081	0.312	0.372	0.328	0.3	0.224	0.132
	110.6	0.2	0.182	0.145	0.101	0.061	0.035	0.662	0.575	0.399	0.252	0.149	0.081	0.312	0.372	0.329	0.301	0.224	0.132
	110.8	0.2	0.182	0.145	0.101	0.061	0.035	0.663	0.575	0.4	0.252	0.15	0.08	0.312	0.372	0.328	0.301	0.224	0.132
	111	0.2	0.182	0.146	0.102	0.061	0.035	0.663	0.575	0.4	0.253	0.15	0.08	0.312	0.372	0.329	0.301	0.224	0.132
	111.2	0.2	0.182	0.146	0.102	0.061	0.035	0.663	0.576	0.401	0.254	0.15	0.081	0.312	0.372	0.329	0.302	0.224	0.132
	111.4	0.2	0.182	0.146	0.102	0.061	0.036	0.663	0.577	0.401	0.254	0.15	0.081	0.312	0.372	0.329	0.302	0.224	0.133
	111.6	0.201	0.183	0.147	0.103	0.062	0.037	0.665	0.579	0.403	0.255	0.152	0.082	0.312	0.372	0.329	0.302	0.224	0.133
	111.8	0.201	0.183	0.147	0.103	0.062	0.036	0.664	0.578	0.402	0.255	0.151	0.082	0.312	0.372	0.329	0.302	0.224	0.133
	112	0.201	0.182	0.146	0.103	0.062	0.036	0.664	0.579	0.403	0.255	0.151	0.082	0.312	0.373	0.329	0.302	0.224	0.133
	112.2	0.201	0.182	0.146	0.103	0.062	0.036	0.664	0.579	0.403	0.256	0.151	0.083	0.312	0.373	0.328	0.302	0.224	0.133
	112.4	0.201	0.183	0.146	0.103	0.062	0.036	0.664	0.58	0.404	0.256	0.152	0.083	0.311	0.372	0.327	0.301	0.224	0.132
	112.6	0.201	0.183	0.145	0.102	0.062	0.036	0.664	0.58	0.404	0.257	0.152	0.083	0.311	0.372	0.327	0.302	0.225	0.133
	112.8	0.201	0.183	0.145	0.102	0.062	0.037	0.664	0.579	0.404	0.256	0.152	0.083	0.311	0.372	0.327	0.302	0.225	0.132
	113	0.2	0.183	0.145	0.102	0.061	0.037	0.664	0.58	0.404	0.257	0.152	0.083	0.31	0.373	0.327	0.302	0.225	0.132
	113.2	0.2	0.183	0.145	0.102	0.062	0.036	0.665	0.581	0.404	0.257	0.152	0.083	0.311	0.373	0.327	0.302	0.226	0.132
	113.4	0.2	0.183	0.145	0.102	0.062	0.036	0.665	0.581	0.405	0.257	0.152	0.083	0.312	0.374	0.329	0.303	0.227	0.133
	113.6	0.2	0.183	0.145	0.102	0.061	0.037	0.665	0.581	0.405	0.258	0.152	0.083	0.312	0.374	0.329	0.303	0.227	0.134
	113.8	0.2	0.184	0.145	0.102	0.061	0.037	0.666	0.583	0.405	0.258	0.153	0.083	0.311	0.373	0.328	0.302	0.226	0.133
	114	0.199	0.184	0.145	0.103	0.061	0.037	0.666	0.583	0.405	0.259	0.153	0.083	0.312	0.374	0.329	0.303	0.227	0.134
	114.2	0.199	0.185	0.145	0.103	0.061	0.037	0.667	0.584	0.406	0.259	0.153	0.083	0.312	0.374	0.329	0.304	0.228	0.134
	114.4	0.199	0.185	0.145	0.103	0.061	0.037	0.668	0.584	0.406	0.26	0.153	0.083	0.312	0.373	0.329	0.304	0.228	0.134
	114.6	0.199	0.185	0.145	0.103	0.061	0.037	0.668	0.585	0.407	0.26	0.153	0.083	0.312	0.373	0.329	0.305	0.228	0.134
	114.8	0.2	0.185	0.145	0.103	0.062	0.037	0.67	0.587	0.408	0.261	0.155	0.084	0.312	0.372	0.329	0.305	0.228	0.134
	115	0.201	0.185	0.146	0.103	0.062	0.037	0.67	0.587	0.409	0.262	0.155	0.084	0.312	0.373	0.33	0.305	0.229	0.134
	115.2	0.201	0.185	0.146	0.103	0.061	0.037	0.67	0.588	0.41	0.262	0.155	0.084	0.312	0.373	0.33	0.306	0.229	0.135
	115.4	0.202	0.185	0.145	0.102	0.062	0.037	0.67	0.589	0.41	0.262	0.155	0.084	0.312	0.373	0.33	0.306	0.229	0.135
	115.6	0.202	0.185	0.145	0.102	0.062	0.037	0.671	0.59	0.412	0.264	0.157	0.084	0.312	0.373	0.33	0.306	0.229	0.135
	115.8	0.202	0.185	0.145	0.102	0.062	0.037	0.671	0.59	0.413	0.264	0.157	0.084	0.312	0.373	0.33	0.306	0.23	0.135
	116	0.203	0.185	0.146	0.102	0.063	0.037	0.672	0.59	0.414	0.264	0.157	0.085	0.313	0.374	0.331	0.307	0.231	0.137
	116.2	0.203	0.185	0.146	0.102	0.063	0.038	0.672	0.591	0.415	0.265	0.157	0.085	0.313	0.374	0.331	0.307	0.231	0.137
	116.4	0.203	0.185	0.146	0.102	0.063	0.038	0.672	0.591	0.416	0.265	0.158	0.085	0.313	0.374	0.331	0.307	0.232	0.138
	116.6	0.202	0.185	0.146	0.102	0.063	0.038	0.672	0.592	0.417	0.265	0.158	0.085	0.313	0.375	0.331	0.308	0.232	0.138
	116.8	0.202	0.185	0.146	0.102	0.062	0.038	0.673	0.593	0.418	0.267	0.159	0.086	0.314	0.375	0.331	0.308	0.232	0.138
	117	0.202	0.184	0.146	0.102	0.062	0.038	0.673	0.594	0.419	0.268	0.159	0.086	0.314	0.375	0.331	0.307	0.232	0.139
	117.2	0.202	0.184	0.147	0.102	0.062	0.038	0.672	0.594	0.419	0.267	0.158	0.085	0.313	0.375	0.331	0.307	0.232	0.139
	117.4	0.202	0.184	0.147	0.102	0.062	0.038	0.673	0.594	0.42	0.268	0.158	0.086	0.314	0.375	0.331	0.308	0.232	0.139
	117.6	0.202	0.184	0.147	0.102	0.062	0.038	0.673	0.595	0.42	0.268	0.159	0.086	0.314	0.375	0.33	0.307	0.232	0.139
	117.8	0.201	0.184	0.147	0.102	0.062	0.038	0.674	0.596	0.421	0.268	0.159	0.086	0.314	0.375	0.33	0.307	0.232	0.139
	118	0.201	0.184	0.148	0.102	0.062	0.038	0.675	0.597	0.421	0.268	0.159	0.087	0.314	0.375	0.33	0.308	0.233	0.14
	118.2	0.201	0.184	0.147	0.102	0.062	0.038	0.675	0.598	0.421	0.269	0.159	0.087	0.313	0.374	0.329	0.306	0.232	0.139
	118.4	0.2	0.184	0.147	0.102	0.062	0.038	0.676	0.598	0.422	0.269	0.16	0.088	0.314	0.375	0.33	0.308	0.233	0.14
	118.6	0.2	0.185	0.148	0.102	0.062	0.038	0.676	0.599	0.422	0.269	0.16	0.088	0.314	0.375	0.33	0.308	0.233	0.14
	118.8	0.199	0.184	0.146	0.101	0.061	0.037	0.676	0.6	0.422	0.269	0.16	0.088	0.314	0.375	0.331	0.308	0.234	0.14
	119	0.2	0.184	0.147	0.101	0.062	0.037	0.676	0.599	0.422	0.269	0.16	0.087	0.313	0.376	0.331	0.308	0.234	0.14
	119.2	0.2	0.185	0.147	0.102	0.062	0.037	0.677	0.601	0.423	0.271	0.161	0.088	0.314	0.376	0.331	0.308	0.235	0.141
	119.4	0.2	0.185	0.147	0.101	0.062	0.037	0.677	0.601	0.423	0.271	0.161	0.088	0.313	0.376	0.331	0.308	0.235	0.141
	119.6	0.201	0.185	0.147	0.102	0.062	0.037	0.678	0.602	0.424	0.271	0.162	0.088	0.313	0.376	0.331	0.309	0.235	0.14
	119.8	0.201	0.185	0.147	0.102	0.063	0.037	0.678	0.602	0.425	0.272	0.162	0.089	0.313	0.376	0.332	0.309	0.235	0.141
	120	0.201	0.185	0.147	0.102	0.063	0.037	0.678	0.602	0.425	0.272	0.162	0.089	0.314	0.377	0.333	0.31	0.236	0.142
	120.2	0.2	0.184	0.146	0.101	0.062	0.036	0.679	0.602	0.426	0.272	0.162	0.089	0.314	0.377	0.333	0.31	0.237	0.142
	120.4	0.2	0.184	0.146	0.102	0.062	0.036	0.68	0.604	0.428	0.273	0.164	0.09	0.314	0.377	0.333	0.31	0.237	0.142
	120.6	0.2	0.184	0.146	0.103	0.062	0.036	0.68	0.605	0.428	0.274	0.164	0.09	0.315	0.377	0.333	0.311	0.237	0.142
	120.8	0.201	0.185	0.147	0.104	0.063	0.038	0.681	0.606	0.429	0.274	0.164	0.09	0.315	0.377	0.333	0.311	0.237	0.142
	121	0.2	0.184	0.146	0.103	0.062	0.037	0.681	0.606	0.429	0.275	0.165	0.09	0.315	0.377	0.333	0.311	0.237	0.143
	121.2	0.201	0.185	0.147	0.104	0.063	0.038	0.681	0.607	0.43	0.275	0.164	0.09	0.315	0.377	0.333	0.311	0.237	0.143
	121.4	0.202	0.185	0.147	0.103	0.063	0.038	0.681	0.607	0.43	0.276	0.165	0.09	0.315	0.377	0.333	0.311	0.237	0.143
	121.6	0.202	0.185	0.146	0.103	0.063	0.038	0.682	0.608	0.431	0.276	0.165	0.09	0.315	0.377	0.333	0.311	0.237	0.143
	121.8	0.201	0.185	0.146	0.103	0.062	0.037	0.682	0.608	0.431	0.277	0.165	0.09	0.315	0.377	0.334	0.311	0.237	0.143
	122	0.201	0.185	0.146	0.103	0.062	0.037	0.681	0.608	0.431	0.276	0.164	0.089	0.314	0.377	0.333	0.31	0.236	0.143
	122.2	0.201	0.185	0.145	0.103	0.062	0.037	0.682	0.609	0.432	0.277	0.166	0.09	0.314	0.376	0.333	0.31	0.236	0.143
	122.4	0.2	0.185	0.145	0.103	0.062	0.037	0.681	0.608	0.432	0.277	0.165	0.089	0.315	0.378	0.334	0.311	0.237	0.144
	122.6	0.201	0.185	0.145	0.103	0.062	0.037	0.681	0.609	0.432	0.277	0.165	0.089	0.315	0.378	0.334	0.311	0.238	0.145
	122.8	0.201	0.185	0.145	0.103	0.062	0.037	0.681	0.609	0.433	0.277	0.166	0.089	0.314	0.378	0.334	0.311	0.239	0.145
	123	0.202	0.186	0.146	0.104	0.063	0.037	0.681	0.609	0.433	0.277	0.166	0.089	0.314	0.378	0.334	0.311	0.239	0.145
	123.2	0.202	0.186	0.147	0.104	0.063	0.037	0.681	0.61	0.434	0.278	0.166	0.09	0.314	0.378	0.334	0.311	0.239	0.146
	123.4	0.202	0.186	0.147	0.103	0.063	0.037	0.681	0.61	0.434	0.278	0.167	0.09	0.314	0.378	0.334	0.311	0.24	0.146
	123.6	0.202	0.185	0.147	0.103	0.063	0.037	0.681	0.61	0.435	0.278	0.167	0.09	0.312	0.377	0.333	0.31	0.239	0.145
	123.8	0.202	0.185	0.147	0.103	0.064	0.038	0.681	0.61	0.436	0.278	0.167	0.09	0.313	0.377	0.333	0.311	0.239	0.145
	124	0.201	0.185	0.147	0.103	0.064	0.038	0.682	0.611	0.436	0.278	0.167	0.09	0.313	0.377	0.334	0.311	0.24	0.146
	124.2	0.2	0.184	0.145	0.102	0.063	0.037	0.682	0.611	0.437	0.278	0.167	0.09	0.313	0.377	0.334	0.311	0.24	0.146
	124.4	0.2	0.184	0.145	0.103	0.064	0.038	0.683	0.612	0.437	0.278	0.168	0.09	0.314	0.378	0.335	0.312	0.241	0.147
	124.6	0.2	0.184	0.145	0.103	0.064	0.038	0.683	0.613	0.438	0.279	0.168	0.09	0.314	0.378	0.335	0.312	0.241	0.146
	124.8	0.2	0.184	0.145	0.103	0.064	0.039	0.683	0.614	0.438	0.279	0.168	0.09	0.314	0.378	0.335	0.312	0.241	0.146
	125	0.2	0.184	0.145	0.103	0.064	0.039	0.684	0.614	0.438	0.279	0.168	0.09	0.314	0.378	0.335	0.312	0.241	0.146
	125.2	0.2	0.184	0.146	0.103	0.064	0.039	0.684	0.615	0.439	0.279	0.168	0.09	0.314	0.378	0.335	0.312	0.241	0.146
	125.4	0.201	0.184	0.146	0.103	0.064	0.039	0.684	0.615	0.439	0.28	0.169	0.09	0.314	0.378	0.335	0.313	0.241	0.147
	125.6	0.2	0.184	0.146	0.102	0.064	0.038	0.685	0.616	0.44	0.281	0.169	0.09	0.314	0.378	0.335	0.313	0.24	0.147
	125.8	0.2	0.184	0.146	0.103	0.064	0.038	0.686	0.617	0.442	0.282	0.17	0.091	0.314	0.378	0.335	0.313	0.24	0.148
	126	0.2	0.185	0.146	0.103	0.063	0.038	0.687	0.618	0.442	0.282	0.171	0.091	0.315	0.378	0.335	0.313	0.24	0.148
	126.2	0.201	0.185	0.147	0.103	0.063	0.038	0.688	0.619	0.443	0.283	0.171	0.092	0.315	0.378	0.334	0.312	0.241	0.148
	126.4	0.201	0.185	0.147	0.103	0.063	0.038	0.687	0.619	0.443	0.283	0.171	0.092	0.315	0.379	0.336	0.314	0.242	0.149
	126.6	0.201	0.185	0.147	0.103	0.063	0.038	0.688	0.62	0.443	0.284	0.171	0.092	0.314	0.378	0.335	0.313	0.241	0.148
	126.8	0.201	0.184	0.147	0.103	0.063	0.038	0.688	0.62	0.444	0.285	0.171	0.093	0.315	0.378	0.335	0.313	0.242	0.148
	127	0.201	0.184	0.147	0.103	0.063	0.037	0.688	0.621	0.445	0.286	0.171	0.093	0.315	0.377	0.335	0.313	0.242	0.148
	127.2	0.201	0.184	0.147	0.103	0.063	0.037	0.69	0.622	0.446	0.288	0.173	0.094	0.315	0.377	0.335	0.314	0.243	0.148
	127.4	0.2	0.184	0.147	0.103	0.063	0.037	0.689	0.621	0.446	0.287	0.172	0.093	0.314	0.376	0.334	0.313	0.243	0.148
	127.6	0.2	0.184	0.146	0.103	0.063	0.037	0.689	0.622	0.447	0.287	0.172	0.094	0.314	0.376	0.334	0.313	0.243	0.147
	127.8	0.2	0.184	0.146	0.103	0.063	0.037	0.69	0.622	0.447	0.288	0.172	0.095	0.315	0.376	0.334	0.313	0.244	0.148
	128	0.2	0.184	0.146	0.104	0.063	0.037	0.69	0.623	0.448	0.289	0.172	0.095	0.315	0.376	0.335	0.313	0.244	0.148
	128.2	0.2	0.184	0.146	0.104	0.063	0.037	0.69	0.623	0.448	0.289	0.172	0.095	0.314	0.376	0.335	0.313	0.244	0.148
	128.4	0.2	0.183	0.145	0.104	0.063	0.038	0.691	0.624	0.448	0.29	0.172	0.096	0.314	0.376	0.334	0.313	0.244	0.148
	128.6	0.2	0.183	0.146	0.104	0.063	0.038	0.691	0.625	0.449	0.29	0.173	0.096	0.315	0.377	0.335	0.314	0.246	0.149
	128.8	0.201	0.184	0.146	0.103	0.063	0.038	0.691	0.625	0.449	0.29	0.173	0.096	0.314	0.377	0.334	0.313	0.245	0.149
	129	0.201	0.184	0.146	0.103	0.063	0.038	0.691	0.625	0.45	0.29	0.174	0.096	0.315	0.378	0.335	0.314	0.246	0.15
	129.2	0.202	0.185	0.147	0.104	0.064	0.039	0.692	0.625	0.45	0.29	0.174	0.096	0.315	0.378	0.335	0.314	0.246	0.151
	129.4	0.202	0.185	0.147	0.103	0.065	0.039	0.693	0.627	0.452	0.292	0.175	0.098	0.314	0.379	0.335	0.315	0.246	0.151
	129.6	0.202	0.185	0.147	0.103	0.064	0.039	0.693	0.628	0.452	0.292	0.175	0.098	0.315	0.379	0.335	0.315	0.246	0.151
	129.8	0.202	0.185	0.147	0.103	0.065	0.039	0.694	0.629	0.453	0.292	0.175	0.097	0.315	0.379	0.335	0.315	0.246	0.151
	130	0.202	0.185	0.147	0.102	0.065	0.039	0.695	0.63	0.454	0.293	0.177	0.098	0.315	0.379	0.335	0.316	0.246	0.152
	130.2	0.203	0.186	0.147	0.103	0.065	0.039	0.695	0.63	0.455	0.294	0.177	0.099	0.314	0.379	0.335	0.316	0.246	0.153
	130.4	0.203	0.186	0.148	0.103	0.064	0.039	0.695	0.63	0.454	0.293	0.176	0.097	0.315	0.379	0.335	0.316	0.246	0.152
	130.6	0.203	0.185	0.148	0.103	0.064	0.039	0.695	0.63	0.455	0.294	0.177	0.097	0.314	0.378	0.335	0.315	0.245	0.152
	130.8	0.202	0.184	0.147	0.102	0.064	0.037	0.695	0.631	0.456	0.294	0.177	0.097	0.315	0.379	0.335	0.316	0.246	0.153
	131	0.202	0.184	0.147	0.102	0.064	0.036	0.695	0.631	0.456	0.295	0.178	0.097	0.315	0.379	0.335	0.317	0.247	0.153
	131.2	0.202	0.184	0.147	0.103	0.064	0.036	0.695	0.631	0.457	0.295	0.178	0.097	0.315	0.379	0.336	0.317	0.247	0.153
	131.4	0.201	0.184	0.147	0.103	0.063	0.036	0.695	0.631	0.458	0.295	0.178	0.098	0.315	0.379	0.336	0.317	0.248	0.153
	131.6	0.201	0.184	0.147	0.103	0.063	0.036	0.696	0.632	0.458	0.296	0.178	0.098	0.315	0.379	0.336	0.317	0.248	0.153
	131.8	0.201	0.184	0.147	0.104	0.063	0.036	0.696	0.633	0.459	0.296	0.179	0.098	0.315	0.379	0.336	0.316	0.249	0.153
	132	0.201	0.184	0.147	0.104	0.063	0.036	0.696	0.633	0.459	0.297	0.179	0.098	0.315	0.379	0.336	0.316	0.249	0.154
	132.2	0.202	0.184	0.147	0.104	0.063	0.036	0.696	0.634	0.46	0.297	0.179	0.099	0.315	0.379	0.336	0.316	0.249	0.154
	132.4	0.202	0.184	0.147	0.104	0.062	0.036	0.697	0.634	0.46	0.297	0.18	0.099	0.315	0.379	0.336	0.316	0.249	0.154
	132.6	0.202	0.184	0.147	0.104	0.063	0.037	0.696	0.634	0.46	0.296	0.179	0.098	0.315	0.379	0.336	0.316	0.25	0.155
	132.8	0.203	0.186	0.148	0.105	0.064	0.038	0.696	0.634	0.46	0.297	0.179	0.098	0.315	0.379	0.336	0.317	0.25	0.155
	133	0.203	0.186	0.148	0.105	0.064	0.038	0.696	0.635	0.46	0.297	0.179	0.099	0.315	0.379	0.336	0.317	0.25	0.155
	133.2	0.203	0.186	0.148	0.106	0.064	0.039	0.696	0.636	0.46	0.297	0.179	0.099	0.316	0.38	0.337	0.318	0.251	0.156
	133.4	0.203	0.186	0.147	0.105	0.064	0.039	0.696	0.636	0.461	0.297	0.179	0.099	0.316	0.38	0.337	0.318	0.251	0.156
	133.6	0.203	0.187	0.148	0.107	0.065	0.04	0.696	0.637	0.462	0.297	0.179	0.099	0.316	0.38	0.337	0.319	0.251	0.156
	133.8	0.204	0.187	0.148	0.107	0.065	0.04	0.696	0.637	0.462	0.298	0.18	0.099	0.316	0.38	0.337	0.319	0.251	0.156
	134	0.203	0.187	0.148	0.106	0.065	0.041	0.696	0.637	0.463	0.298	0.18	0.099	0.316	0.38	0.337	0.319	0.251	0.157
	134.2	0.203	0.186	0.148	0.107	0.065	0.041	0.695	0.637	0.463	0.298	0.179	0.098	0.316	0.379	0.338	0.319	0.251	0.157
	134.4	0.203	0.186	0.149	0.106	0.065	0.04	0.696	0.637	0.463	0.298	0.179	0.098	0.316	0.379	0.338	0.319	0.251	0.157
	134.6	0.203	0.186	0.148	0.106	0.066	0.04	0.697	0.638	0.465	0.3	0.181	0.099	0.316	0.38	0.338	0.319	0.251	0.157
	134.8	0.203	0.186	0.149	0.106	0.066	0.04	0.697	0.638	0.465	0.3	0.181	0.099	0.316	0.38	0.338	0.319	0.251	0.157
	135	0.203	0.186	0.149	0.106	0.065	0.04	0.697	0.637	0.465	0.3	0.18	0.098	0.316	0.38	0.339	0.32	0.251	0.157
	135.2	0.203	0.186	0.149	0.105	0.065	0.04	0.698	0.638	0.466	0.301	0.181	0.099	0.316	0.38	0.339	0.319	0.252	0.157
	135.4	0.202	0.186	0.149	0.105	0.065	0.04	0.698	0.638	0.466	0.301	0.18	0.098	0.314	0.379	0.338	0.318	0.251	0.155
	135.6	0.202	0.186	0.149	0.105	0.065	0.04	0.698	0.638	0.466	0.302	0.181	0.098	0.315	0.381	0.339	0.319	0.252	0.156
	135.8	0.202	0.186	0.149	0.105	0.065	0.04	0.699	0.639	0.466	0.303	0.181	0.098	0.315	0.381	0.339	0.319	0.252	0.157
	136	0.202	0.186	0.149	0.105	0.065	0.04	0.699	0.639	0.467	0.303	0.181	0.098	0.314	0.381	0.339	0.319	0.252	0.157
	136.2	0.202	0.186	0.149	0.105	0.065	0.04	0.7	0.641	0.468	0.304	0.182	0.1	0.314	0.381	0.338	0.319	0.252	0.157
	136.4	0.203	0.187	0.148	0.105	0.065	0.04	0.701	0.642	0.468	0.304	0.182	0.1	0.315	0.381	0.338	0.319	0.252	0.158
	136.6	0.202	0.187	0.148	0.105	0.065	0.04	0.701	0.643	0.468	0.305	0.182	0.1	0.315	0.381	0.338	0.319	0.253	0.158
	136.8	0.203	0.187	0.148	0.105	0.065	0.04	0.701	0.644	0.468	0.305	0.182	0.101	0.315	0.381	0.338	0.319	0.253	0.159
	137	0.203	0.187	0.148	0.106	0.065	0.039	0.701	0.644	0.468	0.305	0.183	0.101	0.316	0.382	0.339	0.32	0.254	0.16
	137.2	0.203	0.187	0.148	0.106	0.065	0.039	0.7	0.644	0.468	0.304	0.182	0.1	0.315	0.381	0.337	0.319	0.253	0.159
	137.4	0.203	0.187	0.148	0.106	0.065	0.039	0.701	0.646	0.469	0.304	0.183	0.101	0.315	0.381	0.337	0.319	0.254	0.159
	137.6	0.203	0.187	0.148	0.107	0.065	0.039	0.7	0.645	0.469	0.303	0.182	0.1	0.316	0.38	0.337	0.319	0.254	0.16
	137.8	0.203	0.187	0.148	0.106	0.065	0.039	0.701	0.647	0.47	0.305	0.183	0.101	0.316	0.38	0.337	0.319	0.254	0.16
	138	0.203	0.187	0.148	0.106	0.065	0.039	0.702	0.647	0.471	0.305	0.183	0.101	0.316	0.38	0.337	0.319	0.254	0.16
	138.2	0.203	0.187	0.148	0.106	0.065	0.039	0.702	0.647	0.471	0.305	0.183	0.101	0.316	0.379	0.337	0.319	0.255	0.16
	138.4	0.203	0.186	0.147	0.105	0.064	0.038	0.702	0.647	0.472	0.306	0.184	0.101	0.317	0.379	0.338	0.319	0.255	0.161
	138.6	0.203	0.186	0.147	0.105	0.065	0.038	0.702	0.647	0.473	0.307	0.184	0.101	0.316	0.378	0.337	0.318	0.254	0.16
	138.8	0.202	0.186	0.147	0.105	0.064	0.038	0.701	0.647	0.472	0.306	0.183	0.1	0.316	0.379	0.337	0.318	0.254	0.16
	139	0.202	0.186	0.147	0.105	0.064	0.038	0.702	0.647	0.473	0.307	0.184	0.1	0.316	0.379	0.338	0.319	0.255	0.16
	139.2	0.201	0.185	0.146	0.103	0.063	0.037	0.703	0.648	0.475	0.309	0.185	0.101	0.315	0.379	0.338	0.319	0.255	0.159
	139.4	0.201	0.185	0.146	0.103	0.062	0.037	0.704	0.648	0.476	0.31	0.185	0.101	0.315	0.379	0.339	0.319	0.255	0.159
	139.6	0.2	0.185	0.146	0.103	0.062	0.038	0.704	0.648	0.476	0.31	0.186	0.101	0.316	0.379	0.339	0.319	0.254	0.16
	139.8	0.2	0.186	0.146	0.103	0.063	0.038	0.704	0.649	0.477	0.311	0.186	0.101	0.316	0.38	0.339	0.319	0.254	0.16
	140	0.2	0.186	0.146	0.103	0.063	0.038	0.704	0.649	0.478	0.311	0.186	0.101	0.316	0.38	0.339	0.319	0.254	0.16
	140.2	0.201	0.186	0.146	0.103	0.062	0.038	0.705	0.65	0.478	0.312	0.187	0.101	0.316	0.38	0.339	0.319	0.255	0.16
	140.4	0.201	0.186	0.146	0.103	0.062	0.038	0.705	0.651	0.479	0.312	0.187	0.102	0.317	0.382	0.34	0.32	0.256	0.161
	140.6	0.201	0.186	0.146	0.103	0.062	0.039	0.705	0.651	0.48	0.312	0.187	0.102	0.317	0.382	0.34	0.32	0.256	0.162
	140.8	0.202	0.186	0.147	0.104	0.063	0.04	0.706	0.652	0.481	0.314	0.188	0.103	0.317	0.381	0.34	0.32	0.256	0.162
	141	0.202	0.186	0.147	0.104	0.063	0.04	0.705	0.651	0.481	0.313	0.187	0.103	0.316	0.381	0.34	0.32	0.256	0.162
	141.2	0.202	0.186	0.147	0.104	0.063	0.04	0.706	0.651	0.481	0.313	0.187	0.103	0.316	0.381	0.34	0.321	0.257	0.162
	141.4	0.204	0.187	0.149	0.105	0.064	0.04	0.706	0.652	0.482	0.313	0.187	0.104	0.316	0.381	0.34	0.321	0.257	0.162
	141.6	0.204	0.187	0.149	0.105	0.063	0.041	0.707	0.653	0.483	0.314	0.188	0.105	0.316	0.38	0.34	0.322	0.258	0.163
	141.8	0.203	0.187	0.15	0.105	0.063	0.04	0.708	0.653	0.483	0.314	0.189	0.105	0.315	0.38	0.339	0.321	0.257	0.162
	142	0.204	0.187	0.15	0.105	0.063	0.04	0.708	0.654	0.484	0.314	0.189	0.105	0.315	0.379	0.339	0.321	0.257	0.162
	142.2	0.204	0.187	0.15	0.105	0.063	0.04	0.707	0.654	0.484	0.314	0.19	0.105	0.315	0.379	0.338	0.321	0.258	0.162
	142.4	0.203	0.187	0.15	0.105	0.063	0.04	0.707	0.655	0.484	0.314	0.19	0.105	0.315	0.379	0.339	0.321	0.258	0.162
	142.6	0.203	0.187	0.15	0.105	0.064	0.04	0.708	0.655	0.485	0.315	0.19	0.105	0.314	0.379	0.339	0.321	0.258	0.163
	142.8	0.203	0.187	0.15	0.105	0.064	0.04	0.708	0.656	0.485	0.315	0.19	0.105	0.314	0.379	0.338	0.321	0.258	0.163
	143	0.202	0.186	0.149	0.104	0.062	0.039	0.708	0.656	0.485	0.316	0.19	0.105	0.314	0.379	0.339	0.322	0.258	0.163
	143.2	0.202	0.186	0.149	0.104	0.062	0.04	0.708	0.656	0.485	0.316	0.191	0.104	0.315	0.38	0.34	0.322	0.258	0.164
	143.4	0.202	0.186	0.149	0.105	0.062	0.04	0.708	0.657	0.486	0.317	0.191	0.104	0.315	0.38	0.34	0.322	0.258	0.165
	143.6	0.201	0.185	0.148	0.104	0.062	0.039	0.708	0.657	0.486	0.318	0.191	0.104	0.316	0.38	0.34	0.322	0.258	0.165
	143.8	0.201	0.185	0.148	0.104	0.062	0.039	0.708	0.658	0.487	0.318	0.191	0.104	0.316	0.38	0.34	0.323	0.259	0.165
	144	0.201	0.185	0.148	0.104	0.062	0.039	0.708	0.658	0.487	0.318	0.192	0.105	0.316	0.381	0.34	0.323	0.258	0.165
	144.2	0.202	0.186	0.149	0.105	0.063	0.041	0.709	0.659	0.488	0.318	0.192	0.105	0.317	0.382	0.341	0.324	0.26	0.167
	144.4	0.201	0.185	0.148	0.104	0.062	0.04	0.709	0.659	0.488	0.319	0.192	0.105	0.317	0.382	0.341	0.324	0.26	0.167
	144.6	0.2	0.184	0.148	0.104	0.062	0.04	0.71	0.659	0.489	0.319	0.192	0.106	0.317	0.382	0.341	0.324	0.26	0.167
	144.8	0.202	0.186	0.149	0.106	0.063	0.04	0.711	0.659	0.49	0.32	0.192	0.106	0.317	0.381	0.341	0.324	0.261	0.167
	145	0.202	0.186	0.149	0.106	0.064	0.04	0.71	0.658	0.489	0.319	0.191	0.105	0.316	0.381	0.341	0.324	0.261	0.167
	145.2	0.203	0.186	0.149	0.107	0.064	0.04	0.711	0.659	0.49	0.319	0.191	0.106	0.316	0.381	0.341	0.325	0.261	0.167
	145.4	0.203	0.186	0.149	0.107	0.064	0.04	0.711	0.659	0.491	0.319	0.192	0.106	0.316	0.38	0.34	0.323	0.26	0.166
	145.6	0.203	0.185	0.149	0.107	0.064	0.039	0.711	0.66	0.491	0.319	0.192	0.106	0.316	0.38	0.34	0.323	0.26	0.166
	145.8	0.203	0.186	0.148	0.107	0.064	0.039	0.711	0.661	0.492	0.319	0.192	0.106	0.316	0.381	0.34	0.324	0.26	0.167
	146	0.203	0.187	0.149	0.108	0.065	0.039	0.711	0.661	0.492	0.32	0.193	0.107	0.315	0.38	0.339	0.323	0.26	0.166
	146.2	0.202	0.186	0.148	0.107	0.064	0.038	0.711	0.662	0.493	0.32	0.193	0.106	0.315	0.38	0.339	0.323	0.26	0.166
	146.4	0.202	0.186	0.148	0.106	0.065	0.038	0.711	0.662	0.493	0.32	0.194	0.107	0.315	0.38	0.339	0.323	0.26	0.166
	146.6	0.202	0.186	0.148	0.106	0.064	0.038	0.711	0.662	0.493	0.321	0.194	0.107	0.315	0.38	0.339	0.323	0.26	0.166
	146.8	0.201	0.186	0.148	0.106	0.064	0.038	0.711	0.662	0.493	0.321	0.194	0.107	0.315	0.381	0.339	0.323	0.261	0.167
	147	0.201	0.187	0.148	0.106	0.064	0.038	0.712	0.664	0.495	0.323	0.195	0.108	0.315	0.381	0.339	0.323	0.261	0.167
	147.2	0.201	0.187	0.148	0.106	0.063	0.038	0.712	0.664	0.496	0.324	0.195	0.108	0.316	0.382	0.34	0.324	0.262	0.168
	147.4	0.201	0.187	0.148	0.105	0.063	0.038	0.712	0.664	0.496	0.324	0.195	0.107	0.316	0.382	0.34	0.324	0.262	0.168
	147.6	0.201	0.187	0.148	0.105	0.063	0.039	0.712	0.665	0.497	0.324	0.196	0.108	0.316	0.382	0.34	0.325	0.262	0.168
	147.8	0.201	0.187	0.148	0.104	0.063	0.039	0.712	0.665	0.497	0.324	0.197	0.107	0.316	0.382	0.34	0.325	0.262	0.168
	148	0.203	0.188	0.149	0.105	0.063	0.04	0.712	0.665	0.497	0.325	0.197	0.107	0.316	0.381	0.34	0.325	0.262	0.169
	148.2	0.203	0.188	0.149	0.104	0.063	0.04	0.714	0.666	0.499	0.326	0.198	0.109	0.317	0.382	0.341	0.326	0.264	0.17
	148.4	0.203	0.188	0.149	0.104	0.063	0.04	0.714	0.667	0.499	0.327	0.198	0.109	0.317	0.381	0.341	0.326	0.264	0.171
	148.6	0.203	0.188	0.148	0.104	0.063	0.04	0.714	0.667	0.499	0.328	0.198	0.109	0.317	0.382	0.341	0.326	0.264	0.171
	148.8	0.204	0.189	0.148	0.104	0.063	0.04	0.713	0.666	0.499	0.327	0.197	0.109	0.317	0.382	0.341	0.326	0.264	0.171
	149	0.204	0.189	0.148	0.105	0.063	0.04	0.713	0.667	0.499	0.328	0.197	0.109	0.317	0.382	0.342	0.326	0.264	0.171
	149.2	0.204	0.189	0.148	0.105	0.063	0.04	0.713	0.667	0.499	0.328	0.197	0.11	0.317	0.383	0.342	0.326	0.264	0.171
	149.4	0.204	0.188	0.148	0.105	0.063	0.04	0.713	0.667	0.5	0.329	0.197	0.11	0.317	0.382	0.341	0.325	0.263	0.17
	149.6	0.204	0.188	0.148	0.105	0.063	0.04	0.713	0.668	0.5	0.329	0.197	0.11	0.317	0.382	0.342	0.325	0.263	0.17
	149.8	0.204	0.189	0.148	0.105	0.063	0.04	0.713	0.668	0.5	0.33	0.197	0.111	0.317	0.383	0.342	0.325	0.263	0.17
	150.001	0.204	0.189	0.148	0.105	0.063	0.04	0.713	0.668	0.5	0.33	0.197	0.111	0.317	0.383	0.342	0.325	0.263	0.17
	150.201	0.203	0.187	0.147	0.104	0.062	0.039	0.713	0.668	0.501	0.33	0.197	0.111	0.317	0.383	0.342	0.325	0.263	0.171
	150.401	0.202	0.186	0.146	0.104	0.062	0.038	0.713	0.668	0.501	0.329	0.197	0.111	0.317	0.384	0.342	0.325	0.264	0.172
	150.601	0.2	0.185	0.145	0.103	0.06	0.037	0.713	0.669	0.501	0.329	0.198	0.111	0.318	0.384	0.342	0.326	0.265	0.173
	150.801	0.199	0.184	0.144	0.103	0.06	0.037	0.713	0.669	0.501	0.329	0.198	0.112	0.317	0.384	0.341	0.325	0.264	0.172
	151.001	0.196	0.182	0.143	0.101	0.059	0.035	0.713	0.669	0.501	0.329	0.198	0.112	0.317	0.384	0.341	0.325	0.265	0.173
	151.201	0.195	0.181	0.143	0.101	0.059	0.035	0.713	0.67	0.502	0.329	0.198	0.112	0.317	0.384	0.341	0.326	0.266	0.174
	151.401	0.194	0.18	0.142	0.101	0.059	0.035	0.713	0.67	0.502	0.329	0.198	0.113	0.316	0.383	0.34	0.325	0.265	0.174
	151.601	0.192	0.179	0.141	0.1	0.059	0.035	0.713	0.671	0.502	0.329	0.199	0.113	0.315	0.383	0.34	0.325	0.265	0.175
	151.801	0.191	0.178	0.14	0.1	0.059	0.035	0.713	0.67	0.502	0.328	0.198	0.112	0.315	0.383	0.341	0.325	0.265	0.176
	152.001	0.189	0.177	0.14	0.099	0.059	0.035	0.713	0.67	0.502	0.328	0.198	0.113	0.315	0.383	0.341	0.325	0.265	0.176
	152.201	0.187	0.176	0.139	0.099	0.059	0.036	0.713	0.67	0.502	0.328	0.198	0.113	0.315	0.383	0.341	0.325	0.265	0.176
	152.401	0.186	0.175	0.139	0.098	0.059	0.036	0.713	0.669	0.502	0.328	0.198	0.114	0.315	0.383	0.342	0.325	0.265	0.177
	152.601	0.185	0.174	0.138	0.098	0.059	0.036	0.713	0.67	0.502	0.328	0.199	0.114	0.314	0.384	0.342	0.325	0.265	0.177
	152.801	0.183	0.173	0.138	0.098	0.059	0.035	0.712	0.669	0.502	0.328	0.199	0.114	0.314	0.383	0.341	0.324	0.264	0.176
	153.001	0.182	0.172	0.138	0.097	0.059	0.035	0.712	0.669	0.502	0.329	0.199	0.114	0.314	0.384	0.342	0.325	0.265	0.177
	153.201	0.179	0.17	0.136	0.096	0.058	0.033	0.712	0.669	0.501	0.329	0.199	0.113	0.314	0.384	0.341	0.325	0.265	0.177
	153.401	0.178	0.17	0.136	0.097	0.059	0.034	0.712	0.669	0.501	0.329	0.199	0.113	0.314	0.385	0.341	0.325	0.265	0.177
	153.601	0.177	0.169	0.136	0.097	0.058	0.034	0.712	0.669	0.501	0.329	0.199	0.114	0.313	0.385	0.342	0.324	0.265	0.177
	153.801	0.175	0.167	0.135	0.096	0.058	0.034	0.712	0.669	0.501	0.329	0.199	0.114	0.313	0.385	0.342	0.325	0.265	0.177
	154.001	0.174	0.166	0.134	0.096	0.058	0.035	0.711	0.669	0.501	0.329	0.199	0.114	0.314	0.386	0.343	0.326	0.265	0.178
	154.201	0.173	0.165	0.133	0.095	0.058	0.035	0.711	0.669	0.501	0.33	0.199	0.114	0.314	0.386	0.343	0.326	0.265	0.178
	154.401	0.171	0.164	0.133	0.095	0.057	0.034	0.711	0.669	0.501	0.33	0.199	0.114	0.314	0.386	0.343	0.326	0.265	0.178
	154.601	0.17	0.163	0.132	0.095	0.057	0.034	0.711	0.669	0.501	0.33	0.2	0.114	0.315	0.386	0.343	0.327	0.266	0.179
	154.801	0.168	0.162	0.131	0.094	0.057	0.034	0.711	0.669	0.501	0.33	0.2	0.114	0.315	0.386	0.343	0.327	0.266	0.179
	155.001	0.167	0.161	0.13	0.094	0.057	0.034	0.711	0.67	0.501	0.331	0.2	0.114	0.314	0.385	0.343	0.328	0.266	0.179
	155.201	0.167	0.161	0.131	0.094	0.057	0.035	0.71	0.67	0.501	0.331	0.2	0.113	0.314	0.383	0.342	0.327	0.265	0.178
	155.401	0.166	0.16	0.13	0.094	0.057	0.035	0.71	0.669	0.501	0.331	0.199	0.113	0.314	0.384	0.343	0.328	0.266	0.179
	155.601	0.165	0.159	0.129	0.093	0.057	0.035	0.71	0.669	0.501	0.331	0.199	0.113	0.314	0.384	0.343	0.327	0.266	0.179
	155.801	0.163	0.157	0.127	0.092	0.055	0.035	0.71	0.67	0.501	0.331	0.199	0.114	0.314	0.383	0.342	0.327	0.265	0.178
	156.001	0.162	0.157	0.126	0.091	0.055	0.035	0.71	0.669	0.501	0.33	0.199	0.114	0.314	0.382	0.342	0.326	0.265	0.178
	156.201	0.161	0.156	0.126	0.091	0.055	0.035	0.71	0.669	0.501	0.33	0.199	0.114	0.313	0.381	0.341	0.326	0.264	0.177
	156.401	0.159	0.155	0.125	0.091	0.055	0.035	0.709	0.668	0.5	0.329	0.198	0.114	0.314	0.382	0.342	0.327	0.266	0.178
	156.601	0.158	0.154	0.125	0.091	0.055	0.035	0.709	0.668	0.499	0.329	0.198	0.114	0.313	0.381	0.341	0.326	0.264	0.177
	156.801	0.157	0.153	0.124	0.09	0.054	0.035	0.71	0.669	0.5	0.33	0.199	0.115	0.313	0.381	0.341	0.325	0.264	0.177
	157.001	0.156	0.152	0.124	0.09	0.054	0.035	0.71	0.668	0.5	0.33	0.199	0.115	0.312	0.382	0.34	0.325	0.264	0.177
	157.201	0.154	0.15	0.122	0.089	0.053	0.034	0.71	0.668	0.5	0.329	0.199	0.115	0.312	0.382	0.34	0.325	0.264	0.177
	157.401	0.155	0.15	0.122	0.09	0.054	0.035	0.709	0.668	0.501	0.329	0.199	0.115	0.312	0.383	0.34	0.325	0.264	0.177
	157.601	0.154	0.149	0.122	0.09	0.053	0.035	0.709	0.667	0.5	0.329	0.199	0.115	0.311	0.383	0.34	0.325	0.264	0.177
	157.801	0.153	0.148	0.122	0.089	0.053	0.035	0.709	0.667	0.5	0.329	0.198	0.114	0.311	0.383	0.34	0.325	0.264	0.178
	158.001	0.152	0.147	0.121	0.089	0.053	0.035	0.709	0.667	0.501	0.329	0.198	0.114	0.311	0.383	0.34	0.325	0.264	0.178
	158.201	0.152	0.146	0.121	0.088	0.053	0.034	0.708	0.666	0.501	0.329	0.198	0.114	0.31	0.382	0.34	0.325	0.264	0.178
	158.401	0.151	0.146	0.12	0.088	0.053	0.034	0.708	0.665	0.5	0.329	0.199	0.114	0.31	0.382	0.34	0.324	0.264	0.178
	158.601	0.15	0.145	0.12	0.088	0.053	0.033	0.708	0.665	0.5	0.329	0.199	0.114	0.311	0.383	0.34	0.325	0.265	0.179
	158.801	0.149	0.144	0.119	0.087	0.052	0.033	0.708	0.665	0.5	0.329	0.198	0.113	0.31	0.382	0.34	0.325	0.265	0.179
	159.001	0.149	0.144	0.119	0.087	0.052	0.033	0.708	0.665	0.5	0.33	0.198	0.113	0.31	0.382	0.34	0.325	0.265	0.179
	159.201	0.148	0.144	0.118	0.086	0.052	0.032	0.708	0.665	0.5	0.329	0.198	0.113	0.31	0.381	0.34	0.325	0.265	0.179
	159.401	0.147	0.143	0.117	0.086	0.052	0.032	0.708	0.666	0.5	0.329	0.198	0.113	0.31	0.381	0.339	0.325	0.265	0.179
	159.601	0.145	0.142	0.116	0.085	0.051	0.031	0.708	0.666	0.5	0.329	0.198	0.113	0.31	0.381	0.339	0.325	0.265	0.179
	159.801	0.145	0.141	0.116	0.085	0.051	0.031	0.707	0.666	0.5	0.329	0.198	0.113	0.31	0.381	0.339	0.325	0.266	0.179
	160.001	0.143	0.141	0.115	0.084	0.051	0.03	0.707	0.665	0.5	0.329	0.198	0.113	0.31	0.38	0.339	0.325	0.266	0.179
	160.201	0.144	0.141	0.116	0.085	0.052	0.031	0.707	0.665	0.5	0.329	0.198	0.113	0.309	0.38	0.339	0.325	0.266	0.179
	160.401	0.143	0.14	0.115	0.085	0.052	0.031	0.707	0.666	0.5	0.329	0.198	0.113	0.309	0.381	0.34	0.325	0.266	0.179
	160.601	0.142	0.139	0.115	0.084	0.052	0.031	0.707	0.667	0.501	0.331	0.199	0.114	0.309	0.381	0.34	0.325	0.266	0.179
	160.801	0.14	0.138	0.113	0.083	0.05	0.03	0.707	0.666	0.501	0.331	0.199	0.114	0.309	0.38	0.34	0.325	0.266	0.179
	161.001	0.139	0.137	0.112	0.082	0.05	0.03	0.706	0.665	0.5	0.329	0.198	0.113	0.309	0.381	0.34	0.325	0.266	0.179
	161.201	0.139	0.138	0.113	0.083	0.051	0.031	0.706	0.665	0.501	0.329	0.198	0.113	0.309	0.381	0.341	0.324	0.266	0.178
	161.401	0.137	0.137	0.113	0.083	0.05	0.031	0.705	0.665	0.501	0.329	0.197	0.113	0.309	0.381	0.341	0.324	0.266	0.178
	161.601	0.136	0.136	0.112	0.083	0.05	0.031	0.705	0.665	0.5	0.329	0.197	0.114	0.309	0.381	0.341	0.324	0.266	0.178
	161.801	0.136	0.135	0.112	0.082	0.049	0.031	0.705	0.665	0.5	0.329	0.197	0.114	0.309	0.381	0.341	0.324	0.266	0.178
	162.001	0.135	0.134	0.111	0.082	0.049	0.03	0.705	0.664	0.5	0.329	0.197	0.114	0.309	0.381	0.341	0.324	0.266	0.178
	162.201	0.135	0.134	0.111	0.081	0.048	0.03	0.704	0.664	0.5	0.329	0.197	0.114	0.309	0.381	0.34	0.324	0.266	0.178
	162.401	0.135	0.133	0.11	0.081	0.047	0.031	0.704	0.664	0.5	0.329	0.197	0.114	0.309	0.381	0.34	0.324	0.266	0.178
	162.601	0.134	0.133	0.11	0.08	0.047	0.031	0.704	0.664	0.5	0.329	0.196	0.115	0.309	0.38	0.34	0.324	0.266	0.178
	162.801	0.134	0.133	0.109	0.08	0.046	0.031	0.704	0.665	0.5	0.329	0.196	0.115	0.309	0.38	0.339	0.324	0.266	0.178
	163.001	0.133	0.132	0.108	0.08	0.046	0.03	0.705	0.664	0.5	0.329	0.196	0.115	0.309	0.38	0.339	0.325	0.266	0.178
	163.201	0.133	0.132	0.108	0.08	0.046	0.031	0.705	0.665	0.5	0.328	0.196	0.116	0.309	0.38	0.339	0.325	0.265	0.178
	163.401	0.131	0.13	0.107	0.078	0.046	0.03	0.705	0.665	0.5	0.328	0.197	0.116	0.309	0.38	0.338	0.325	0.266	0.178
	163.601	0.132	0.131	0.107	0.079	0.046	0.03	0.705	0.664	0.499	0.328	0.197	0.115	0.309	0.38	0.338	0.325	0.265	0.179
	163.801	0.131	0.13	0.106	0.079	0.046	0.029	0.705	0.664	0.5	0.328	0.197	0.115	0.309	0.38	0.338	0.325	0.266	0.179
	164.001	0.131	0.129	0.106	0.078	0.046	0.029	0.705	0.664	0.5	0.328	0.197	0.114	0.309	0.379	0.338	0.325	0.266	0.179
	164.201	0.13	0.128	0.105	0.078	0.046	0.029	0.705	0.664	0.499	0.327	0.197	0.114	0.308	0.379	0.338	0.325	0.266	0.179
	164.401	0.129	0.128	0.105	0.077	0.046	0.029	0.705	0.664	0.499	0.327	0.197	0.113	0.308	0.379	0.338	0.325	0.266	0.179
	164.601	0.128	0.128	0.106	0.078	0.047	0.03	0.705	0.664	0.499	0.327	0.197	0.113	0.307	0.379	0.338	0.325	0.266	0.179
	164.801	0.128	0.127	0.106	0.077	0.047	0.029	0.706	0.665	0.5	0.328	0.198	0.113	0.306	0.379	0.339	0.325	0.265	0.179
	165.001	0.127	0.127	0.105	0.078	0.047	0.028	0.706	0.665	0.499	0.328	0.198	0.113	0.307	0.379	0.339	0.325	0.265	0.179
	165.201	0.126	0.126	0.105	0.078	0.047	0.028	0.706	0.665	0.499	0.328	0.198	0.113	0.306	0.379	0.339	0.325	0.265	0.179
	165.401	0.125	0.125	0.104	0.077	0.047	0.028	0.706	0.665	0.499	0.328	0.198	0.113	0.306	0.379	0.338	0.325	0.265	0.178
	165.601	0.125	0.125	0.103	0.077	0.047	0.028	0.706	0.664	0.499	0.328	0.198	0.113	0.306	0.379	0.339	0.325	0.264	0.179
	165.801	0.125	0.124	0.103	0.077	0.046	0.028	0.705	0.664	0.499	0.328	0.198	0.113	0.306	0.378	0.339	0.324	0.265	0.178
	166.001	0.126	0.124	0.104	0.077	0.047	0.029	0.706	0.664	0.499	0.328	0.198	0.114	0.306	0.378	0.339	0.324	0.264	0.178
	166.201	0.125	0.123	0.104	0.077	0.047	0.029	0.705	0.663	0.499	0.327	0.197	0.113	0.306	0.378	0.339	0.324	0.264	0.178
	166.401	0.123	0.121	0.102	0.076	0.046	0.028	0.705	0.663	0.498	0.327	0.197	0.113	0.305	0.378	0.339	0.324	0.264	0.178
	166.601	0.123	0.121	0.101	0.076	0.046	0.029	0.705	0.662	0.499	0.328	0.197	0.114	0.306	0.378	0.339	0.324	0.264	0.178
	166.801	0.122	0.121	0.101	0.076	0.046	0.029	0.704	0.662	0.498	0.326	0.196	0.113	0.306	0.378	0.338	0.324	0.264	0.178
	167.001	0.122	0.12	0.1	0.075	0.046	0.029	0.704	0.661	0.498	0.327	0.196	0.113	0.306	0.378	0.338	0.324	0.264	0.178
	167.201	0.121	0.119	0.1	0.074	0.045	0.029	0.704	0.661	0.498	0.327	0.197	0.113	0.306	0.378	0.338	0.324	0.264	0.178
	167.401	0.121	0.119	0.099	0.074	0.045	0.029	0.702	0.66	0.498	0.326	0.196	0.112	0.306	0.378	0.338	0.324	0.265	0.179
	167.601	0.121	0.118	0.098	0.074	0.045	0.029	0.702	0.66	0.498	0.326	0.196	0.113	0.306	0.378	0.338	0.324	0.265	0.179
	167.801	0.12	0.118	0.098	0.073	0.045	0.029	0.702	0.66	0.497	0.326	0.196	0.113	0.306	0.379	0.338	0.324	0.265	0.179
	168.001	0.119	0.117	0.097	0.073	0.045	0.029	0.703	0.66	0.497	0.326	0.196	0.113	0.306	0.379	0.338	0.325	0.265	0.179
	168.201	0.119	0.116	0.097	0.072	0.044	0.029	0.703	0.661	0.498	0.327	0.196	0.114	0.305	0.378	0.337	0.324	0.264	0.179
	168.401	0.118	0.116	0.097	0.072	0.044	0.03	0.703	0.661	0.498	0.327	0.196	0.114	0.304	0.378	0.337	0.324	0.264	0.179
	168.601	0.117	0.116	0.097	0.072	0.045	0.029	0.703	0.661	0.498	0.327	0.196	0.114	0.305	0.379	0.338	0.325	0.265	0.18
	168.801	0.117	0.115	0.096	0.072	0.045	0.029	0.703	0.661	0.499	0.328	0.197	0.115	0.305	0.379	0.338	0.325	0.265	0.179
	169.001	0.117	0.115	0.096	0.072	0.045	0.028	0.703	0.662	0.498	0.328	0.196	0.114	0.305	0.379	0.338	0.325	0.265	0.179
	169.201	0.116	0.115	0.095	0.071	0.044	0.029	0.703	0.662	0.499	0.328	0.196	0.115	0.305	0.379	0.338	0.325	0.265	0.179
	169.401	0.116	0.114	0.095	0.071	0.044	0.028	0.703	0.661	0.499	0.328	0.195	0.115	0.304	0.379	0.338	0.325	0.265	0.179
	169.601	0.116	0.114	0.095	0.071	0.044	0.029	0.703	0.662	0.499	0.328	0.195	0.114	0.305	0.379	0.338	0.324	0.265	0.179
	169.801	0.114	0.113	0.094	0.069	0.042	0.028	0.703	0.662	0.499	0.328	0.195	0.114	0.305	0.378	0.338	0.324	0.265	0.178
	170.001	0.115	0.113	0.095	0.07	0.043	0.029	0.702	0.662	0.498	0.329	0.194	0.114	0.305	0.378	0.338	0.324	0.264	0.178
	170.201	0.114	0.113	0.094	0.07	0.043	0.029	0.702	0.662	0.498	0.329	0.194	0.114	0.305	0.378	0.338	0.324	0.264	0.177
	170.401	0.113	0.112	0.093	0.07	0.042	0.027	0.702	0.662	0.498	0.329	0.195	0.113	0.305	0.377	0.338	0.324	0.265	0.177
	170.601	0.114	0.112	0.093	0.071	0.043	0.028	0.701	0.661	0.498	0.328	0.194	0.112	0.305	0.377	0.338	0.323	0.265	0.177
	170.801	0.112	0.111	0.092	0.07	0.041	0.027	0.702	0.662	0.499	0.328	0.196	0.113	0.304	0.377	0.337	0.323	0.265	0.177
	171.001	0.111	0.111	0.092	0.07	0.041	0.027	0.702	0.662	0.499	0.328	0.196	0.113	0.304	0.377	0.337	0.323	0.265	0.177
	171.201	0.111	0.11	0.091	0.069	0.041	0.026	0.702	0.662	0.499	0.328	0.197	0.112	0.304	0.377	0.337	0.323	0.265	0.177
	171.401	0.111	0.111	0.092	0.07	0.042	0.027	0.702	0.662	0.499	0.328	0.197	0.113	0.304	0.377	0.337	0.323	0.265	0.177
	171.601	0.11	0.11	0.091	0.07	0.042	0.027	0.702	0.662	0.498	0.328	0.197	0.113	0.304	0.376	0.337	0.323	0.265	0.177
	171.801	0.109	0.11	0.09	0.069	0.04	0.026	0.702	0.662	0.498	0.328	0.197	0.113	0.303	0.377	0.337	0.324	0.265	0.178
	172.001	0.109	0.11	0.09	0.07	0.041	0.027	0.702	0.662	0.498	0.328	0.197	0.113	0.303	0.377	0.337	0.324	0.265	0.178
	172.201	0.109	0.11	0.09	0.069	0.041	0.026	0.702	0.663	0.499	0.329	0.198	0.114	0.303	0.377	0.337	0.324	0.265	0.179
	172.401	0.109	0.11	0.091	0.07	0.043	0.027	0.702	0.662	0.499	0.329	0.198	0.114	0.303	0.378	0.338	0.325	0.265	0.18
	172.601	0.109	0.11	0.091	0.07	0.043	0.027	0.702	0.662	0.499	0.328	0.198	0.114	0.303	0.379	0.339	0.325	0.265	0.18
	172.801	0.108	0.109	0.091	0.069	0.043	0.026	0.702	0.662	0.499	0.328	0.198	0.113	0.303	0.378	0.338	0.325	0.265	0.18
	173.001	0.108	0.109	0.09	0.069	0.042	0.026	0.702	0.662	0.499	0.328	0.198	0.113	0.303	0.379	0.339	0.325	0.266	0.18
	173.201	0.108	0.108	0.09	0.068	0.042	0.026	0.701	0.662	0.499	0.327	0.198	0.113	0.304	0.379	0.339	0.325	0.265	0.18
	173.401	0.107	0.107	0.089	0.067	0.04	0.026	0.701	0.662	0.499	0.327	0.197	0.113	0.304	0.378	0.338	0.325	0.265	0.18
	173.601	0.106	0.106	0.089	0.067	0.04	0.026	0.701	0.662	0.499	0.327	0.197	0.113	0.304	0.378	0.338	0.325	0.265	0.18
	173.801	0.106	0.106	0.088	0.066	0.04	0.026	0.701	0.662	0.499	0.327	0.197	0.114	0.304	0.378	0.338	0.325	0.265	0.18
	174.001	0.106	0.105	0.088	0.066	0.039	0.027	0.701	0.662	0.498	0.327	0.197	0.114	0.304	0.378	0.338	0.324	0.266	0.18
	174.201	0.106	0.105	0.088	0.066	0.039	0.027	0.702	0.662	0.498	0.327	0.196	0.113	0.304	0.377	0.338	0.324	0.266	0.18
	174.401	0.105	0.105	0.087	0.066	0.039	0.027	0.702	0.662	0.499	0.327	0.197	0.114	0.304	0.377	0.338	0.325	0.266	0.18
	174.601	0.105	0.105	0.088	0.067	0.041	0.028	0.702	0.662	0.499	0.326	0.197	0.114	0.304	0.377	0.338	0.325	0.266	0.18
	174.801	0.104	0.104	0.086	0.066	0.04	0.027	0.702	0.662	0.498	0.326	0.197	0.114	0.303	0.376	0.336	0.324	0.265	0.179
	175.001	0.104	0.104	0.087	0.066	0.041	0.027	0.701	0.663	0.499	0.326	0.198	0.114	0.303	0.375	0.336	0.324	0.265	0.178
	175.201	0.104	0.104	0.087	0.066	0.041	0.027	0.701	0.662	0.499	0.326	0.198	0.114	0.303	0.375	0.336	0.324	0.265	0.178
	175.401	0.103	0.104	0.086	0.066	0.041	0.027	0.701	0.663	0.498	0.327	0.198	0.114	0.303	0.375	0.336	0.324	0.265	0.178
	175.601	0.103	0.104	0.086	0.066	0.042	0.027	0.701	0.663	0.498	0.327	0.198	0.114	0.303	0.375	0.336	0.324	0.265	0.178
	175.801	0.102	0.103	0.086	0.066	0.042	0.026	0.701	0.662	0.499	0.327	0.198	0.113	0.302	0.375	0.336	0.324	0.265	0.178
	176.001	0.102	0.103	0.085	0.065	0.041	0.025	0.7	0.662	0.499	0.327	0.198	0.113	0.303	0.375	0.337	0.324	0.265	0.177
	176.201	0.102	0.103	0.085	0.065	0.042	0.025	0.7	0.662	0.499	0.328	0.198	0.113	0.304	0.377	0.338	0.325	0.265	0.178
	176.401	0.101	0.103	0.085	0.064	0.042	0.025	0.7	0.662	0.499	0.328	0.198	0.113	0.302	0.376	0.337	0.324	0.264	0.177
	176.601	0.101	0.102	0.085	0.064	0.042	0.025	0.7	0.662	0.499	0.327	0.198	0.113	0.303	0.377	0.338	0.325	0.265	0.178
	176.801	0.1	0.101	0.084	0.063	0.04	0.023	0.7	0.662	0.499	0.328	0.198	0.113	0.303	0.377	0.338	0.324	0.265	0.178
	177.001	0.1	0.1	0.083	0.063	0.039	0.024	0.7	0.662	0.499	0.327	0.197	0.113	0.303	0.377	0.338	0.324	0.265	0.178
	177.201	0.099	0.1	0.083	0.063	0.039	0.024	0.699	0.661	0.498	0.326	0.196	0.111	0.303	0.377	0.338	0.324	0.264	0.178
	177.401	0.099	0.1	0.082	0.063	0.039	0.024	0.7	0.661	0.499	0.327	0.197	0.113	0.302	0.376	0.337	0.322	0.264	0.177
	177.601	0.099	0.099	0.082	0.062	0.038	0.025	0.7	0.661	0.498	0.327	0.197	0.113	0.302	0.376	0.337	0.322	0.263	0.177
	177.801	0.099	0.099	0.082	0.062	0.038	0.025	0.7	0.661	0.498	0.327	0.196	0.114	0.302	0.376	0.337	0.321	0.264	0.177
	178.001	0.098	0.099	0.082	0.062	0.038	0.025	0.7	0.661	0.497	0.327	0.196	0.114	0.302	0.377	0.338	0.323	0.265	0.178
	178.201	0.098	0.098	0.081	0.061	0.038	0.024	0.7	0.661	0.497	0.327	0.196	0.114	0.301	0.376	0.337	0.321	0.264	0.177
	178.401	0.097	0.098	0.081	0.061	0.037	0.025	0.7	0.661	0.497	0.328	0.196	0.115	0.301	0.377	0.338	0.323	0.265	0.178
	178.601	0.097	0.097	0.081	0.061	0.037	0.024	0.7	0.661	0.497	0.327	0.196	0.115	0.301	0.377	0.338	0.323	0.265	0.179
	178.801	0.097	0.096	0.08	0.061	0.037	0.024	0.699	0.661	0.497	0.327	0.196	0.114	0.3	0.376	0.336	0.322	0.264	0.177
	179.001	0.096	0.096	0.08	0.061	0.037	0.024	0.7	0.661	0.498	0.327	0.197	0.115	0.301	0.376	0.336	0.322	0.264	0.177
	179.201	0.096	0.095	0.08	0.061	0.037	0.023	0.7	0.661	0.498	0.327	0.197	0.115	0.301	0.375	0.336	0.322	0.264	0.177
	179.401	0.095	0.095	0.08	0.061	0.037	0.023	0.7	0.661	0.499	0.328	0.198	0.115	0.301	0.376	0.336	0.322	0.264	0.177
	179.601	0.095	0.095	0.079	0.061	0.037	0.023	0.7	0.661	0.499	0.328	0.199	0.116	0.301	0.376	0.336	0.322	0.265	0.177
	179.801	0.094	0.094	0.079	0.06	0.037	0.023	0.701	0.661	0.5	0.329	0.199	0.116	0.301	0.376	0.336	0.322	0.265	0.177
	180.001	0.094	0.095	0.08	0.061	0.038	0.024	0.7	0.661	0.5	0.329	0.199	0.115	0.302	0.377	0.337	0.323	0.266	0.178
	180.201	0.093	0.094	0.079	0.06	0.037	0.022	0.7	0.661	0.499	0.329	0.199	0.115	0.302	0.377	0.337	0.323	0.266	0.179
	180.401	0.092	0.093	0.078	0.06	0.037	0.022	0.7	0.661	0.499	0.329	0.198	0.115	0.302	0.377	0.337	0.323	0.266	0.179
	180.601	0.092	0.093	0.078	0.06	0.036	0.022	0.7	0.661	0.499	0.33	0.198	0.114	0.302	0.376	0.336	0.323	0.266	0.178
	180.801	0.091	0.093	0.078	0.059	0.035	0.022	0.7	0.661	0.499	0.33	0.198	0.114	0.302	0.376	0.336	0.323	0.265	0.178
	181.001	0.091	0.093	0.077	0.059	0.036	0.023	0.701	0.66	0.499	0.33	0.198	0.114	0.302	0.376	0.336	0.324	0.266	0.179
	181.201	0.09	0.093	0.077	0.059	0.036	0.022	0.701	0.66	0.499	0.33	0.198	0.114	0.302	0.376	0.336	0.323	0.265	0.179
	181.401	0.09	0.093	0.077	0.059	0.036	0.022	0.701	0.661	0.499	0.33	0.198	0.114	0.302	0.376	0.337	0.324	0.265	0.179
	181.601	0.09	0.092	0.077	0.059	0.036	0.022	0.7	0.661	0.499	0.329	0.198	0.114	0.302	0.376	0.337	0.324	0.265	0.179
	181.801	0.09	0.092	0.077	0.058	0.036	0.023	0.7	0.661	0.499	0.329	0.198	0.114	0.301	0.376	0.337	0.324	0.265	0.179
	182.001	0.09	0.091	0.077	0.058	0.036	0.022	0.699	0.661	0.498	0.328	0.197	0.113	0.301	0.376	0.337	0.324	0.265	0.179
	182.201	0.09	0.091	0.076	0.058	0.035	0.022	0.699	0.661	0.498	0.328	0.197	0.113	0.301	0.376	0.337	0.324	0.265	0.179
	182.401	0.09	0.09	0.076	0.058	0.035	0.023	0.7	0.662	0.499	0.329	0.198	0.114	0.301	0.376	0.337	0.324	0.265	0.179
	182.601	0.09	0.09	0.076	0.058	0.035	0.022	0.699	0.661	0.498	0.327	0.197	0.113	0.301	0.375	0.336	0.324	0.265	0.179
	182.801	0.09	0.089	0.075	0.058	0.034	0.023	0.699	0.661	0.499	0.326	0.197	0.113	0.301	0.375	0.337	0.324	0.265	0.178
	183.001	0.091	0.09	0.076	0.059	0.034	0.024	0.697	0.66	0.498	0.325	0.197	0.112	0.301	0.375	0.336	0.324	0.265	0.178
	183.201	0.091	0.09	0.076	0.059	0.034	0.023	0.697	0.66	0.497	0.325	0.197	0.113	0.301	0.376	0.337	0.324	0.265	0.178
	183.401	0.091	0.09	0.075	0.059	0.034	0.023	0.697	0.66	0.497	0.325	0.197	0.112	0.301	0.376	0.337	0.324	0.265	0.177
	183.601	0.091	0.089	0.075	0.059	0.034	0.023	0.697	0.66	0.497	0.325	0.197	0.112	0.301	0.376	0.337	0.324	0.265	0.178
	183.801	0.092	0.09	0.076	0.06	0.035	0.024	0.697	0.66	0.497	0.325	0.197	0.112	0.301	0.376	0.337	0.324	0.265	0.178
	184.001	0.09	0.089	0.075	0.058	0.034	0.022	0.696	0.66	0.497	0.325	0.197	0.112	0.301	0.376	0.337	0.324	0.265	0.178
	184.201	0.09	0.089	0.075	0.058	0.034	0.022	0.697	0.66	0.498	0.326	0.197	0.113	0.301	0.376	0.337	0.324	0.265	0.178
	184.401	0.089	0.089	0.075	0.057	0.034	0.023	0.697	0.659	0.498	0.326	0.197	0.113	0.301	0.376	0.337	0.324	0.265	0.178
	184.601	0.09	0.09	0.076	0.058	0.035	0.024	0.697	0.659	0.498	0.326	0.197	0.113	0.301	0.375	0.337	0.323	0.265	0.178
	184.801	0.089	0.09	0.076	0.058	0.036	0.024	0.697	0.659	0.498	0.326	0.197	0.113	0.301	0.376	0.337	0.323	0.265	0.178
	185.001	0.089	0.089	0.075	0.058	0.036	0.024	0.697	0.659	0.498	0.326	0.197	0.113	0.301	0.375	0.337	0.323	0.265	0.178
	185.201	0.089	0.089	0.075	0.057	0.037	0.024	0.696	0.659	0.499	0.326	0.197	0.113	0.301	0.375	0.337	0.322	0.265	0.178
	185.401	0.088	0.088	0.075	0.057	0.037	0.024	0.697	0.66	0.499	0.327	0.198	0.114	0.3	0.375	0.336	0.322	0.264	0.177
	185.601	0.088	0.088	0.075	0.056	0.037	0.024	0.695	0.658	0.498	0.326	0.197	0.113	0.3	0.374	0.335	0.322	0.264	0.178
	185.801	0.087	0.088	0.075	0.056	0.037	0.024	0.696	0.659	0.498	0.326	0.197	0.112	0.299	0.374	0.335	0.322	0.264	0.178
	186.001	0.087	0.088	0.074	0.056	0.037	0.024	0.697	0.66	0.499	0.327	0.198	0.113	0.3	0.374	0.334	0.322	0.264	0.178
	186.201	0.087	0.087	0.074	0.056	0.036	0.024	0.697	0.659	0.499	0.327	0.199	0.114	0.301	0.375	0.335	0.322	0.265	0.179
	186.401	0.087	0.087	0.074	0.056	0.035	0.024	0.698	0.659	0.499	0.327	0.198	0.114	0.301	0.375	0.334	0.322	0.265	0.179
	186.601	0.085	0.086	0.072	0.055	0.034	0.023	0.696	0.658	0.498	0.326	0.197	0.113	0.301	0.375	0.334	0.323	0.265	0.18
	186.801	0.085	0.086	0.072	0.054	0.033	0.023	0.696	0.658	0.498	0.327	0.197	0.113	0.302	0.375	0.335	0.323	0.266	0.18
	187.001	0.084	0.085	0.072	0.054	0.033	0.022	0.696	0.658	0.497	0.327	0.197	0.113	0.302	0.376	0.335	0.324	0.266	0.18
	187.201	0.084	0.085	0.071	0.054	0.033	0.022	0.696	0.658	0.497	0.327	0.197	0.113	0.302	0.376	0.335	0.324	0.266	0.18
	187.401	0.084	0.084	0.071	0.054	0.032	0.022	0.697	0.659	0.498	0.328	0.198	0.114	0.301	0.376	0.336	0.324	0.266	0.18
	187.601	0.084	0.084	0.071	0.053	0.032	0.022	0.698	0.659	0.498	0.328	0.198	0.114	0.301	0.376	0.336	0.324	0.266	0.18
	187.801	0.084	0.084	0.071	0.053	0.032	0.022	0.698	0.659	0.497	0.328	0.198	0.114	0.301	0.376	0.336	0.325	0.266	0.18
	188.001	0.084	0.084	0.071	0.053	0.032	0.022	0.697	0.659	0.497	0.328	0.198	0.114	0.301	0.376	0.336	0.324	0.266	0.18
	188.201	0.084	0.083	0.07	0.053	0.032	0.022	0.698	0.66	0.498	0.33	0.199	0.115	0.301	0.376	0.337	0.324	0.266	0.18
	188.401	0.083	0.083	0.07	0.053	0.032	0.021	0.698	0.66	0.498	0.329	0.199	0.115	0.301	0.376	0.337	0.324	0.266	0.179
	188.601	0.083	0.083	0.07	0.053	0.032	0.021	0.698	0.66	0.497	0.329	0.198	0.114	0.3	0.376	0.337	0.324	0.266	0.179
	188.801	0.083	0.082	0.07	0.053	0.032	0.021	0.697	0.66	0.497	0.329	0.198	0.114	0.3	0.376	0.337	0.324	0.266	0.178
	189.001	0.083	0.082	0.07	0.052	0.032	0.021	0.697	0.66	0.497	0.329	0.198	0.114	0.3	0.376	0.337	0.324	0.266	0.179
	189.201	0.082	0.082	0.069	0.052	0.032	0.021	0.697	0.66	0.497	0.329	0.199	0.113	0.299	0.375	0.336	0.323	0.266	0.178
	189.401	0.082	0.082	0.069	0.053	0.032	0.021	0.697	0.66	0.497	0.328	0.199	0.113	0.299	0.375	0.336	0.323	0.266	0.178
	189.601	0.082	0.082	0.068	0.052	0.033	0.021	0.697	0.66	0.497	0.328	0.199	0.113	0.3	0.376	0.338	0.324	0.267	0.179
	189.801	0.081	0.081	0.068	0.052	0.033	0.02	0.698	0.661	0.497	0.329	0.2	0.114	0.3	0.376	0.337	0.324	0.267	0.179
	190.001	0.081	0.081	0.067	0.052	0.032	0.021	0.698	0.661	0.497	0.329	0.2	0.114	0.3	0.376	0.337	0.324	0.267	0.179
	190.201	0.081	0.081	0.067	0.052	0.032	0.021	0.698	0.661	0.497	0.33	0.2	0.115	0.3	0.376	0.337	0.324	0.267	0.179
	190.401	0.081	0.081	0.067	0.052	0.032	0.02	0.698	0.661	0.497	0.33	0.2	0.115	0.299	0.375	0.337	0.324	0.267	0.179
	190.601	0.081	0.08	0.067	0.052	0.032	0.021	0.696	0.659	0.497	0.329	0.198	0.115	0.3	0.375	0.337	0.324	0.267	0.179
	190.801	0.081	0.079	0.067	0.052	0.032	0.02	0.696	0.659	0.497	0.329	0.198	0.115	0.299	0.375	0.337	0.324	0.267	0.179
	191.001	0.08	0.079	0.067	0.052	0.032	0.02	0.695	0.658	0.496	0.328	0.197	0.114	0.299	0.375	0.337	0.324	0.267	0.179
	191.201	0.08	0.079	0.066	0.051	0.032	0.021	0.695	0.658	0.496	0.328	0.197	0.114	0.3	0.375	0.337	0.324	0.267	0.179
	191.401	0.082	0.08	0.067	0.052	0.033	0.021	0.695	0.658	0.496	0.328	0.197	0.114	0.299	0.376	0.337	0.324	0.267	0.178
	191.601	0.082	0.081	0.067	0.052	0.033	0.021	0.695	0.658	0.496	0.329	0.197	0.114	0.299	0.376	0.336	0.323	0.267	0.178
	191.801	0.082	0.08	0.067	0.053	0.034	0.021	0.695	0.658	0.496	0.328	0.196	0.114	0.3	0.376	0.336	0.323	0.266	0.178
	192.001	0.081	0.08	0.067	0.053	0.034	0.021	0.695	0.659	0.496	0.328	0.196	0.114	0.299	0.375	0.336	0.323	0.266	0.178
	192.201	0.081	0.08	0.067	0.053	0.034	0.021	0.695	0.659	0.497	0.328	0.196	0.114	0.3	0.375	0.336	0.322	0.266	0.178
	192.401	0.081	0.08	0.067	0.053	0.033	0.021	0.694	0.658	0.496	0.327	0.195	0.113	0.299	0.375	0.336	0.322	0.266	0.178
	192.601	0.082	0.081	0.068	0.053	0.034	0.021	0.695	0.659	0.497	0.328	0.196	0.114	0.299	0.375	0.336	0.322	0.266	0.178
	192.801	0.08	0.079	0.066	0.052	0.033	0.02	0.695	0.659	0.498	0.327	0.196	0.114	0.3	0.375	0.336	0.322	0.265	0.178
	193.001	0.08	0.079	0.066	0.052	0.033	0.021	0.696	0.659	0.498	0.327	0.196	0.114	0.3	0.375	0.336	0.322	0.266	0.178
	193.201	0.08	0.079	0.066	0.052	0.033	0.021	0.696	0.659	0.498	0.327	0.196	0.114	0.3	0.375	0.336	0.322	0.266	0.178
	193.401	0.079	0.079	0.066	0.052	0.033	0.02	0.695	0.659	0.498	0.327	0.197	0.114	0.3	0.375	0.336	0.322	0.266	0.178
	193.601	0.079	0.078	0.066	0.052	0.032	0.02	0.695	0.658	0.498	0.327	0.197	0.114	0.3	0.374	0.336	0.322	0.266	0.178
	193.801	0.078	0.078	0.065	0.052	0.032	0.02	0.696	0.659	0.499	0.328	0.198	0.115	0.299	0.375	0.336	0.322	0.266	0.178
	194.001	0.078	0.077	0.065	0.051	0.031	0.021	0.696	0.659	0.499	0.328	0.198	0.115	0.3	0.375	0.336	0.322	0.266	0.178
	194.201	0.077	0.076	0.065	0.052	0.031	0.02	0.696	0.659	0.499	0.328	0.198	0.116	0.299	0.375	0.336	0.322	0.266	0.179
	194.401	0.078	0.076	0.065	0.051	0.031	0.02	0.696	0.659	0.498	0.327	0.198	0.116	0.299	0.375	0.336	0.322	0.266	0.179
	194.601	0.077	0.076	0.065	0.052	0.031	0.02	0.695	0.659	0.498	0.327	0.198	0.115	0.299	0.375	0.337	0.322	0.266	0.179
	194.801	0.077	0.076	0.064	0.051	0.03	0.02	0.695	0.659	0.498	0.327	0.198	0.115	0.299	0.375	0.337	0.322	0.266	0.179
	195.001	0.076	0.075	0.063	0.05	0.029	0.019	0.695	0.659	0.498	0.327	0.198	0.115	0.298	0.374	0.336	0.321	0.265	0.178
	195.201	0.076	0.075	0.063	0.049	0.029	0.019	0.695	0.659	0.498	0.327	0.197	0.115	0.299	0.376	0.337	0.322	0.266	0.178
	195.401	0.075	0.075	0.062	0.049	0.029	0.018	0.695	0.659	0.498	0.327	0.197	0.115	0.299	0.376	0.337	0.322	0.266	0.178
	195.601	0.074	0.074	0.061	0.048	0.028	0.017	0.695	0.659	0.497	0.326	0.197	0.114	0.298	0.375	0.336	0.321	0.265	0.177
	195.801	0.075	0.075	0.062	0.048	0.03	0.018	0.695	0.66	0.497	0.326	0.198	0.114	0.297	0.375	0.336	0.321	0.265	0.177
	196.001	0.075	0.075	0.062	0.048	0.029	0.018	0.695	0.66	0.497	0.326	0.198	0.114	0.297	0.374	0.336	0.321	0.265	0.177
	196.201	0.074	0.074	0.062	0.047	0.029	0.018	0.695	0.66	0.497	0.326	0.198	0.114	0.297	0.375	0.336	0.32	0.265	0.177
	196.401	0.074	0.074	0.062	0.047	0.029	0.018	0.695	0.66	0.497	0.327	0.198	0.114	0.297	0.375	0.336	0.32	0.265	0.177
	196.601	0.074	0.074	0.062	0.046	0.029	0.018	0.695	0.66	0.497	0.327	0.198	0.114	0.297	0.376	0.337	0.322	0.266	0.178
	196.801	0.075	0.075	0.062	0.047	0.03	0.019	0.695	0.659	0.497	0.327	0.197	0.113	0.297	0.375	0.337	0.321	0.266	0.178
	197.001	0.075	0.075	0.062	0.047	0.03	0.02	0.695	0.66	0.497	0.327	0.197	0.114	0.297	0.375	0.337	0.322	0.266	0.178
	197.201	0.074	0.075	0.062	0.047	0.03	0.019	0.695	0.659	0.497	0.327	0.198	0.114	0.297	0.375	0.337	0.322	0.266	0.179
	197.401	0.074	0.075	0.061	0.046	0.03	0.02	0.695	0.659	0.497	0.327	0.198	0.114	0.298	0.376	0.338	0.323	0.267	0.179
	197.601	0.074	0.074	0.061	0.046	0.029	0.02	0.695	0.659	0.497	0.327	0.198	0.114	0.298	0.376	0.338	0.323	0.267	0.179
	197.801	0.074	0.075	0.062	0.048	0.03	0.021	0.695	0.659	0.497	0.327	0.197	0.114	0.298	0.376	0.338	0.323	0.267	0.179
	198.001	0.074	0.075	0.062	0.048	0.03	0.022	0.695	0.659	0.497	0.327	0.197	0.114	0.298	0.376	0.338	0.323	0.267	0.179
	198.201	0.074	0.075	0.061	0.048	0.029	0.022	0.695	0.659	0.497	0.327	0.197	0.113	0.299	0.377	0.339	0.324	0.268	0.18
	198.401	0.074	0.075	0.061	0.048	0.029	0.021	0.695	0.659	0.497	0.327	0.197	0.113	0.298	0.376	0.338	0.323	0.267	0.179
	198.601	0.072	0.073	0.06	0.048	0.028	0.02	0.695	0.659	0.497	0.327	0.197	0.113	0.298	0.376	0.338	0.323	0.267	0.179
	198.801	0.073	0.073	0.06	0.048	0.028	0.02	0.694	0.659	0.497	0.327	0.197	0.113	0.298	0.376	0.338	0.323	0.267	0.179
	199.001	0.072	0.073	0.06	0.048	0.028	0.02	0.694	0.659	0.497	0.327	0.198	0.113	0.298	0.376	0.338	0.323	0.267	0.178
	199.201	0.072	0.073	0.059	0.048	0.028	0.02	0.695	0.659	0.497	0.327	0.197	0.113	0.3	0.377	0.338	0.324	0.268	0.178
	199.401	0.072	0.073	0.059	0.048	0.028	0.02	0.695	0.659	0.497	0.327	0.198	0.113	0.298	0.375	0.337	0.323	0.267	0.178
	199.601	0.072	0.073	0.059	0.048	0.028	0.019	0.694	0.659	0.497	0.327	0.197	0.113	0.298	0.375	0.337	0.323	0.267	0.178
	199.801	0.072	0.073	0.059	0.048	0.028	0.019	0.695	0.658	0.497	0.327	0.198	0.113	0.299	0.376	0.338	0.324	0.268	0.179
	200.001	0.072	0.073	0.059	0.047	0.028	0.019	0.695	0.658	0.497	0.328	0.197	0.113	0.3	0.376	0.338	0.324	0.268	0.179
	200.201	0.071	0.071	0.057	0.046	0.027	0.018	0.694	0.658	0.497	0.328	0.197	0.113	0.299	0.376	0.338	0.324	0.268	0.179
	200.401	0.071	0.072	0.057	0.046	0.027	0.018	0.693	0.657	0.496	0.327	0.196	0.113	0.3	0.376	0.339	0.325	0.269	0.18
	200.601	0.071	0.072	0.057	0.046	0.028	0.018	0.693	0.656	0.497	0.327	0.196	0.113	0.299	0.375	0.338	0.325	0.267	0.18
	200.801	0.07	0.072	0.057	0.046	0.027	0.017	0.693	0.656	0.497	0.327	0.195	0.113	0.299	0.375	0.337	0.325	0.267	0.179
	201.001	0.07	0.072	0.057	0.045	0.028	0.017	0.693	0.656	0.497	0.327	0.196	0.113	0.299	0.375	0.337	0.325	0.267	0.179
	201.201	0.07	0.072	0.057	0.046	0.028	0.017	0.692	0.656	0.497	0.327	0.196	0.113	0.299	0.375	0.337	0.325	0.267	0.179
	201.401	0.07	0.071	0.057	0.045	0.027	0.018	0.692	0.656	0.497	0.326	0.196	0.113	0.299	0.375	0.337	0.325	0.267	0.179
	201.601	0.07	0.071	0.057	0.045	0.027	0.018	0.692	0.656	0.497	0.326	0.196	0.113	0.299	0.375	0.337	0.325	0.267	0.179
	201.801	0.071	0.072	0.058	0.045	0.028	0.018	0.692	0.656	0.496	0.326	0.196	0.113	0.298	0.374	0.337	0.324	0.266	0.178
	202.001	0.069	0.07	0.056	0.044	0.027	0.017	0.692	0.656	0.496	0.326	0.196	0.113	0.298	0.374	0.336	0.324	0.266	0.178
	202.201	0.07	0.071	0.057	0.045	0.028	0.018	0.692	0.656	0.496	0.326	0.197	0.113	0.298	0.374	0.336	0.324	0.266	0.178
	202.401	0.069	0.07	0.056	0.044	0.027	0.017	0.692	0.655	0.496	0.326	0.197	0.113	0.297	0.374	0.336	0.324	0.265	0.178
	202.601	0.07	0.071	0.058	0.044	0.028	0.018	0.693	0.656	0.497	0.327	0.198	0.114	0.297	0.374	0.336	0.324	0.265	0.178
	202.801	0.07	0.07	0.057	0.044	0.028	0.017	0.693	0.656	0.497	0.327	0.198	0.114	0.298	0.374	0.336	0.324	0.265	0.179
	203.001	0.07	0.07	0.057	0.044	0.028	0.018	0.693	0.656	0.497	0.327	0.198	0.113	0.297	0.373	0.335	0.323	0.264	0.177
	203.201	0.068	0.069	0.056	0.043	0.027	0.016	0.693	0.656	0.496	0.327	0.198	0.114	0.298	0.374	0.336	0.324	0.265	0.179
	203.401	0.068	0.069	0.056	0.043	0.026	0.017	0.693	0.656	0.497	0.327	0.198	0.114	0.297	0.373	0.335	0.322	0.264	0.178
	203.601	0.069	0.07	0.058	0.044	0.027	0.018	0.693	0.656	0.497	0.327	0.197	0.114	0.297	0.373	0.335	0.322	0.264	0.178
	203.801	0.069	0.069	0.057	0.044	0.027	0.018	0.694	0.657	0.497	0.328	0.198	0.115	0.298	0.374	0.336	0.323	0.266	0.179
	204.001	0.069	0.07	0.057	0.043	0.027	0.018	0.694	0.657	0.498	0.328	0.198	0.115	0.298	0.374	0.336	0.323	0.266	0.179
	204.201	0.069	0.069	0.057	0.043	0.027	0.018	0.694	0.657	0.498	0.328	0.198	0.115	0.298	0.374	0.336	0.323	0.266	0.179
	204.401	0.068	0.069	0.057	0.043	0.027	0.018	0.694	0.657	0.498	0.328	0.198	0.115	0.298	0.374	0.336	0.323	0.266	0.179
	204.601	0.069	0.07	0.058	0.044	0.028	0.019	0.695	0.658	0.498	0.328	0.198	0.115	0.298	0.374	0.336	0.324	0.266	0.178
	204.801	0.069	0.069	0.058	0.044	0.028	0.019	0.695	0.658	0.498	0.328	0.198	0.115	0.299	0.375	0.336	0.325	0.268	0.179
	205.001	0.069	0.069	0.058	0.044	0.028	0.019	0.694	0.658	0.498	0.328	0.198	0.115	0.298	0.374	0.336	0.324	0.267	0.178
	205.201	0.069	0.069	0.058	0.044	0.028	0.019	0.694	0.659	0.498	0.328	0.198	0.115	0.299	0.374	0.336	0.324	0.267	0.178
	205.401	0.069	0.069	0.058	0.044	0.028	0.019	0.694	0.659	0.498	0.327	0.198	0.115	0.298	0.374	0.335	0.324	0.267	0.179
	205.601	0.069	0.07	0.058	0.045	0.028	0.02	0.694	0.659	0.498	0.327	0.199	0.115	0.298	0.374	0.335	0.323	0.267	0.178
	205.801	0.069	0.069	0.058	0.045	0.028	0.02	0.694	0.659	0.498	0.327	0.198	0.115	0.299	0.373	0.335	0.324	0.267	0.179
	206.001	0.069	0.069	0.057	0.045	0.029	0.021	0.692	0.657	0.497	0.326	0.197	0.114	0.298	0.373	0.335	0.324	0.268	0.179
	206.201	0.069	0.069	0.057	0.045	0.028	0.021	0.692	0.657	0.497	0.326	0.198	0.113	0.297	0.372	0.334	0.323	0.266	0.178
	206.401	0.068	0.069	0.057	0.045	0.028	0.021	0.692	0.657	0.497	0.326	0.198	0.113	0.297	0.372	0.334	0.323	0.266	0.179
	206.601	0.068	0.069	0.057	0.044	0.028	0.02	0.692	0.656	0.497	0.326	0.198	0.113	0.297	0.372	0.334	0.323	0.266	0.179
	206.801	0.068	0.069	0.057	0.045	0.028	0.02	0.691	0.656	0.497	0.326	0.197	0.113	0.297	0.372	0.334	0.323	0.266	0.179
	207.001	0.068	0.069	0.057	0.044	0.028	0.02	0.691	0.656	0.496	0.326	0.197	0.113	0.296	0.372	0.335	0.323	0.266	0.179
	207.201	0.066	0.068	0.056	0.043	0.026	0.019	0.69	0.656	0.496	0.326	0.197	0.114	0.296	0.372	0.334	0.322	0.266	0.179
	207.401	0.067	0.067	0.057	0.043	0.026	0.019	0.69	0.656	0.496	0.326	0.197	0.114	0.296	0.372	0.335	0.322	0.266	0.179
	207.601	0.066	0.067	0.057	0.043	0.026	0.019	0.69	0.656	0.496	0.326	0.196	0.114	0.296	0.372	0.334	0.322	0.265	0.179
	207.801	0.067	0.067	0.057	0.043	0.026	0.019	0.691	0.656	0.496	0.326	0.196	0.114	0.295	0.372	0.334	0.322	0.266	0.179
	208.001	0.067	0.067	0.057	0.042	0.026	0.019	0.691	0.656	0.496	0.326	0.197	0.114	0.295	0.372	0.334	0.322	0.266	0.179
	208.201	0.066	0.065	0.056	0.041	0.025	0.018	0.691	0.656	0.495	0.326	0.197	0.114	0.296	0.373	0.335	0.322	0.267	0.179
	208.401	0.066	0.066	0.056	0.041	0.024	0.017	0.692	0.657	0.496	0.327	0.197	0.115	0.295	0.373	0.335	0.322	0.266	0.179
	208.601	0.066	0.066	0.056	0.041	0.024	0.017	0.691	0.657	0.495	0.326	0.197	0.114	0.295	0.373	0.335	0.322	0.266	0.179
	208.801	0.067	0.066	0.055	0.042	0.024	0.017	0.691	0.657	0.495	0.326	0.197	0.114	0.296	0.373	0.336	0.323	0.267	0.179
	209.001	0.067	0.066	0.055	0.042	0.024	0.017	0.691	0.657	0.495	0.326	0.197	0.114	0.295	0.372	0.336	0.323	0.267	0.179
	209.201	0.067	0.066	0.054	0.042	0.024	0.016	0.691	0.657	0.495	0.326	0.197	0.115	0.296	0.372	0.335	0.323	0.267	0.178
	209.401	0.067	0.065	0.054	0.042	0.024	0.016	0.691	0.657	0.495	0.326	0.197	0.114	0.296	0.372	0.336	0.323	0.267	0.178
	209.601	0.067	0.065	0.053	0.042	0.024	0.016	0.691	0.657	0.495	0.326	0.197	0.114	0.296	0.372	0.336	0.323	0.267	0.178
	209.801	0.067	0.065	0.053	0.042	0.024	0.016	0.691	0.657	0.495	0.326	0.197	0.114	0.296	0.372	0.335	0.323	0.267	0.178
	210.001	0.066	0.065	0.053	0.042	0.025	0.016	0.691	0.656	0.496	0.326	0.197	0.114	0.296	0.372	0.335	0.323	0.267	0.178
	210.201	0.067	0.065	0.053	0.042	0.025	0.017	0.691	0.656	0.496	0.326	0.197	0.114	0.297	0.373	0.335	0.323	0.266	0.178
	210.401	0.067	0.065	0.053	0.042	0.025	0.016	0.691	0.656	0.496	0.326	0.197	0.114	0.297	0.373	0.335	0.323	0.267	0.178
	210.601	0.067	0.064	0.053	0.042	0.025	0.016	0.691	0.656	0.496	0.326	0.197	0.114	0.297	0.373	0.335	0.323	0.267	0.178
	210.801	0.066	0.064	0.053	0.042	0.025	0.016	0.691	0.656	0.496	0.326	0.197	0.114	0.296	0.372	0.334	0.322	0.266	0.177
	211.001	0.066	0.064	0.053	0.041	0.025	0.016	0.692	0.656	0.498	0.327	0.198	0.116	0.296	0.372	0.334	0.322	0.266	0.177
	211.201	0.066	0.064	0.053	0.041	0.025	0.016	0.692	0.656	0.498	0.327	0.197	0.116	0.296	0.372	0.334	0.321	0.265	0.177
	211.401	0.066	0.063	0.053	0.041	0.025	0.016	0.692	0.656	0.498	0.326	0.198	0.115	0.296	0.372	0.334	0.321	0.265	0.177
	211.601	0.065	0.063	0.053	0.041	0.025	0.017	0.692	0.656	0.498	0.327	0.197	0.115	0.296	0.372	0.334	0.321	0.266	0.178
	211.801	0.065	0.063	0.053	0.041	0.026	0.017	0.692	0.656	0.498	0.327	0.197	0.115	0.296	0.371	0.334	0.321	0.265	0.177
	212.001	0.065	0.063	0.053	0.041	0.026	0.017	0.692	0.656	0.498	0.326	0.197	0.114	0.296	0.371	0.334	0.321	0.265	0.177
	212.201	0.064	0.063	0.053	0.041	0.026	0.017	0.692	0.655	0.498	0.326	0.197	0.114	0.297	0.373	0.335	0.322	0.266	0.178
	212.401	0.064	0.063	0.052	0.04	0.025	0.017	0.691	0.655	0.498	0.326	0.197	0.114	0.297	0.373	0.335	0.322	0.266	0.178
	212.601	0.064	0.063	0.053	0.04	0.026	0.017	0.69	0.654	0.497	0.325	0.196	0.113	0.297	0.372	0.335	0.322	0.266	0.178
	212.801	0.065	0.064	0.053	0.041	0.026	0.018	0.69	0.654	0.496	0.326	0.196	0.113	0.297	0.372	0.336	0.322	0.266	0.178
	213.001	0.065	0.064	0.053	0.041	0.026	0.018	0.69	0.654	0.496	0.325	0.196	0.113	0.297	0.372	0.336	0.322	0.266	0.178
	213.201	0.064	0.063	0.052	0.04	0.025	0.017	0.69	0.654	0.496	0.325	0.196	0.113	0.297	0.372	0.335	0.322	0.266	0.178
	213.401	0.064	0.063	0.052	0.04	0.025	0.017	0.69	0.654	0.495	0.325	0.196	0.113	0.297	0.372	0.335	0.322	0.266	0.178
	213.601	0.063	0.062	0.053	0.04	0.025	0.017	0.69	0.654	0.495	0.325	0.195	0.113	0.296	0.372	0.335	0.322	0.266	0.178
	213.801	0.063	0.062	0.053	0.04	0.025	0.016	0.69	0.653	0.495	0.324	0.194	0.112	0.296	0.372	0.335	0.322	0.265	0.178
	214.001	0.063	0.062	0.053	0.04	0.025	0.016	0.691	0.654	0.496	0.325	0.195	0.113	0.296	0.372	0.335	0.322	0.265	0.178
	214.201	0.063	0.062	0.052	0.039	0.025	0.016	0.691	0.655	0.495	0.325	0.196	0.113	0.295	0.372	0.335	0.322	0.265	0.177
	214.401	0.063	0.062	0.052	0.039	0.025	0.016	0.691	0.655	0.495	0.325	0.196	0.113	0.295	0.373	0.335	0.321	0.265	0.177
	214.601	0.062	0.062	0.052	0.039	0.025	0.016	0.691	0.655	0.495	0.325	0.196	0.113	0.295	0.372	0.334	0.321	0.265	0.177
	214.801	0.062	0.062	0.052	0.039	0.025	0.016	0.691	0.656	0.496	0.326	0.197	0.114	0.296	0.373	0.334	0.322	0.265	0.177
	215.001	0.062	0.062	0.052	0.039	0.025	0.016	0.691	0.656	0.496	0.326	0.198	0.114	0.296	0.373	0.334	0.321	0.266	0.177
	215.201	0.062	0.061	0.052	0.039	0.025	0.016	0.691	0.657	0.496	0.326	0.198	0.114	0.296	0.373	0.334	0.321	0.266	0.177
	215.401	0.061	0.061	0.052	0.039	0.025	0.016	0.691	0.657	0.496	0.326	0.198	0.114	0.296	0.373	0.334	0.321	0.266	0.177
	215.601	0.061	0.061	0.051	0.039	0.025	0.016	0.691	0.657	0.497	0.326	0.197	0.114	0.296	0.373	0.334	0.321	0.266	0.177
	215.801	0.061	0.061	0.051	0.039	0.025	0.016	0.691	0.656	0.497	0.326	0.197	0.113	0.298	0.374	0.335	0.322	0.267	0.178
	216.001	0.06	0.06	0.05	0.038	0.023	0.015	0.69	0.656	0.497	0.326	0.197	0.113	0.298	0.374	0.335	0.322	0.267	0.179
	216.201	0.06	0.06	0.05	0.038	0.024	0.015	0.69	0.656	0.497	0.327	0.197	0.113	0.298	0.374	0.336	0.322	0.267	0.179
	216.401	0.06	0.06	0.05	0.038	0.023	0.015	0.69	0.656	0.497	0.327	0.197	0.113	0.298	0.374	0.336	0.323	0.267	0.179
	216.601	0.061	0.061	0.051	0.039	0.024	0.017	0.69	0.656	0.497	0.327	0.197	0.113	0.298	0.374	0.336	0.323	0.267	0.179
	216.801	0.06	0.06	0.049	0.038	0.023	0.016	0.69	0.656	0.496	0.327	0.197	0.113	0.298	0.374	0.336	0.323	0.267	0.179
	217.001	0.061	0.059	0.049	0.038	0.022	0.016	0.69	0.656	0.496	0.327	0.197	0.112	0.297	0.374	0.336	0.323	0.267	0.179
	217.201	0.061	0.06	0.049	0.038	0.022	0.016	0.69	0.656	0.496	0.326	0.197	0.113	0.296	0.373	0.335	0.322	0.266	0.178
	217.401	0.061	0.06	0.049	0.038	0.022	0.016	0.69	0.655	0.496	0.326	0.196	0.113	0.296	0.373	0.335	0.323	0.266	0.179
	217.601	0.061	0.059	0.049	0.038	0.022	0.016	0.69	0.655	0.496	0.326	0.196	0.113	0.295	0.373	0.335	0.323	0.266	0.178
	217.801	0.062	0.06	0.048	0.038	0.022	0.015	0.691	0.655	0.497	0.327	0.196	0.113	0.295	0.373	0.335	0.323	0.265	0.178
	218.001	0.062	0.06	0.048	0.037	0.022	0.016	0.69	0.654	0.496	0.326	0.196	0.113	0.295	0.373	0.335	0.323	0.266	0.178
	218.201	0.062	0.06	0.048	0.037	0.022	0.015	0.691	0.654	0.496	0.327	0.196	0.114	0.294	0.372	0.333	0.322	0.265	0.177
	218.401	0.062	0.059	0.048	0.037	0.022	0.015	0.69	0.655	0.496	0.327	0.196	0.114	0.294	0.372	0.333	0.322	0.264	0.177
	218.601	0.062	0.06	0.049	0.038	0.022	0.016	0.69	0.654	0.496	0.327	0.196	0.114	0.295	0.372	0.333	0.321	0.265	0.177
	218.801	0.062	0.06	0.049	0.038	0.022	0.016	0.69	0.654	0.496	0.327	0.196	0.114	0.295	0.371	0.332	0.321	0.265	0.176
	219.001	0.061	0.06	0.049	0.038	0.022	0.016	0.69	0.654	0.496	0.327	0.196	0.114	0.295	0.372	0.332	0.321	0.265	0.176
	219.201	0.062	0.061	0.05	0.039	0.023	0.016	0.69	0.654	0.496	0.327	0.196	0.115	0.296	0.372	0.333	0.322	0.266	0.177
	219.401	0.062	0.061	0.05	0.039	0.023	0.016	0.69	0.654	0.496	0.327	0.196	0.114	0.295	0.372	0.333	0.322	0.266	0.177
	219.601	0.062	0.061	0.049	0.039	0.023	0.016	0.69	0.654	0.496	0.327	0.196	0.114	0.297	0.373	0.334	0.323	0.266	0.178
	219.801	0.061	0.061	0.049	0.039	0.023	0.016	0.69	0.654	0.496	0.327	0.196	0.114	0.297	0.373	0.334	0.322	0.266	0.179
	220.001	0.06	0.06	0.048	0.037	0.022	0.015	0.689	0.654	0.495	0.327	0.196	0.114	0.296	0.373	0.334	0.322	0.266	0.179
	220.201	0.061	0.061	0.049	0.038	0.023	0.016	0.689	0.654	0.495	0.327	0.196	0.113	0.297	0.374	0.335	0.323	0.267	0.18
	220.401	0.06	0.061	0.049	0.038	0.023	0.015	0.69	0.654	0.495	0.327	0.196	0.113	0.297	0.374	0.335	0.323	0.267	0.18
	220.601	0.059	0.059	0.048	0.037	0.022	0.014	0.69	0.654	0.495	0.327	0.196	0.114	0.297	0.374	0.335	0.323	0.267	0.18
	220.801	0.059	0.06	0.047	0.037	0.022	0.015	0.69	0.654	0.495	0.327	0.196	0.113	0.298	0.375	0.336	0.324	0.267	0.181
	221.001	0.059	0.059	0.047	0.037	0.022	0.015	0.69	0.654	0.495	0.327	0.196	0.113	0.298	0.375	0.336	0.324	0.267	0.181
	221.201	0.059	0.059	0.047	0.037	0.022	0.015	0.69	0.654	0.496	0.327	0.196	0.113	0.298	0.375	0.337	0.324	0.268	0.181
	221.401	0.059	0.059	0.047	0.037	0.022	0.014	0.688	0.653	0.495	0.326	0.194	0.112	0.298	0.375	0.337	0.324	0.268	0.181
	221.601	0.058	0.059	0.047	0.038	0.023	0.014	0.689	0.653	0.495	0.326	0.194	0.113	0.297	0.374	0.336	0.323	0.267	0.179
	221.801	0.058	0.059	0.047	0.038	0.023	0.014	0.687	0.651	0.494	0.325	0.193	0.111	0.297	0.374	0.336	0.322	0.267	0.179
	222.001	0.058	0.059	0.046	0.038	0.023	0.014	0.687	0.652	0.494	0.325	0.194	0.112	0.296	0.373	0.335	0.322	0.266	0.178
	222.201	0.059	0.06	0.047	0.039	0.024	0.015	0.687	0.652	0.494	0.325	0.194	0.112	0.297	0.373	0.335	0.322	0.266	0.178
	222.401	0.058	0.06	0.047	0.039	0.024	0.015	0.687	0.652	0.493	0.324	0.193	0.112	0.297	0.373	0.335	0.322	0.267	0.178
	222.601	0.058	0.06	0.047	0.039	0.024	0.015	0.686	0.652	0.494	0.324	0.194	0.112	0.297	0.373	0.335	0.322	0.267	0.178
	222.801	0.058	0.06	0.047	0.039	0.024	0.015	0.686	0.652	0.494	0.324	0.194	0.112	0.297	0.373	0.335	0.322	0.267	0.178
	223.001	0.058	0.06	0.047	0.039	0.024	0.015	0.686	0.652	0.494	0.324	0.194	0.111	0.297	0.374	0.335	0.322	0.268	0.179
	223.201	0.059	0.06	0.046	0.038	0.024	0.015	0.685	0.653	0.494	0.323	0.194	0.111	0.297	0.374	0.335	0.322	0.268	0.179
	223.401	0.059	0.059	0.046	0.038	0.024	0.015	0.685	0.652	0.494	0.324	0.194	0.111	0.297	0.374	0.335	0.322	0.268	0.179
	223.601	0.058	0.058	0.045	0.036	0.023	0.014	0.685	0.652	0.493	0.324	0.194	0.111	0.297	0.374	0.335	0.322	0.268	0.179
	223.801	0.058	0.058	0.046	0.036	0.023	0.014	0.685	0.652	0.493	0.324	0.195	0.111	0.297	0.373	0.335	0.322	0.268	0.179
	224.001	0.058	0.058	0.046	0.036	0.023	0.013	0.685	0.652	0.494	0.324	0.195	0.11	0.296	0.373	0.335	0.322	0.268	0.179
	224.201	0.059	0.059	0.047	0.037	0.024	0.014	0.685	0.652	0.494	0.323	0.195	0.11	0.296	0.373	0.334	0.322	0.268	0.179
	224.401	0.059	0.059	0.047	0.037	0.023	0.014	0.687	0.652	0.495	0.325	0.196	0.112	0.296	0.373	0.334	0.322	0.268	0.179
	224.601	0.058	0.058	0.047	0.037	0.023	0.015	0.686	0.652	0.494	0.325	0.196	0.111	0.296	0.374	0.335	0.323	0.268	0.18
	224.801	0.059	0.059	0.046	0.037	0.022	0.015	0.687	0.652	0.495	0.325	0.196	0.111	0.297	0.374	0.335	0.323	0.268	0.18
	225.001	0.058	0.058	0.047	0.037	0.022	0.015	0.687	0.652	0.495	0.325	0.195	0.111	0.297	0.374	0.335	0.323	0.268	0.18
	225.201	0.058	0.058	0.047	0.038	0.022	0.014	0.686	0.652	0.495	0.325	0.196	0.111	0.297	0.374	0.336	0.324	0.268	0.18
	225.401	0.058	0.058	0.047	0.038	0.022	0.014	0.686	0.652	0.495	0.326	0.195	0.111	0.297	0.374	0.336	0.323	0.268	0.18
	225.601	0.059	0.059	0.048	0.039	0.022	0.015	0.686	0.652	0.495	0.326	0.196	0.112	0.296	0.373	0.335	0.322	0.267	0.179
	225.801	0.058	0.058	0.047	0.038	0.021	0.014	0.686	0.651	0.495	0.325	0.196	0.112	0.296	0.373	0.335	0.322	0.266	0.178
	226.001	0.058	0.057	0.046	0.038	0.021	0.014	0.686	0.651	0.495	0.326	0.196	0.112	0.296	0.372	0.335	0.322	0.266	0.178
	226.201	0.057	0.057	0.046	0.038	0.02	0.015	0.686	0.651	0.495	0.326	0.195	0.112	0.296	0.372	0.335	0.322	0.266	0.178
	226.401	0.057	0.057	0.046	0.038	0.02	0.015	0.686	0.651	0.495	0.325	0.195	0.111	0.296	0.372	0.335	0.323	0.266	0.178
	226.601	0.056	0.055	0.045	0.036	0.02	0.013	0.686	0.652	0.495	0.326	0.195	0.112	0.296	0.372	0.335	0.323	0.266	0.179
	226.801	0.056	0.055	0.045	0.036	0.02	0.014	0.687	0.653	0.496	0.326	0.196	0.113	0.296	0.372	0.335	0.323	0.266	0.179
	227.001	0.055	0.055	0.044	0.036	0.02	0.014	0.687	0.653	0.495	0.327	0.196	0.113	0.296	0.373	0.335	0.323	0.266	0.178
	227.201	0.055	0.055	0.044	0.036	0.02	0.015	0.687	0.652	0.495	0.327	0.196	0.112	0.296	0.372	0.335	0.323	0.266	0.178
	227.401	0.055	0.055	0.044	0.035	0.02	0.015	0.687	0.652	0.495	0.327	0.197	0.113	0.296	0.372	0.335	0.322	0.266	0.179
	227.601	0.055	0.055	0.044	0.035	0.02	0.015	0.687	0.652	0.495	0.327	0.196	0.112	0.296	0.372	0.335	0.322	0.266	0.179
	227.801	0.055	0.055	0.044	0.035	0.02	0.015	0.687	0.652	0.495	0.327	0.196	0.113	0.295	0.372	0.335	0.322	0.266	0.179
	228.001	0.054	0.055	0.044	0.035	0.02	0.015	0.687	0.652	0.495	0.327	0.196	0.113	0.295	0.372	0.335	0.322	0.266	0.178
	228.201	0.054	0.055	0.044	0.034	0.02	0.015	0.688	0.653	0.495	0.328	0.197	0.114	0.295	0.372	0.335	0.322	0.265	0.179
	228.401	0.054	0.056	0.044	0.034	0.02	0.016	0.688	0.653	0.495	0.328	0.197	0.114	0.295	0.372	0.334	0.322	0.265	0.178
	228.601	0.055	0.056	0.044	0.034	0.02	0.015	0.688	0.653	0.495	0.327	0.197	0.114	0.294	0.372	0.335	0.322	0.265	0.178
	228.801	0.055	0.056	0.044	0.034	0.019	0.015	0.689	0.653	0.496	0.327	0.197	0.114	0.294	0.372	0.335	0.322	0.265	0.178
	229.001	0.054	0.056	0.044	0.034	0.02	0.015	0.688	0.653	0.496	0.327	0.196	0.115	0.294	0.372	0.335	0.322	0.265	0.178
	229.201	0.054	0.056	0.044	0.034	0.02	0.015	0.688	0.653	0.496	0.327	0.197	0.115	0.295	0.373	0.336	0.323	0.266	0.179
	229.401	0.054	0.056	0.044	0.034	0.02	0.014	0.688	0.653	0.496	0.327	0.197	0.115	0.295	0.374	0.335	0.323	0.267	0.179
	229.601	0.056	0.056	0.045	0.035	0.02	0.015	0.687	0.652	0.495	0.326	0.196	0.114	0.296	0.374	0.335	0.323	0.267	0.179
	229.801	0.055	0.055	0.044	0.035	0.019	0.014	0.688	0.652	0.495	0.326	0.195	0.114	0.296	0.374	0.335	0.323	0.267	0.179
	230.001	0.054	0.055	0.044	0.035	0.019	0.014	0.688	0.653	0.495	0.326	0.195	0.113	0.296	0.374	0.335	0.323	0.267	0.179
	230.201	0.054	0.055	0.044	0.035	0.019	0.014	0.688	0.653	0.495	0.326	0.195	0.113	0.296	0.374	0.335	0.322	0.267	0.179
	230.401	0.054	0.054	0.044	0.035	0.019	0.013	0.688	0.653	0.496	0.326	0.195	0.113	0.297	0.375	0.336	0.323	0.267	0.18
	230.601	0.054	0.054	0.044	0.035	0.019	0.013	0.688	0.653	0.496	0.326	0.195	0.113	0.297	0.375	0.336	0.323	0.268	0.179
	230.801	0.053	0.053	0.043	0.034	0.018	0.012	0.688	0.653	0.495	0.326	0.196	0.113	0.296	0.374	0.335	0.322	0.266	0.178
	231.001	0.054	0.054	0.043	0.035	0.019	0.013	0.687	0.653	0.495	0.326	0.195	0.112	0.296	0.374	0.335	0.322	0.266	0.178
	231.201	0.054	0.054	0.043	0.035	0.019	0.013	0.687	0.653	0.495	0.326	0.195	0.112	0.296	0.373	0.334	0.322	0.266	0.178
	231.401	0.053	0.054	0.043	0.035	0.019	0.013	0.687	0.653	0.495	0.326	0.195	0.112	0.297	0.373	0.334	0.322	0.266	0.178
	231.601	0.054	0.054	0.042	0.035	0.019	0.013	0.687	0.653	0.494	0.326	0.195	0.112	0.296	0.373	0.335	0.322	0.266	0.178
	231.801	0.054	0.055	0.043	0.035	0.021	0.015	0.689	0.653	0.495	0.327	0.196	0.113	0.296	0.373	0.335	0.323	0.266	0.178
	232.001	0.053	0.053	0.041	0.034	0.02	0.014	0.689	0.653	0.494	0.327	0.197	0.113	0.296	0.373	0.335	0.323	0.266	0.178
	232.201	0.053	0.053	0.041	0.033	0.02	0.014	0.69	0.654	0.495	0.327	0.198	0.114	0.295	0.372	0.334	0.321	0.265	0.178
	232.401	0.053	0.054	0.041	0.033	0.019	0.014	0.689	0.654	0.495	0.327	0.198	0.114	0.296	0.373	0.335	0.322	0.267	0.179
	232.601	0.053	0.053	0.042	0.033	0.019	0.014	0.689	0.654	0.495	0.327	0.198	0.114	0.296	0.373	0.335	0.322	0.266	0.179
	232.801	0.054	0.054	0.043	0.034	0.021	0.015	0.689	0.654	0.495	0.327	0.198	0.114	0.296	0.373	0.335	0.322	0.266	0.179
	233.001	0.053	0.053	0.042	0.032	0.02	0.014	0.689	0.654	0.495	0.327	0.198	0.115	0.294	0.372	0.334	0.321	0.265	0.178
	233.201	0.053	0.054	0.041	0.032	0.019	0.014	0.689	0.654	0.495	0.327	0.198	0.115	0.294	0.372	0.333	0.322	0.265	0.178
	233.401	0.053	0.053	0.041	0.032	0.02	0.014	0.688	0.654	0.496	0.327	0.199	0.114	0.294	0.372	0.333	0.322	0.265	0.178
	233.601	0.053	0.054	0.042	0.033	0.019	0.015	0.689	0.655	0.497	0.328	0.199	0.115	0.294	0.372	0.333	0.321	0.265	0.179
	233.801	0.053	0.054	0.042	0.032	0.019	0.015	0.689	0.655	0.497	0.328	0.2	0.116	0.294	0.372	0.333	0.321	0.265	0.178
	234.001	0.053	0.053	0.042	0.032	0.019	0.014	0.688	0.656	0.497	0.328	0.199	0.115	0.294	0.372	0.333	0.321	0.265	0.178
	234.201	0.052	0.052	0.041	0.031	0.018	0.013	0.687	0.655	0.496	0.327	0.198	0.114	0.294	0.372	0.332	0.321	0.265	0.178
	234.401	0.053	0.053	0.042	0.032	0.019	0.013	0.687	0.655	0.496	0.327	0.198	0.114	0.294	0.371	0.333	0.321	0.265	0.178
	234.601	0.051	0.052	0.041	0.031	0.018	0.012	0.687	0.655	0.496	0.327	0.198	0.114	0.294	0.372	0.333	0.321	0.265	0.177
	234.801	0.052	0.052	0.041	0.031	0.018	0.012	0.687	0.655	0.496	0.328	0.198	0.114	0.294	0.371	0.333	0.321	0.265	0.177
	235.001	0.053	0.053	0.041	0.031	0.019	0.013	0.686	0.654	0.495	0.326	0.197	0.113	0.294	0.372	0.332	0.321	0.265	0.177
	235.201	0.052	0.052	0.04	0.03	0.018	0.011	0.687	0.654	0.494	0.326	0.197	0.113	0.294	0.372	0.333	0.321	0.265	0.177
	235.401	0.052	0.052	0.04	0.03	0.019	0.011	0.686	0.653	0.493	0.325	0.196	0.112	0.294	0.372	0.333	0.321	0.266	0.177
	235.601	0.053	0.052	0.041	0.031	0.02	0.012	0.686	0.653	0.493	0.325	0.196	0.112	0.294	0.373	0.334	0.322	0.267	0.178
	235.801	0.052	0.051	0.04	0.03	0.019	0.011	0.687	0.654	0.494	0.326	0.196	0.113	0.295	0.373	0.334	0.322	0.267	0.178
	236.001	0.052	0.052	0.041	0.032	0.019	0.012	0.687	0.654	0.494	0.326	0.196	0.113	0.295	0.373	0.334	0.322	0.267	0.178
	236.201	0.053	0.052	0.042	0.032	0.019	0.013	0.687	0.654	0.494	0.326	0.196	0.113	0.294	0.373	0.334	0.322	0.266	0.178
	236.401	0.053	0.052	0.042	0.032	0.019	0.013	0.687	0.654	0.494	0.326	0.196	0.113	0.294	0.374	0.334	0.322	0.266	0.178
	236.601	0.053	0.052	0.042	0.032	0.02	0.013	0.685	0.652	0.493	0.325	0.196	0.112	0.294	0.373	0.335	0.322	0.266	0.178
	236.801	0.053	0.051	0.041	0.033	0.019	0.013	0.685	0.652	0.493	0.325	0.195	0.112	0.293	0.374	0.334	0.323	0.266	0.178
	237.001	0.053	0.052	0.041	0.033	0.019	0.013	0.686	0.653	0.494	0.327	0.196	0.113	0.293	0.374	0.334	0.322	0.265	0.179
	237.201	0.053	0.051	0.041	0.033	0.019	0.013	0.686	0.653	0.495	0.327	0.196	0.113	0.293	0.373	0.334	0.322	0.266	0.179
	237.401	0.054	0.052	0.042	0.034	0.019	0.015	0.685	0.653	0.496	0.327	0.196	0.113	0.293	0.373	0.334	0.322	0.265	0.178
	237.601	0.054	0.052	0.042	0.034	0.019	0.015	0.685	0.653	0.496	0.326	0.196	0.113	0.293	0.373	0.333	0.322	0.265	0.178
	237.801	0.054	0.052	0.041	0.034	0.019	0.014	0.685	0.653	0.496	0.326	0.196	0.113	0.292	0.372	0.332	0.321	0.264	0.177
	238.001	0.053	0.051	0.041	0.033	0.018	0.014	0.685	0.653	0.496	0.327	0.196	0.112	0.292	0.371	0.332	0.321	0.264	0.177
	238.201	0.053	0.051	0.041	0.033	0.018	0.014	0.685	0.652	0.496	0.327	0.196	0.112	0.293	0.371	0.332	0.321	0.264	0.177
	238.401	0.053	0.051	0.04	0.033	0.018	0.013	0.685	0.652	0.496	0.327	0.196	0.113	0.293	0.37	0.332	0.321	0.264	0.177
	238.601	0.053	0.051	0.04	0.033	0.018	0.013	0.686	0.652	0.497	0.328	0.197	0.114	0.293	0.37	0.332	0.321	0.264	0.177
	238.801	0.052	0.05	0.039	0.032	0.017	0.012	0.685	0.651	0.495	0.327	0.196	0.112	0.293	0.37	0.332	0.321	0.264	0.177
	239.001	0.052	0.049	0.04	0.032	0.017	0.012	0.685	0.651	0.495	0.326	0.196	0.112	0.294	0.37	0.332	0.321	0.264	0.177
	239.201	0.052	0.049	0.04	0.032	0.017	0.011	0.685	0.651	0.495	0.326	0.195	0.112	0.294	0.37	0.332	0.321	0.264	0.177
	239.401	0.05	0.049	0.038	0.03	0.016	0.01	0.685	0.651	0.495	0.326	0.196	0.112	0.294	0.37	0.332	0.321	0.265	0.178
	239.601	0.05	0.049	0.038	0.03	0.016	0.011	0.686	0.652	0.496	0.327	0.196	0.114	0.294	0.371	0.333	0.321	0.265	0.178
	239.801	0.05	0.049	0.038	0.03	0.016	0.01	0.686	0.652	0.496	0.327	0.197	0.113	0.295	0.371	0.332	0.321	0.265	0.178
	240.001	0.051	0.05	0.039	0.031	0.017	0.012	0.686	0.651	0.495	0.327	0.197	0.114	0.295	0.371	0.333	0.321	0.265	0.178
	240.201	0.051	0.05	0.039	0.031	0.017	0.012	0.684	0.65	0.494	0.326	0.196	0.113	0.294	0.37	0.333	0.321	0.265	0.178
	240.401	0.05	0.05	0.038	0.031	0.017	0.012	0.684	0.65	0.494	0.326	0.196	0.113	0.295	0.372	0.334	0.322	0.266	0.179
	240.601	0.051	0.05	0.039	0.031	0.017	0.013	0.684	0.649	0.492	0.325	0.194	0.112	0.294	0.371	0.333	0.321	0.265	0.177
	240.801	0.051	0.05	0.039	0.032	0.017	0.012	0.684	0.65	0.493	0.325	0.194	0.112	0.295	0.372	0.334	0.322	0.266	0.179
	241.001	0.051	0.05	0.039	0.032	0.017	0.013	0.684	0.65	0.493	0.325	0.194	0.112	0.295	0.372	0.334	0.322	0.265	0.178
	241.201	0.051	0.05	0.039	0.032	0.017	0.013	0.684	0.651	0.493	0.325	0.194	0.112	0.295	0.372	0.334	0.322	0.266	0.178
	241.401	0.05	0.05	0.038	0.031	0.017	0.012	0.684	0.651	0.493	0.325	0.194	0.112	0.295	0.372	0.334	0.322	0.266	0.178
	241.601	0.049	0.049	0.037	0.031	0.016	0.011	0.684	0.651	0.493	0.324	0.194	0.111	0.295	0.371	0.334	0.322	0.266	0.178
	241.801	0.049	0.049	0.037	0.031	0.016	0.011	0.685	0.652	0.494	0.325	0.195	0.112	0.295	0.371	0.334	0.322	0.266	0.178
	242.001	0.049	0.049	0.037	0.03	0.015	0.011	0.685	0.652	0.494	0.325	0.195	0.112	0.295	0.371	0.334	0.322	0.267	0.178
	242.201	0.049	0.049	0.037	0.03	0.015	0.011	0.685	0.652	0.494	0.325	0.195	0.112	0.295	0.371	0.334	0.322	0.266	0.178
	242.401	0.049	0.049	0.037	0.03	0.015	0.011	0.685	0.652	0.494	0.325	0.195	0.112	0.295	0.371	0.333	0.322	0.266	0.178
	242.601	0.049	0.049	0.037	0.03	0.015	0.012	0.685	0.652	0.494	0.325	0.195	0.112	0.295	0.371	0.333	0.322	0.266	0.178
	242.801	0.048	0.048	0.037	0.03	0.015	0.012	0.685	0.652	0.494	0.325	0.195	0.112	0.295	0.371	0.333	0.323	0.266	0.178
	243.001	0.048	0.048	0.037	0.029	0.015	0.012	0.686	0.653	0.495	0.326	0.196	0.113	0.295	0.372	0.333	0.323	0.266	0.178
	243.201	0.048	0.048	0.037	0.029	0.015	0.012	0.685	0.651	0.495	0.325	0.195	0.112	0.294	0.372	0.333	0.323	0.266	0.178
	243.401	0.048	0.049	0.037	0.029	0.015	0.012	0.686	0.652	0.496	0.326	0.196	0.113	0.294	0.372	0.333	0.323	0.265	0.178
	243.601	0.049	0.049	0.037	0.028	0.015	0.012	0.686	0.651	0.496	0.326	0.196	0.113	0.294	0.372	0.333	0.323	0.265	0.178
	243.801	0.049	0.049	0.036	0.028	0.015	0.011	0.684	0.65	0.495	0.325	0.195	0.112	0.294	0.372	0.333	0.323	0.265	0.178
	244.001	0.05	0.05	0.037	0.029	0.016	0.012	0.686	0.651	0.496	0.326	0.197	0.113	0.294	0.372	0.333	0.323	0.264	0.178
	244.201	0.05	0.049	0.037	0.03	0.016	0.013	0.686	0.651	0.496	0.326	0.197	0.113	0.294	0.372	0.333	0.323	0.264	0.178
	244.401	0.05	0.049	0.037	0.03	0.016	0.013	0.686	0.651	0.496	0.326	0.196	0.112	0.294	0.372	0.333	0.323	0.264	0.177
	244.601	0.052	0.05	0.038	0.031	0.017	0.013	0.686	0.651	0.496	0.326	0.197	0.113	0.294	0.372	0.333	0.323	0.264	0.177
	244.801	0.051	0.05	0.038	0.031	0.017	0.013	0.685	0.651	0.496	0.327	0.197	0.113	0.294	0.372	0.334	0.322	0.264	0.177
	245.001	0.053	0.05	0.039	0.032	0.018	0.014	0.686	0.652	0.497	0.328	0.197	0.113	0.294	0.372	0.334	0.322	0.264	0.177
	245.201	0.052	0.051	0.039	0.032	0.018	0.013	0.686	0.653	0.497	0.328	0.197	0.114	0.294	0.372	0.334	0.322	0.265	0.177
	245.401	0.051	0.05	0.037	0.03	0.017	0.012	0.685	0.653	0.497	0.328	0.197	0.114	0.294	0.372	0.335	0.323	0.265	0.178
	245.601	0.051	0.05	0.037	0.03	0.018	0.012	0.685	0.653	0.497	0.328	0.197	0.114	0.294	0.372	0.335	0.323	0.266	0.178
	245.801	0.051	0.05	0.037	0.03	0.018	0.012	0.685	0.653	0.497	0.329	0.197	0.114	0.294	0.372	0.335	0.323	0.266	0.179
	246.001	0.051	0.05	0.038	0.03	0.018	0.012	0.685	0.653	0.496	0.329	0.197	0.115	0.294	0.372	0.335	0.323	0.267	0.179
	246.201	0.05	0.05	0.038	0.03	0.018	0.012	0.684	0.652	0.495	0.328	0.196	0.114	0.294	0.372	0.335	0.323	0.266	0.179
	246.401	0.05	0.049	0.038	0.03	0.017	0.012	0.684	0.652	0.494	0.328	0.196	0.114	0.294	0.372	0.335	0.323	0.267	0.179
	246.601	0.05	0.049	0.037	0.03	0.017	0.012	0.684	0.651	0.494	0.328	0.196	0.114	0.294	0.372	0.335	0.323	0.267	0.179
	246.801	0.049	0.049	0.038	0.029	0.017	0.012	0.684	0.651	0.495	0.327	0.196	0.114	0.294	0.372	0.335	0.323	0.267	0.179
	247.001	0.049	0.049	0.038	0.03	0.018	0.012	0.684	0.651	0.495	0.327	0.196	0.114	0.294	0.373	0.335	0.323	0.267	0.179
	247.201	0.049	0.049	0.038	0.029	0.018	0.012	0.684	0.651	0.494	0.327	0.196	0.114	0.294	0.372	0.335	0.323	0.267	0.179
	247.401	0.049	0.049	0.038	0.03	0.018	0.012	0.684	0.651	0.494	0.327	0.197	0.114	0.293	0.372	0.336	0.323	0.267	0.178
	247.601	0.049	0.049	0.038	0.029	0.018	0.012	0.684	0.651	0.494	0.327	0.197	0.114	0.293	0.371	0.335	0.322	0.267	0.177
	247.801	0.049	0.049	0.038	0.029	0.018	0.012	0.684	0.651	0.494	0.327	0.197	0.114	0.294	0.372	0.336	0.323	0.267	0.178
	248.001	0.049	0.049	0.039	0.03	0.019	0.013	0.684	0.651	0.495	0.327	0.197	0.114	0.294	0.372	0.336	0.323	0.267	0.178
	248.201	0.049	0.05	0.039	0.03	0.018	0.013	0.684	0.651	0.495	0.327	0.197	0.114	0.293	0.372	0.335	0.322	0.266	0.177
	248.401	0.049	0.049	0.038	0.03	0.018	0.013	0.684	0.651	0.495	0.327	0.196	0.114	0.293	0.372	0.334	0.322	0.266	0.177
	248.601	0.05	0.05	0.039	0.031	0.019	0.014	0.684	0.651	0.495	0.326	0.196	0.114	0.293	0.372	0.334	0.322	0.266	0.177
	248.801	0.05	0.049	0.039	0.03	0.018	0.013	0.685	0.651	0.495	0.326	0.196	0.114	0.293	0.372	0.334	0.322	0.267	0.178
	249.001	0.051	0.05	0.039	0.031	0.019	0.014	0.685	0.651	0.494	0.326	0.196	0.114	0.293	0.372	0.334	0.322	0.267	0.177
	249.201	0.05	0.05	0.039	0.031	0.018	0.013	0.684	0.65	0.493	0.325	0.195	0.113	0.293	0.372	0.334	0.322	0.266	0.177
	249.401	0.05	0.049	0.039	0.03	0.018	0.013	0.685	0.651	0.494	0.326	0.196	0.114	0.293	0.371	0.334	0.322	0.266	0.178
	249.601	0.051	0.049	0.039	0.031	0.018	0.013	0.684	0.65	0.493	0.326	0.195	0.112	0.293	0.371	0.334	0.322	0.266	0.178
	249.801	0.051	0.049	0.039	0.031	0.018	0.013	0.684	0.65	0.493	0.325	0.195	0.112	0.293	0.371	0.334	0.322	0.265	0.178
	250.001	0.05	0.048	0.038	0.03	0.016	0.012	0.684	0.65	0.493	0.325	0.195	0.112	0.292	0.371	0.334	0.322	0.265	0.178
	250.201	0.051	0.049	0.039	0.031	0.017	0.013	0.683	0.649	0.492	0.324	0.194	0.111	0.292	0.371	0.333	0.322	0.265	0.178
	250.401	0.051	0.049	0.038	0.031	0.017	0.013	0.683	0.648	0.492	0.324	0.194	0.11	0.292	0.371	0.333	0.322	0.265	0.178
	250.601	0.051	0.049	0.038	0.031	0.017	0.013	0.683	0.648	0.492	0.324	0.194	0.11	0.292	0.371	0.334	0.322	0.265	0.178
	250.801	0.05	0.048	0.037	0.03	0.016	0.011	0.684	0.649	0.493	0.325	0.195	0.111	0.291	0.371	0.334	0.322	0.265	0.178
	251.001	0.051	0.048	0.038	0.031	0.016	0.012	0.684	0.649	0.493	0.325	0.195	0.11	0.292	0.371	0.334	0.321	0.265	0.178
	251.201	0.051	0.049	0.038	0.031	0.016	0.012	0.684	0.65	0.493	0.325	0.195	0.11	0.291	0.371	0.334	0.321	0.265	0.178
	251.401	0.051	0.049	0.038	0.031	0.016	0.012	0.684	0.65	0.493	0.325	0.195	0.11	0.291	0.371	0.334	0.321	0.265	0.178
	251.601	0.05	0.049	0.038	0.031	0.016	0.012	0.684	0.65	0.494	0.326	0.196	0.111	0.291	0.371	0.334	0.321	0.265	0.178
	251.801	0.049	0.049	0.038	0.03	0.015	0.012	0.684	0.65	0.494	0.325	0.196	0.11	0.291	0.371	0.334	0.321	0.265	0.177
	252.001	0.049	0.049	0.037	0.03	0.015	0.012	0.685	0.651	0.495	0.326	0.197	0.111	0.291	0.371	0.334	0.32	0.265	0.177
	252.201	0.049	0.05	0.037	0.03	0.015	0.012	0.685	0.651	0.494	0.326	0.196	0.112	0.292	0.371	0.334	0.32	0.265	0.177
	252.401	0.049	0.049	0.037	0.03	0.015	0.012	0.685	0.651	0.494	0.326	0.197	0.112	0.292	0.37	0.334	0.32	0.265	0.177
	252.601	0.049	0.049	0.037	0.03	0.016	0.012	0.684	0.651	0.494	0.326	0.197	0.112	0.292	0.37	0.333	0.32	0.265	0.177
	252.801	0.049	0.05	0.037	0.03	0.016	0.012	0.685	0.652	0.495	0.327	0.198	0.113	0.292	0.37	0.333	0.32	0.266	0.177
	253.001	0.049	0.049	0.036	0.03	0.016	0.012	0.685	0.652	0.495	0.327	0.197	0.113	0.292	0.37	0.333	0.319	0.266	0.176
	253.201	0.049	0.049	0.036	0.03	0.016	0.012	0.685	0.652	0.495	0.327	0.197	0.114	0.292	0.37	0.333	0.319	0.265	0.177
	253.401	0.048	0.047	0.035	0.029	0.016	0.011	0.684	0.652	0.495	0.327	0.197	0.114	0.292	0.37	0.333	0.319	0.266	0.177
	253.601	0.049	0.048	0.036	0.03	0.017	0.012	0.684	0.652	0.494	0.327	0.197	0.114	0.292	0.37	0.333	0.319	0.266	0.177
	253.801	0.049	0.048	0.036	0.029	0.017	0.012	0.684	0.652	0.494	0.326	0.197	0.114	0.292	0.37	0.332	0.32	0.266	0.177
	254.001	0.049	0.048	0.036	0.029	0.017	0.012	0.684	0.652	0.495	0.326	0.197	0.114	0.293	0.37	0.332	0.32	0.266	0.177
	254.201	0.05	0.048	0.036	0.03	0.018	0.012	0.684	0.651	0.494	0.326	0.197	0.114	0.294	0.372	0.333	0.321	0.267	0.178
	254.401	0.05	0.048	0.036	0.029	0.018	0.012	0.683	0.65	0.493	0.325	0.195	0.113	0.293	0.372	0.333	0.321	0.267	0.177
	254.601	0.05	0.048	0.036	0.029	0.018	0.012	0.683	0.65	0.493	0.325	0.195	0.113	0.292	0.371	0.332	0.32	0.266	0.177
	254.801	0.05	0.048	0.036	0.029	0.018	0.012	0.684	0.651	0.494	0.326	0.196	0.114	0.293	0.372	0.334	0.322	0.267	0.178
	255.001	0.049	0.048	0.036	0.029	0.017	0.012	0.685	0.651	0.495	0.326	0.196	0.114	0.293	0.372	0.333	0.322	0.266	0.177
	255.201	0.049	0.048	0.037	0.03	0.017	0.012	0.685	0.65	0.494	0.326	0.195	0.113	0.292	0.372	0.333	0.322	0.266	0.178
	255.401	0.049	0.048	0.037	0.029	0.017	0.012	0.684	0.65	0.494	0.326	0.196	0.113	0.293	0.372	0.333	0.322	0.266	0.178
	255.601	0.048	0.049	0.037	0.029	0.017	0.013	0.684	0.65	0.494	0.326	0.196	0.113	0.292	0.372	0.334	0.322	0.265	0.178
	255.801	0.048	0.048	0.037	0.029	0.016	0.013	0.684	0.65	0.494	0.325	0.196	0.112	0.293	0.373	0.335	0.323	0.266	0.179
	256.001	0.048	0.048	0.036	0.029	0.016	0.013	0.684	0.65	0.494	0.326	0.195	0.113	0.293	0.373	0.335	0.323	0.266	0.179
	256.201	0.047	0.048	0.036	0.029	0.016	0.012	0.684	0.65	0.494	0.326	0.195	0.113	0.293	0.373	0.335	0.324	0.266	0.179
	256.401	0.047	0.048	0.036	0.029	0.016	0.013	0.684	0.65	0.494	0.325	0.195	0.113	0.294	0.373	0.335	0.324	0.266	0.179
	256.601	0.047	0.048	0.036	0.029	0.016	0.013	0.683	0.65	0.494	0.326	0.195	0.113	0.294	0.372	0.335	0.324	0.267	0.178
	256.801	0.047	0.047	0.036	0.029	0.016	0.012	0.684	0.65	0.494	0.325	0.195	0.113	0.294	0.372	0.335	0.324	0.267	0.178
	257.001	0.047	0.046	0.036	0.029	0.015	0.012	0.683	0.649	0.494	0.325	0.195	0.113	0.294	0.372	0.335	0.324	0.267	0.178
	257.201	0.047	0.045	0.034	0.028	0.014	0.011	0.682	0.649	0.493	0.324	0.194	0.112	0.294	0.372	0.335	0.323	0.267	0.178
	257.401	0.047	0.045	0.035	0.028	0.014	0.011	0.682	0.649	0.493	0.324	0.194	0.112	0.294	0.372	0.335	0.323	0.267	0.178
	257.601	0.047	0.045	0.035	0.028	0.014	0.011	0.682	0.649	0.493	0.324	0.194	0.112	0.294	0.372	0.335	0.323	0.267	0.178
	257.801	0.047	0.045	0.034	0.027	0.014	0.011	0.683	0.65	0.494	0.325	0.195	0.113	0.294	0.372	0.334	0.323	0.267	0.178
	258.001	0.047	0.045	0.035	0.028	0.015	0.011	0.683	0.65	0.494	0.325	0.195	0.113	0.295	0.372	0.335	0.322	0.267	0.178
	258.201	0.047	0.044	0.035	0.028	0.015	0.011	0.683	0.65	0.493	0.325	0.195	0.113	0.295	0.372	0.335	0.322	0.267	0.178
	258.401	0.047	0.044	0.034	0.027	0.014	0.01	0.683	0.65	0.493	0.326	0.195	0.113	0.294	0.372	0.335	0.322	0.267	0.177
	258.601	0.047	0.044	0.035	0.027	0.015	0.01	0.683	0.65	0.494	0.326	0.195	0.114	0.294	0.372	0.335	0.322	0.267	0.178
	258.801	0.047	0.044	0.035	0.027	0.015	0.01	0.683	0.649	0.494	0.326	0.195	0.114	0.294	0.372	0.335	0.322	0.267	0.177
	259.001	0.047	0.045	0.035	0.027	0.015	0.01	0.683	0.649	0.494	0.326	0.196	0.113	0.295	0.372	0.335	0.322	0.267	0.178
	259.201	0.047	0.045	0.035	0.027	0.015	0.01	0.682	0.649	0.494	0.326	0.196	0.113	0.296	0.373	0.336	0.323	0.267	0.179
	259.401	0.047	0.045	0.034	0.027	0.015	0.01	0.682	0.649	0.494	0.326	0.196	0.113	0.296	0.373	0.336	0.323	0.267	0.179
	259.601	0.047	0.045	0.034	0.028	0.014	0.01	0.683	0.65	0.495	0.327	0.197	0.114	0.295	0.373	0.336	0.323	0.267	0.179
	259.801	0.048	0.046	0.035	0.029	0.016	0.012	0.683	0.65	0.495	0.327	0.197	0.114	0.296	0.372	0.336	0.323	0.268	0.18
	260.001	0.048	0.047	0.034	0.029	0.016	0.011	0.682	0.65	0.495	0.327	0.197	0.114	0.296	0.372	0.335	0.324	0.268	0.18
	260.201	0.048	0.046	0.035	0.029	0.016	0.011	0.682	0.65	0.495	0.327	0.197	0.114	0.296	0.372	0.335	0.324	0.268	0.18
	260.401	0.048	0.046	0.035	0.03	0.016	0.012	0.682	0.65	0.495	0.327	0.197	0.114	0.295	0.371	0.334	0.323	0.267	0.179
	260.601	0.048	0.046	0.035	0.03	0.016	0.011	0.682	0.65	0.495	0.327	0.197	0.113	0.294	0.371	0.334	0.323	0.267	0.179
	260.801	0.048	0.046	0.035	0.03	0.016	0.011	0.682	0.65	0.495	0.327	0.197	0.113	0.294	0.371	0.333	0.323	0.267	0.179
	261.001	0.048	0.046	0.035	0.029	0.015	0.011	0.682	0.65	0.494	0.327	0.197	0.113	0.294	0.371	0.333	0.323	0.267	0.179
	261.201	0.048	0.046	0.035	0.029	0.015	0.011	0.682	0.65	0.494	0.327	0.197	0.113	0.294	0.371	0.333	0.323	0.267	0.179
	261.401	0.048	0.046	0.035	0.029	0.015	0.012	0.682	0.651	0.494	0.327	0.197	0.112	0.294	0.371	0.333	0.322	0.267	0.179
	261.601	0.048	0.046	0.035	0.029	0.015	0.012	0.682	0.651	0.494	0.327	0.197	0.112	0.294	0.371	0.333	0.322	0.267	0.179
	261.801	0.047	0.046	0.035	0.028	0.015	0.012	0.684	0.652	0.495	0.328	0.198	0.113	0.294	0.371	0.333	0.323	0.268	0.179
	262.001	0.048	0.046	0.036	0.029	0.016	0.013	0.684	0.652	0.495	0.328	0.199	0.114	0.294	0.372	0.333	0.322	0.268	0.179
	262.201	0.048	0.046	0.037	0.029	0.016	0.013	0.682	0.651	0.494	0.327	0.198	0.113	0.294	0.372	0.333	0.323	0.268	0.178
	262.401	0.048	0.046	0.037	0.028	0.016	0.013	0.682	0.651	0.494	0.327	0.197	0.113	0.293	0.372	0.333	0.323	0.268	0.178
	262.601	0.049	0.047	0.038	0.029	0.017	0.013	0.682	0.651	0.494	0.327	0.197	0.113	0.293	0.372	0.333	0.323	0.268	0.178
	262.801	0.048	0.047	0.038	0.029	0.017	0.014	0.682	0.65	0.494	0.327	0.197	0.113	0.293	0.372	0.333	0.323	0.268	0.178
	263.001	0.049	0.046	0.037	0.03	0.017	0.013	0.682	0.65	0.494	0.327	0.197	0.113	0.294	0.373	0.334	0.324	0.268	0.179
	263.201	0.048	0.046	0.037	0.03	0.017	0.013	0.682	0.65	0.495	0.326	0.197	0.113	0.294	0.373	0.334	0.324	0.268	0.179
	263.401	0.049	0.046	0.037	0.03	0.016	0.013	0.682	0.65	0.495	0.326	0.197	0.113	0.293	0.373	0.335	0.324	0.268	0.179
	263.601	0.048	0.046	0.037	0.03	0.016	0.013	0.682	0.65	0.495	0.326	0.196	0.113	0.293	0.373	0.335	0.324	0.268	0.179
	263.801	0.048	0.046	0.036	0.03	0.016	0.013	0.682	0.65	0.495	0.326	0.197	0.113	0.292	0.372	0.334	0.323	0.267	0.179
	264.001	0.048	0.046	0.036	0.03	0.016	0.013	0.681	0.65	0.495	0.326	0.197	0.113	0.292	0.372	0.334	0.323	0.267	0.179
	264.201	0.047	0.045	0.036	0.029	0.015	0.012	0.682	0.65	0.495	0.326	0.197	0.113	0.292	0.371	0.334	0.322	0.267	0.178
	264.401	0.047	0.045	0.035	0.029	0.015	0.012	0.681	0.648	0.494	0.325	0.196	0.112	0.291	0.37	0.334	0.321	0.266	0.177
	264.601	0.047	0.045	0.035	0.029	0.015	0.012	0.681	0.648	0.493	0.325	0.196	0.112	0.291	0.369	0.333	0.321	0.266	0.177
	264.801	0.046	0.045	0.034	0.028	0.014	0.011	0.681	0.648	0.493	0.325	0.196	0.111	0.292	0.369	0.333	0.321	0.266	0.177
	265.001	0.046	0.045	0.034	0.028	0.014	0.011	0.682	0.649	0.494	0.326	0.197	0.113	0.292	0.369	0.333	0.321	0.266	0.177
	265.201	0.046	0.045	0.034	0.027	0.015	0.011	0.682	0.649	0.494	0.326	0.197	0.112	0.292	0.369	0.333	0.321	0.266	0.177
	265.401	0.046	0.045	0.034	0.027	0.015	0.011	0.682	0.649	0.494	0.326	0.197	0.112	0.291	0.368	0.332	0.32	0.264	0.176
	265.601	0.046	0.045	0.034	0.027	0.015	0.011	0.682	0.649	0.494	0.327	0.197	0.112	0.29	0.368	0.332	0.32	0.265	0.175
	265.801	0.046	0.046	0.034	0.027	0.016	0.011	0.682	0.649	0.494	0.327	0.197	0.113	0.29	0.368	0.332	0.32	0.265	0.175
	266.001	0.047	0.046	0.035	0.028	0.016	0.012	0.682	0.65	0.495	0.328	0.198	0.114	0.291	0.369	0.333	0.322	0.265	0.176
	266.201	0.047	0.046	0.035	0.029	0.017	0.012	0.682	0.65	0.495	0.327	0.197	0.114	0.291	0.369	0.333	0.322	0.266	0.176
	266.401	0.047	0.047	0.035	0.029	0.016	0.011	0.682	0.65	0.495	0.327	0.197	0.114	0.291	0.369	0.333	0.322	0.266	0.176
	266.601	0.046	0.046	0.033	0.028	0.015	0.01	0.682	0.65	0.495	0.327	0.197	0.114	0.291	0.37	0.333	0.321	0.266	0.176
	266.801	0.047	0.047	0.034	0.029	0.017	0.012	0.682	0.65	0.495	0.327	0.196	0.114	0.291	0.37	0.333	0.322	0.265	0.176
	267.001	0.047	0.046	0.034	0.029	0.016	0.011	0.682	0.65	0.495	0.327	0.196	0.114	0.292	0.372	0.334	0.322	0.267	0.177
	267.201	0.048	0.047	0.034	0.029	0.016	0.011	0.683	0.65	0.495	0.328	0.196	0.114	0.292	0.372	0.334	0.323	0.267	0.177
	267.401	0.047	0.046	0.034	0.028	0.016	0.012	0.682	0.65	0.495	0.328	0.196	0.114	0.292	0.372	0.335	0.323	0.267	0.177
	267.601	0.047	0.046	0.034	0.028	0.015	0.012	0.682	0.65	0.495	0.328	0.195	0.114	0.292	0.372	0.335	0.323	0.266	0.177
	267.801	0.048	0.046	0.034	0.028	0.016	0.012	0.681	0.649	0.494	0.327	0.195	0.112	0.292	0.372	0.335	0.322	0.266	0.178
	268.001	0.047	0.046	0.034	0.028	0.015	0.013	0.681	0.649	0.494	0.326	0.195	0.112	0.294	0.373	0.336	0.323	0.267	0.179
	268.201	0.047	0.046	0.034	0.029	0.015	0.012	0.68	0.648	0.493	0.325	0.194	0.111	0.294	0.373	0.336	0.323	0.267	0.178
	268.401	0.047	0.045	0.034	0.028	0.015	0.013	0.681	0.648	0.493	0.325	0.194	0.112	0.294	0.373	0.336	0.323	0.268	0.178
	268.601	0.046	0.044	0.033	0.028	0.014	0.012	0.68	0.649	0.493	0.325	0.194	0.112	0.293	0.372	0.335	0.322	0.266	0.177
	268.801	0.045	0.044	0.033	0.027	0.013	0.012	0.68	0.649	0.493	0.325	0.194	0.112	0.294	0.373	0.336	0.323	0.267	0.178
	269.001	0.045	0.044	0.034	0.027	0.013	0.011	0.68	0.649	0.493	0.325	0.194	0.112	0.294	0.373	0.336	0.323	0.267	0.178
	269.201	0.045	0.044	0.034	0.027	0.013	0.012	0.678	0.647	0.492	0.324	0.193	0.111	0.293	0.373	0.336	0.323	0.267	0.178
	269.401	0.045	0.044	0.034	0.027	0.013	0.011	0.678	0.647	0.492	0.324	0.193	0.111	0.292	0.372	0.335	0.322	0.266	0.177
	269.601	0.045	0.044	0.034	0.027	0.013	0.011	0.678	0.647	0.492	0.324	0.193	0.111	0.292	0.371	0.335	0.322	0.266	0.177
	269.801	0.046	0.046	0.036	0.028	0.013	0.011	0.678	0.647	0.492	0.324	0.193	0.111	0.292	0.371	0.335	0.322	0.266	0.178
	270.001	0.045	0.045	0.035	0.027	0.012	0.01	0.678	0.647	0.492	0.323	0.193	0.111	0.292	0.371	0.334	0.322	0.266	0.177
	270.201	0.046	0.046	0.035	0.028	0.013	0.011	0.678	0.647	0.492	0.323	0.193	0.111	0.292	0.37	0.334	0.322	0.266	0.178
	270.401	0.046	0.046	0.035	0.027	0.013	0.011	0.679	0.647	0.492	0.323	0.194	0.111	0.292	0.37	0.334	0.322	0.266	0.178
	270.601	0.046	0.046	0.034	0.027	0.013	0.011	0.679	0.647	0.491	0.323	0.194	0.111	0.292	0.37	0.334	0.322	0.266	0.178
	270.801	0.046	0.046	0.035	0.027	0.013	0.011	0.679	0.647	0.491	0.323	0.194	0.112	0.293	0.372	0.335	0.323	0.267	0.179
	271.001	0.047	0.047	0.036	0.028	0.014	0.012	0.679	0.647	0.491	0.323	0.194	0.112	0.293	0.371	0.335	0.323	0.267	0.179
	271.201	0.046	0.046	0.035	0.027	0.013	0.011	0.679	0.647	0.491	0.323	0.194	0.112	0.293	0.371	0.334	0.323	0.267	0.179
	271.401	0.046	0.045	0.034	0.026	0.013	0.011	0.68	0.648	0.492	0.324	0.195	0.112	0.295	0.372	0.335	0.324	0.268	0.18
	271.601	0.047	0.046	0.035	0.028	0.015	0.012	0.68	0.648	0.492	0.324	0.195	0.111	0.294	0.372	0.335	0.324	0.268	0.18
	271.801	0.046	0.045	0.034	0.027	0.014	0.011	0.68	0.648	0.492	0.324	0.195	0.111	0.295	0.372	0.335	0.324	0.268	0.179
	272.001	0.046	0.045	0.034	0.027	0.013	0.011	0.681	0.65	0.493	0.325	0.196	0.112	0.295	0.372	0.335	0.324	0.268	0.179
	272.201	0.047	0.046	0.034	0.029	0.015	0.012	0.681	0.65	0.493	0.325	0.196	0.112	0.295	0.372	0.335	0.324	0.268	0.179
	272.401	0.048	0.046	0.034	0.028	0.015	0.012	0.68	0.65	0.493	0.325	0.195	0.112	0.295	0.372	0.335	0.324	0.268	0.179
	272.601	0.047	0.045	0.033	0.027	0.014	0.011	0.681	0.651	0.494	0.327	0.196	0.113	0.295	0.372	0.335	0.325	0.269	0.179
	272.801	0.047	0.045	0.033	0.027	0.014	0.011	0.681	0.651	0.494	0.327	0.196	0.112	0.294	0.371	0.334	0.324	0.268	0.177
	273.001	0.047	0.045	0.033	0.027	0.014	0.011	0.681	0.651	0.494	0.327	0.196	0.112	0.293	0.372	0.334	0.324	0.268	0.177
	273.201	0.047	0.045	0.034	0.027	0.014	0.012	0.681	0.65	0.494	0.327	0.196	0.112	0.294	0.372	0.336	0.325	0.269	0.179
	273.401	0.046	0.044	0.033	0.025	0.013	0.01	0.68	0.65	0.494	0.327	0.196	0.112	0.293	0.371	0.335	0.324	0.268	0.178
	273.601	0.045	0.044	0.033	0.025	0.013	0.01	0.681	0.65	0.494	0.327	0.196	0.112	0.293	0.371	0.335	0.324	0.269	0.178
	273.801	0.045	0.044	0.033	0.026	0.014	0.01	0.681	0.65	0.494	0.327	0.196	0.112	0.293	0.372	0.335	0.324	0.269	0.178
	274.001	0.046	0.045	0.034	0.026	0.015	0.011	0.681	0.65	0.494	0.327	0.196	0.112	0.292	0.371	0.335	0.323	0.269	0.178
	274.201	0.046	0.044	0.033	0.026	0.014	0.01	0.681	0.65	0.494	0.327	0.196	0.112	0.293	0.371	0.335	0.323	0.269	0.178
	274.401	0.046	0.044	0.033	0.025	0.014	0.011	0.68	0.649	0.493	0.326	0.195	0.111	0.293	0.372	0.335	0.324	0.269	0.178
	274.601	0.046	0.043	0.033	0.026	0.014	0.01	0.68	0.649	0.493	0.325	0.195	0.112	0.293	0.372	0.334	0.324	0.269	0.178
	274.801	0.046	0.044	0.033	0.025	0.014	0.011	0.68	0.648	0.493	0.325	0.195	0.112	0.293	0.372	0.334	0.324	0.269	0.177
	275.001	0.046	0.044	0.034	0.026	0.015	0.011	0.68	0.648	0.493	0.325	0.195	0.112	0.293	0.372	0.334	0.323	0.269	0.177
	275.201	0.046	0.044	0.034	0.027	0.015	0.011	0.679	0.648	0.493	0.325	0.195	0.112	0.291	0.371	0.333	0.322	0.268	0.176
	275.401	0.046	0.044	0.033	0.027	0.015	0.011	0.679	0.648	0.493	0.325	0.195	0.112	0.291	0.371	0.333	0.322	0.268	0.176
	275.601	0.046	0.044	0.033	0.027	0.015	0.011	0.679	0.648	0.493	0.325	0.195	0.112	0.291	0.371	0.333	0.322	0.268	0.176
	275.801	0.045	0.043	0.032	0.026	0.014	0.009	0.68	0.649	0.494	0.326	0.196	0.113	0.291	0.37	0.333	0.322	0.267	0.175
	276.001	0.047	0.044	0.033	0.027	0.015	0.01	0.68	0.649	0.494	0.326	0.196	0.113	0.291	0.37	0.333	0.322	0.267	0.175
	276.201	0.047	0.044	0.033	0.027	0.015	0.011	0.68	0.649	0.494	0.327	0.196	0.113	0.291	0.37	0.333	0.322	0.267	0.176
	276.401	0.047	0.044	0.033	0.027	0.015	0.011	0.68	0.65	0.494	0.327	0.195	0.113	0.292	0.371	0.333	0.323	0.268	0.177
	276.601	0.047	0.044	0.033	0.027	0.014	0.011	0.68	0.65	0.494	0.327	0.196	0.113	0.292	0.371	0.334	0.323	0.268	0.177
	276.801	0.046	0.044	0.032	0.027	0.014	0.01	0.679	0.65	0.494	0.327	0.196	0.113	0.293	0.371	0.334	0.322	0.267	0.177
	277.001	0.045	0.044	0.032	0.026	0.014	0.01	0.679	0.65	0.494	0.327	0.195	0.113	0.292	0.371	0.334	0.323	0.267	0.177
	277.201	0.045	0.044	0.033	0.026	0.014	0.01	0.68	0.65	0.494	0.327	0.195	0.113	0.293	0.371	0.334	0.323	0.267	0.177
	277.401	0.044	0.044	0.032	0.026	0.014	0.01	0.68	0.651	0.494	0.327	0.196	0.113	0.293	0.37	0.334	0.322	0.267	0.177
	277.601	0.045	0.044	0.032	0.026	0.014	0.01	0.68	0.651	0.494	0.327	0.196	0.113	0.294	0.371	0.335	0.323	0.268	0.178
	277.801	0.045	0.044	0.033	0.026	0.014	0.01	0.68	0.651	0.494	0.328	0.196	0.113	0.294	0.371	0.336	0.323	0.267	0.178
	278.001	0.044	0.044	0.033	0.026	0.014	0.01	0.68	0.651	0.493	0.327	0.196	0.113	0.293	0.37	0.335	0.322	0.266	0.177
	278.201	0.044	0.044	0.033	0.026	0.014	0.011	0.679	0.65	0.492	0.326	0.195	0.112	0.293	0.37	0.335	0.322	0.266	0.177
	278.401	0.044	0.044	0.033	0.026	0.014	0.011	0.679	0.65	0.492	0.326	0.195	0.112	0.293	0.371	0.335	0.322	0.266	0.177
	278.601	0.044	0.045	0.032	0.026	0.013	0.011	0.679	0.65	0.492	0.326	0.195	0.112	0.294	0.372	0.335	0.323	0.268	0.178
	278.801	0.044	0.045	0.032	0.026	0.013	0.011	0.679	0.649	0.492	0.325	0.195	0.112	0.293	0.371	0.334	0.322	0.267	0.177
	279.001	0.044	0.045	0.032	0.027	0.014	0.011	0.679	0.649	0.492	0.325	0.195	0.111	0.292	0.372	0.334	0.322	0.267	0.177
	279.201	0.043	0.043	0.031	0.026	0.013	0.011	0.679	0.649	0.492	0.325	0.195	0.111	0.292	0.371	0.334	0.322	0.268	0.177
	279.401	0.043	0.043	0.031	0.025	0.013	0.011	0.679	0.649	0.492	0.325	0.196	0.111	0.291	0.37	0.333	0.321	0.267	0.176
	279.601	0.044	0.044	0.031	0.026	0.013	0.011	0.679	0.649	0.493	0.325	0.195	0.111	0.291	0.37	0.333	0.321	0.267	0.176
	279.801	0.044	0.043	0.031	0.025	0.014	0.011	0.68	0.648	0.493	0.325	0.195	0.111	0.292	0.371	0.334	0.322	0.268	0.177
	280.001	0.044	0.044	0.031	0.025	0.014	0.011	0.68	0.648	0.493	0.324	0.195	0.111	0.291	0.37	0.333	0.321	0.267	0.176
	280.201	0.044	0.044	0.031	0.026	0.014	0.011	0.68	0.648	0.493	0.324	0.195	0.111	0.292	0.37	0.334	0.322	0.268	0.178
	280.401	0.045	0.044	0.032	0.027	0.015	0.011	0.68	0.648	0.493	0.324	0.195	0.111	0.292	0.37	0.334	0.321	0.268	0.178
	280.601	0.045	0.044	0.032	0.027	0.015	0.011	0.68	0.647	0.493	0.324	0.195	0.111	0.292	0.37	0.334	0.321	0.268	0.177
	280.801	0.044	0.044	0.032	0.027	0.015	0.011	0.68	0.647	0.493	0.324	0.195	0.111	0.293	0.37	0.334	0.321	0.268	0.177
	281.001	0.044	0.044	0.032	0.026	0.015	0.011	0.681	0.648	0.494	0.325	0.196	0.112	0.293	0.37	0.334	0.322	0.268	0.177
	281.201	0.044	0.044	0.032	0.026	0.015	0.01	0.681	0.648	0.494	0.325	0.197	0.112	0.292	0.369	0.333	0.321	0.267	0.176
	281.401	0.044	0.044	0.032	0.027	0.015	0.01	0.68	0.649	0.494	0.325	0.197	0.112	0.293	0.37	0.334	0.322	0.267	0.177
	281.601	0.045	0.043	0.032	0.027	0.015	0.01	0.68	0.649	0.494	0.325	0.197	0.113	0.293	0.37	0.334	0.322	0.267	0.177
	281.801	0.045	0.044	0.032	0.027	0.015	0.01	0.679	0.648	0.493	0.324	0.195	0.112	0.293	0.37	0.334	0.322	0.267	0.177
	282.001	0.045	0.044	0.032	0.026	0.014	0.01	0.679	0.648	0.493	0.324	0.196	0.112	0.293	0.37	0.334	0.322	0.267	0.177
	282.201	0.045	0.043	0.032	0.026	0.014	0.01	0.679	0.648	0.493	0.324	0.195	0.112	0.293	0.37	0.334	0.322	0.266	0.177
	282.401	0.045	0.043	0.032	0.026	0.014	0.01	0.679	0.648	0.493	0.324	0.195	0.112	0.292	0.371	0.333	0.322	0.266	0.177
	282.601	0.045	0.043	0.032	0.026	0.013	0.01	0.679	0.647	0.492	0.324	0.195	0.112	0.293	0.37	0.333	0.323	0.267	0.177
	282.801	0.045	0.043	0.032	0.025	0.014	0.011	0.678	0.647	0.492	0.325	0.195	0.112	0.292	0.37	0.333	0.323	0.267	0.177
	283.001	0.045	0.043	0.032	0.025	0.014	0.011	0.679	0.647	0.492	0.325	0.196	0.112	0.292	0.37	0.333	0.323	0.267	0.177
	283.201	0.045	0.043	0.032	0.024	0.014	0.011	0.679	0.647	0.492	0.325	0.196	0.112	0.291	0.37	0.334	0.323	0.267	0.177
	283.401	0.044	0.043	0.032	0.024	0.014	0.011	0.679	0.647	0.492	0.325	0.196	0.112	0.291	0.37	0.334	0.324	0.267	0.177
	283.601	0.043	0.043	0.031	0.023	0.013	0.01	0.679	0.647	0.492	0.325	0.195	0.112	0.291	0.37	0.334	0.324	0.267	0.177
	283.801	0.044	0.043	0.032	0.024	0.014	0.011	0.678	0.647	0.492	0.325	0.195	0.112	0.292	0.371	0.335	0.325	0.268	0.179
	284.001	0.044	0.044	0.031	0.024	0.014	0.011	0.678	0.648	0.492	0.325	0.195	0.112	0.292	0.371	0.335	0.325	0.267	0.179
	284.201	0.044	0.044	0.031	0.024	0.014	0.011	0.678	0.648	0.491	0.325	0.195	0.112	0.293	0.371	0.336	0.325	0.267	0.179
	284.401	0.044	0.044	0.031	0.024	0.014	0.011	0.678	0.647	0.492	0.325	0.195	0.112	0.293	0.371	0.336	0.324	0.268	0.179
	284.601	0.044	0.045	0.032	0.025	0.014	0.012	0.678	0.647	0.492	0.325	0.195	0.111	0.292	0.37	0.335	0.322	0.267	0.178
	284.801	0.043	0.044	0.031	0.024	0.013	0.011	0.679	0.648	0.494	0.327	0.196	0.113	0.292	0.371	0.335	0.322	0.267	0.178
	285.001	0.044	0.044	0.032	0.025	0.014	0.011	0.679	0.648	0.494	0.326	0.196	0.112	0.292	0.371	0.335	0.322	0.267	0.177
	285.201	0.045	0.045	0.032	0.025	0.014	0.011	0.678	0.648	0.494	0.326	0.196	0.112	0.292	0.371	0.335	0.322	0.267	0.177
	285.401	0.045	0.044	0.032	0.026	0.014	0.011	0.678	0.648	0.494	0.326	0.196	0.112	0.292	0.371	0.335	0.321	0.267	0.178
	285.601	0.045	0.044	0.032	0.026	0.014	0.011	0.678	0.648	0.494	0.326	0.196	0.112	0.292	0.371	0.334	0.321	0.268	0.177
	285.801	0.044	0.043	0.031	0.025	0.013	0.01	0.678	0.647	0.494	0.326	0.195	0.112	0.291	0.371	0.334	0.321	0.268	0.177
	286.001	0.044	0.043	0.031	0.025	0.013	0.01	0.678	0.648	0.494	0.326	0.195	0.112	0.291	0.371	0.334	0.321	0.268	0.177
	286.201	0.044	0.042	0.031	0.025	0.013	0.01	0.678	0.648	0.493	0.325	0.196	0.112	0.291	0.371	0.333	0.322	0.268	0.177
	286.401	0.044	0.042	0.032	0.024	0.013	0.01	0.678	0.648	0.493	0.325	0.196	0.112	0.292	0.372	0.333	0.323	0.269	0.177
	286.601	0.044	0.042	0.032	0.024	0.013	0.01	0.678	0.648	0.493	0.326	0.196	0.112	0.292	0.372	0.333	0.323	0.269	0.177
	286.801	0.044	0.042	0.032	0.024	0.013	0.01	0.678	0.648	0.492	0.326	0.196	0.112	0.293	0.373	0.334	0.324	0.27	0.178
	287.001	0.043	0.041	0.031	0.023	0.012	0.009	0.678	0.648	0.492	0.325	0.196	0.112	0.293	0.373	0.334	0.324	0.27	0.178
	287.201	0.044	0.042	0.032	0.024	0.013	0.01	0.678	0.648	0.492	0.325	0.197	0.113	0.293	0.373	0.335	0.324	0.27	0.179
	287.401	0.044	0.043	0.032	0.024	0.012	0.01	0.678	0.648	0.492	0.325	0.197	0.113	0.293	0.372	0.335	0.325	0.27	0.179
	287.601	0.043	0.043	0.032	0.025	0.013	0.01	0.679	0.648	0.492	0.325	0.196	0.112	0.293	0.372	0.335	0.325	0.27	0.179
	287.801	0.043	0.043	0.032	0.025	0.012	0.01	0.679	0.649	0.492	0.325	0.196	0.112	0.293	0.372	0.335	0.324	0.269	0.18
	288.001	0.043	0.043	0.032	0.025	0.012	0.011	0.679	0.649	0.491	0.325	0.196	0.113	0.293	0.372	0.335	0.324	0.269	0.179
	288.201	0.044	0.044	0.033	0.026	0.013	0.012	0.679	0.649	0.492	0.325	0.196	0.113	0.293	0.372	0.335	0.324	0.269	0.18
	288.401	0.043	0.043	0.032	0.025	0.012	0.011	0.68	0.648	0.492	0.325	0.196	0.112	0.294	0.372	0.335	0.323	0.269	0.18
	288.601	0.044	0.044	0.032	0.026	0.013	0.011	0.679	0.648	0.492	0.325	0.196	0.112	0.293	0.371	0.334	0.322	0.267	0.179
	288.801	0.044	0.043	0.032	0.026	0.012	0.011	0.679	0.648	0.492	0.325	0.196	0.112	0.293	0.371	0.334	0.322	0.267	0.179
	289.001	0.044	0.043	0.032	0.026	0.012	0.01	0.679	0.647	0.492	0.324	0.196	0.112	0.292	0.37	0.333	0.321	0.267	0.178
	289.201	0.044	0.043	0.032	0.026	0.012	0.01	0.679	0.647	0.492	0.324	0.196	0.112	0.291	0.369	0.333	0.321	0.266	0.178
	289.401	0.044	0.043	0.032	0.026	0.013	0.01	0.679	0.647	0.493	0.324	0.195	0.112	0.29	0.368	0.333	0.32	0.265	0.177
	289.601	0.044	0.042	0.031	0.026	0.013	0.01	0.679	0.647	0.492	0.325	0.195	0.112	0.29	0.368	0.332	0.32	0.265	0.177
	289.801	0.044	0.042	0.031	0.026	0.013	0.01	0.679	0.647	0.492	0.325	0.194	0.112	0.291	0.37	0.333	0.322	0.266	0.177
	290.001	0.044	0.041	0.031	0.026	0.013	0.01	0.679	0.647	0.492	0.325	0.194	0.112	0.291	0.37	0.333	0.322	0.266	0.177
	290.201	0.044	0.041	0.031	0.026	0.014	0.01	0.677	0.646	0.491	0.323	0.193	0.111	0.291	0.37	0.333	0.322	0.266	0.177
	290.401	0.044	0.041	0.031	0.026	0.014	0.01	0.678	0.647	0.492	0.325	0.194	0.112	0.29	0.369	0.333	0.322	0.267	0.177
	290.601	0.044	0.042	0.031	0.026	0.014	0.01	0.678	0.647	0.492	0.325	0.194	0.112	0.29	0.37	0.333	0.322	0.267	0.176
	290.801	0.045	0.042	0.031	0.026	0.014	0.01	0.678	0.647	0.492	0.324	0.194	0.112	0.29	0.37	0.333	0.321	0.267	0.177
	291.001	0.045	0.042	0.031	0.026	0.014	0.01	0.678	0.647	0.491	0.324	0.194	0.112	0.29	0.37	0.334	0.321	0.267	0.177
	291.201	0.045	0.043	0.031	0.026	0.014	0.01	0.679	0.647	0.493	0.325	0.195	0.113	0.29	0.369	0.334	0.321	0.267	0.177
	291.401	0.044	0.043	0.031	0.026	0.014	0.01	0.678	0.647	0.492	0.326	0.195	0.113	0.29	0.369	0.334	0.322	0.267	0.177
	291.601	0.045	0.043	0.031	0.026	0.014	0.01	0.679	0.647	0.493	0.326	0.195	0.113	0.292	0.371	0.335	0.323	0.268	0.178
	291.801	0.045	0.044	0.032	0.026	0.014	0.01	0.679	0.647	0.493	0.326	0.195	0.113	0.292	0.371	0.334	0.323	0.267	0.178
	292.001	0.045	0.043	0.032	0.026	0.014	0.01	0.679	0.648	0.494	0.327	0.196	0.114	0.29	0.37	0.333	0.322	0.266	0.177
	292.201	0.044	0.043	0.032	0.026	0.014	0.011	0.679	0.648	0.494	0.327	0.196	0.114	0.291	0.37	0.333	0.322	0.266	0.177
	292.401	0.044	0.044	0.032	0.026	0.014	0.01	0.679	0.648	0.495	0.327	0.196	0.114	0.29	0.37	0.334	0.322	0.266	0.177
	292.601	0.044	0.044	0.031	0.026	0.014	0.01	0.679	0.648	0.494	0.326	0.197	0.114	0.29	0.369	0.333	0.322	0.266	0.177
	292.801	0.044	0.043	0.031	0.026	0.013	0.009	0.679	0.648	0.494	0.326	0.196	0.114	0.289	0.369	0.332	0.321	0.265	0.176
	293.001	0.044	0.043	0.031	0.026	0.013	0.01	0.678	0.647	0.494	0.325	0.196	0.113	0.289	0.369	0.332	0.321	0.266	0.176
	293.201	0.044	0.043	0.031	0.026	0.013	0.01	0.678	0.647	0.494	0.325	0.196	0.113	0.289	0.368	0.332	0.321	0.265	0.176
	293.401	0.044	0.043	0.031	0.026	0.013	0.01	0.678	0.647	0.494	0.325	0.197	0.113	0.289	0.368	0.332	0.321	0.265	0.176
	293.601	0.045	0.043	0.032	0.027	0.014	0.011	0.679	0.647	0.494	0.325	0.197	0.113	0.289	0.367	0.332	0.321	0.265	0.176
	293.801	0.044	0.044	0.033	0.026	0.014	0.011	0.679	0.648	0.494	0.325	0.197	0.113	0.289	0.367	0.333	0.321	0.265	0.176
	294.001	0.044	0.044	0.033	0.026	0.013	0.011	0.678	0.647	0.493	0.324	0.196	0.112	0.288	0.368	0.332	0.321	0.265	0.175
	294.201	0.044	0.044	0.033	0.027	0.013	0.011	0.678	0.647	0.493	0.324	0.196	0.112	0.288	0.367	0.332	0.321	0.265	0.176
	294.401	0.044	0.044	0.033	0.026	0.013	0.011	0.678	0.647	0.493	0.324	0.196	0.112	0.288	0.367	0.332	0.321	0.265	0.176
	294.601	0.043	0.043	0.032	0.025	0.012	0.01	0.678	0.646	0.493	0.324	0.196	0.112	0.288	0.367	0.332	0.32	0.265	0.176
	294.801	0.044	0.044	0.033	0.026	0.013	0.011	0.678	0.646	0.493	0.324	0.196	0.112	0.288	0.367	0.332	0.32	0.265	0.176
	295.001	0.043	0.043	0.032	0.025	0.012	0.01	0.678	0.646	0.492	0.324	0.196	0.112	0.289	0.369	0.333	0.321	0.266	0.177
	295.201	0.043	0.044	0.032	0.025	0.013	0.011	0.678	0.646	0.492	0.324	0.196	0.112	0.289	0.369	0.333	0.321	0.266	0.176
	295.401	0.042	0.043	0.031	0.024	0.012	0.01	0.677	0.645	0.492	0.324	0.196	0.112	0.289	0.369	0.333	0.321	0.266	0.176
	295.601	0.043	0.043	0.031	0.024	0.012	0.01	0.678	0.646	0.492	0.324	0.196	0.112	0.29	0.369	0.333	0.322	0.266	0.176
	295.801	0.043	0.043	0.031	0.024	0.012	0.01	0.677	0.646	0.492	0.324	0.196	0.112	0.29	0.369	0.333	0.322	0.266	0.176
	296.001	0.044	0.042	0.031	0.024	0.013	0.009	0.678	0.646	0.493	0.325	0.196	0.113	0.29	0.369	0.333	0.322	0.266	0.176
	296.201	0.044	0.042	0.031	0.024	0.012	0.009	0.678	0.647	0.492	0.325	0.196	0.113	0.29	0.369	0.332	0.322	0.266	0.176
	296.401	0.043	0.041	0.03	0.023	0.011	0.008	0.678	0.647	0.492	0.325	0.196	0.113	0.291	0.37	0.333	0.323	0.268	0.177
	296.601	0.044	0.042	0.03	0.024	0.012	0.009	0.678	0.646	0.491	0.325	0.196	0.113	0.291	0.37	0.333	0.323	0.268	0.177
	296.801	0.044	0.041	0.03	0.024	0.012	0.009	0.678	0.647	0.492	0.325	0.196	0.113	0.291	0.37	0.333	0.323	0.268	0.177
	297.001	0.045	0.042	0.03	0.024	0.012	0.01	0.678	0.647	0.492	0.325	0.196	0.113	0.292	0.37	0.333	0.323	0.268	0.177
	297.201	0.044	0.042	0.03	0.024	0.012	0.01	0.678	0.646	0.492	0.326	0.196	0.113	0.292	0.37	0.333	0.323	0.267	0.178
	297.401	0.043	0.04	0.029	0.023	0.012	0.008	0.678	0.646	0.492	0.326	0.196	0.113	0.292	0.37	0.333	0.323	0.267	0.178
	297.601	0.043	0.04	0.029	0.023	0.012	0.008	0.678	0.646	0.492	0.326	0.196	0.113	0.291	0.368	0.333	0.322	0.266	0.177
	297.801	0.042	0.04	0.029	0.023	0.012	0.008	0.677	0.646	0.492	0.326	0.196	0.112	0.29	0.369	0.333	0.322	0.266	0.176
	298.001	0.043	0.04	0.029	0.023	0.012	0.008	0.678	0.646	0.492	0.326	0.196	0.112	0.29	0.369	0.332	0.323	0.266	0.176
	298.201	0.043	0.04	0.029	0.023	0.012	0.009	0.678	0.646	0.492	0.326	0.196	0.112	0.29	0.368	0.332	0.322	0.266	0.176
	298.401	0.044	0.042	0.03	0.024	0.013	0.01	0.678	0.646	0.492	0.326	0.196	0.112	0.29	0.368	0.332	0.322	0.266	0.176
	298.601	0.044	0.042	0.03	0.024	0.012	0.01	0.677	0.646	0.492	0.326	0.196	0.112	0.29	0.368	0.332	0.322	0.266	0.176
	298.801	0.044	0.042	0.03	0.025	0.012	0.01	0.678	0.647	0.493	0.327	0.197	0.113	0.29	0.369	0.332	0.322	0.266	0.176
	299.001	0.044	0.043	0.031	0.025	0.013	0.011	0.678	0.647	0.493	0.327	0.197	0.113	0.29	0.369	0.332	0.322	0.266	0.176
	299.201	0.045	0.043	0.032	0.025	0.013	0.012	0.679	0.647	0.494	0.327	0.196	0.113	0.29	0.369	0.332	0.322	0.265	0.175
	299.401	0.045	0.044	0.032	0.025	0.013	0.012	0.679	0.647	0.494	0.327	0.196	0.113	0.291	0.37	0.333	0.323	0.266	0.176
	299.601	0.045	0.044	0.032	0.025	0.013	0.011	0.679	0.647	0.494	0.327	0.196	0.113	0.291	0.37	0.333	0.323	0.266	0.176
	299.801	0.046	0.044	0.032	0.025	0.013	0.011	0.678	0.646	0.493	0.326	0.195	0.112	0.291	0.37	0.332	0.323	0.266	0.176
	300.001	0.046	0.045	0.032	0.025	0.013	0.011	0.678	0.646	0.494	0.326	0.195	0.112	0.29	0.37	0.332	0.323	0.266	0.176
	300.201	0.046	0.045	0.032	0.025	0.013	0.011	0.678	0.647	0.493	0.325	0.195	0.112	0.291	0.371	0.333	0.324	0.267	0.178
	300.401	0.047	0.046	0.033	0.025	0.014	0.012	0.678	0.647	0.493	0.325	0.195	0.113	0.291	0.372	0.333	0.323	0.267	0.178
	300.601	0.046	0.046	0.033	0.025	0.014	0.011	0.678	0.647	0.493	0.325	0.195	0.113	0.291	0.372	0.333	0.323	0.267	0.178
	300.801	0.045	0.044	0.031	0.024	0.013	0.01	0.676	0.645	0.492	0.324	0.194	0.112	0.291	0.372	0.333	0.323	0.267	0.178
	301.001	0.045	0.044	0.031	0.024	0.013	0.01	0.676	0.645	0.492	0.324	0.194	0.112	0.291	0.372	0.333	0.323	0.267	0.179
	301.201	0.044	0.044	0.03	0.024	0.014	0.01	0.676	0.645	0.492	0.324	0.194	0.112	0.292	0.372	0.334	0.322	0.267	0.179
	301.401	0.044	0.044	0.03	0.024	0.014	0.01	0.677	0.646	0.493	0.325	0.195	0.112	0.291	0.371	0.334	0.322	0.267	0.18
	301.601	0.044	0.044	0.03	0.024	0.014	0.009	0.676	0.647	0.493	0.325	0.196	0.112	0.291	0.371	0.334	0.323	0.267	0.179
	301.801	0.044	0.043	0.03	0.024	0.014	0.009	0.676	0.647	0.493	0.325	0.196	0.112	0.291	0.371	0.334	0.322	0.267	0.179
	302.001	0.045	0.043	0.029	0.023	0.014	0.009	0.676	0.647	0.492	0.325	0.196	0.112	0.291	0.37	0.334	0.322	0.267	0.179
	302.201	0.044	0.043	0.029	0.024	0.014	0.009	0.676	0.647	0.492	0.325	0.196	0.112	0.291	0.37	0.334	0.322	0.267	0.179
	302.401	0.044	0.044	0.029	0.024	0.014	0.009	0.675	0.646	0.492	0.324	0.196	0.112	0.291	0.37	0.334	0.322	0.267	0.179
	302.601	0.044	0.044	0.029	0.024	0.014	0.009	0.675	0.646	0.491	0.324	0.195	0.112	0.291	0.37	0.334	0.322	0.267	0.179
	302.801	0.044	0.044	0.029	0.024	0.014	0.009	0.675	0.646	0.491	0.324	0.195	0.112	0.291	0.37	0.334	0.323	0.267	0.179
	303.001	0.044	0.044	0.029	0.024	0.014	0.01	0.675	0.646	0.492	0.324	0.195	0.112	0.291	0.37	0.335	0.322	0.267	0.179
	303.201	0.044	0.043	0.029	0.024	0.014	0.01	0.675	0.646	0.492	0.324	0.195	0.112	0.291	0.369	0.334	0.323	0.267	0.178
	303.401	0.044	0.043	0.03	0.024	0.014	0.01	0.674	0.645	0.491	0.323	0.194	0.111	0.291	0.369	0.335	0.323	0.267	0.178
	303.601	0.044	0.044	0.029	0.024	0.013	0.009	0.674	0.645	0.491	0.323	0.193	0.111	0.291	0.37	0.335	0.323	0.267	0.178
	303.801	0.044	0.044	0.029	0.024	0.013	0.009	0.674	0.643	0.49	0.322	0.192	0.11	0.291	0.37	0.334	0.323	0.267	0.178
	304.001	0.043	0.042	0.029	0.023	0.012	0.009	0.674	0.645	0.491	0.323	0.193	0.111	0.291	0.37	0.335	0.323	0.267	0.178
	304.201	0.044	0.043	0.03	0.024	0.013	0.009	0.674	0.645	0.491	0.323	0.193	0.111	0.291	0.37	0.335	0.323	0.267	0.178
	304.401	0.044	0.043	0.03	0.024	0.013	0.009	0.674	0.645	0.491	0.324	0.193	0.112	0.291	0.37	0.334	0.322	0.266	0.177
	304.601	0.044	0.043	0.03	0.024	0.012	0.009	0.675	0.645	0.491	0.324	0.194	0.112	0.291	0.369	0.334	0.323	0.267	0.177
	304.801	0.044	0.043	0.03	0.024	0.013	0.009	0.674	0.645	0.492	0.324	0.194	0.112	0.291	0.37	0.334	0.323	0.267	0.177
	305.001	0.045	0.043	0.03	0.024	0.012	0.009	0.674	0.645	0.492	0.324	0.194	0.112	0.291	0.37	0.334	0.322	0.267	0.177
	305.201	0.046	0.044	0.031	0.025	0.014	0.01	0.674	0.645	0.492	0.325	0.194	0.112	0.292	0.371	0.335	0.323	0.268	0.178
	305.401	0.046	0.044	0.031	0.025	0.014	0.01	0.675	0.646	0.493	0.326	0.195	0.113	0.291	0.37	0.335	0.323	0.268	0.178
	305.601	0.046	0.044	0.031	0.025	0.014	0.01	0.675	0.646	0.493	0.326	0.196	0.113	0.291	0.37	0.335	0.323	0.268	0.177
	305.801	0.046	0.044	0.031	0.025	0.014	0.01	0.675	0.647	0.492	0.326	0.196	0.113	0.291	0.369	0.333	0.322	0.267	0.176
	306.001	0.045	0.044	0.031	0.025	0.014	0.01	0.675	0.646	0.492	0.327	0.196	0.113	0.291	0.369	0.333	0.322	0.267	0.176
	306.201	0.045	0.044	0.031	0.025	0.015	0.01	0.674	0.645	0.491	0.325	0.195	0.112	0.291	0.369	0.333	0.322	0.267	0.176
	306.401	0.044	0.044	0.031	0.025	0.015	0.01	0.674	0.645	0.491	0.325	0.195	0.111	0.291	0.37	0.333	0.322	0.267	0.177
	306.601	0.043	0.043	0.03	0.024	0.013	0.009	0.674	0.645	0.491	0.325	0.194	0.111	0.29	0.369	0.333	0.321	0.267	0.176
	306.801	0.044	0.043	0.031	0.026	0.015	0.011	0.675	0.646	0.491	0.325	0.195	0.111	0.29	0.369	0.333	0.321	0.266	0.176
	307.001	0.043	0.042	0.029	0.025	0.014	0.01	0.673	0.644	0.49	0.323	0.194	0.11	0.29	0.369	0.333	0.321	0.266	0.176
	307.201	0.044	0.043	0.031	0.026	0.015	0.011	0.673	0.644	0.49	0.323	0.193	0.109	0.289	0.369	0.333	0.321	0.266	0.176
	307.401	0.043	0.042	0.029	0.025	0.014	0.01	0.673	0.644	0.491	0.323	0.193	0.109	0.289	0.369	0.333	0.321	0.266	0.176
	307.601	0.042	0.042	0.029	0.025	0.014	0.01	0.674	0.644	0.49	0.323	0.193	0.109	0.29	0.37	0.334	0.322	0.267	0.178
	307.801	0.042	0.042	0.029	0.025	0.014	0.011	0.674	0.644	0.492	0.323	0.194	0.111	0.29	0.37	0.334	0.322	0.267	0.178
	308.001	0.042	0.041	0.028	0.024	0.013	0.01	0.674	0.644	0.492	0.323	0.194	0.111	0.289	0.37	0.334	0.322	0.267	0.178
	308.201	0.042	0.041	0.028	0.024	0.012	0.01	0.674	0.644	0.491	0.323	0.195	0.111	0.29	0.37	0.334	0.323	0.267	0.178
	308.401	0.042	0.041	0.028	0.024	0.012	0.01	0.674	0.644	0.491	0.323	0.195	0.111	0.289	0.371	0.334	0.323	0.267	0.178
	308.601	0.043	0.042	0.029	0.025	0.013	0.011	0.674	0.644	0.491	0.323	0.195	0.111	0.29	0.37	0.334	0.323	0.267	0.178
	308.801	0.044	0.042	0.029	0.025	0.013	0.011	0.674	0.644	0.491	0.323	0.194	0.111	0.29	0.37	0.334	0.322	0.267	0.178
	309.001	0.044	0.042	0.029	0.024	0.013	0.01	0.673	0.643	0.491	0.324	0.194	0.111	0.29	0.371	0.334	0.322	0.267	0.178
	309.201	0.044	0.042	0.029	0.025	0.013	0.01	0.674	0.643	0.491	0.324	0.195	0.111	0.29	0.371	0.334	0.322	0.267	0.178
	309.401	0.044	0.042	0.029	0.024	0.013	0.01	0.673	0.643	0.491	0.324	0.194	0.111	0.29	0.371	0.334	0.322	0.267	0.178
	309.601	0.044	0.042	0.03	0.024	0.013	0.01	0.673	0.644	0.491	0.324	0.194	0.111	0.29	0.371	0.334	0.322	0.267	0.178
	309.801	0.043	0.041	0.029	0.022	0.011	0.009	0.673	0.644	0.491	0.324	0.194	0.111	0.291	0.371	0.334	0.323	0.267	0.178
	310.001	0.043	0.041	0.029	0.021	0.011	0.009	0.673	0.644	0.491	0.324	0.193	0.111	0.291	0.371	0.334	0.323	0.267	0.178
	310.201	0.044	0.042	0.03	0.022	0.012	0.01	0.674	0.645	0.492	0.325	0.194	0.112	0.291	0.371	0.334	0.323	0.267	0.178
	310.401	0.044	0.042	0.03	0.022	0.012	0.01	0.673	0.644	0.491	0.324	0.193	0.111	0.291	0.371	0.334	0.322	0.268	0.178
	310.601	0.044	0.043	0.03	0.022	0.012	0.01	0.673	0.644	0.49	0.324	0.193	0.111	0.291	0.37	0.334	0.322	0.267	0.178
	310.801	0.044	0.042	0.03	0.023	0.013	0.01	0.673	0.644	0.491	0.323	0.193	0.111	0.291	0.37	0.334	0.322	0.267	0.177
	311.001	0.044	0.042	0.03	0.023	0.012	0.01	0.673	0.644	0.491	0.323	0.194	0.111	0.291	0.37	0.334	0.323	0.267	0.178
	311.201	0.044	0.042	0.03	0.023	0.013	0.01	0.674	0.645	0.492	0.324	0.195	0.112	0.291	0.371	0.334	0.322	0.267	0.178
	311.401	0.043	0.042	0.029	0.023	0.013	0.01	0.674	0.645	0.492	0.324	0.195	0.112	0.291	0.371	0.334	0.322	0.267	0.178
	311.601	0.043	0.042	0.029	0.023	0.013	0.01	0.674	0.645	0.492	0.324	0.195	0.113	0.291	0.371	0.334	0.323	0.267	0.179
	311.801	0.043	0.042	0.029	0.024	0.013	0.01	0.674	0.645	0.491	0.324	0.195	0.113	0.29	0.371	0.333	0.323	0.267	0.178
	312.001	0.042	0.041	0.028	0.023	0.012	0.008	0.674	0.646	0.491	0.324	0.195	0.113	0.29	0.371	0.333	0.323	0.267	0.178
	312.201	0.042	0.04	0.028	0.023	0.012	0.009	0.674	0.646	0.492	0.323	0.196	0.113	0.29	0.371	0.333	0.323	0.267	0.178
	312.401	0.042	0.04	0.028	0.023	0.013	0.009	0.674	0.646	0.491	0.323	0.195	0.113	0.29	0.371	0.332	0.323	0.267	0.178
	312.601	0.041	0.04	0.028	0.024	0.012	0.009	0.674	0.646	0.491	0.323	0.195	0.113	0.29	0.371	0.332	0.323	0.266	0.178
	312.801	0.041	0.041	0.028	0.024	0.012	0.008	0.674	0.645	0.491	0.324	0.195	0.112	0.291	0.372	0.333	0.324	0.268	0.179
	313.001	0.042	0.042	0.029	0.025	0.013	0.009	0.674	0.645	0.491	0.323	0.195	0.112	0.291	0.372	0.333	0.324	0.267	0.179
	313.201	0.042	0.042	0.029	0.025	0.013	0.01	0.674	0.645	0.491	0.324	0.195	0.112	0.291	0.372	0.333	0.324	0.267	0.179
	313.401	0.042	0.042	0.03	0.025	0.013	0.009	0.674	0.645	0.491	0.324	0.195	0.112	0.291	0.372	0.333	0.324	0.267	0.179
	313.601	0.042	0.042	0.03	0.025	0.012	0.009	0.675	0.645	0.491	0.324	0.195	0.111	0.291	0.371	0.334	0.325	0.268	0.178
	313.801	0.042	0.043	0.029	0.025	0.012	0.01	0.675	0.645	0.491	0.324	0.195	0.111	0.291	0.371	0.334	0.325	0.268	0.179
	314.001	0.042	0.043	0.029	0.025	0.012	0.01	0.675	0.645	0.49	0.324	0.194	0.111	0.291	0.371	0.334	0.325	0.268	0.178
	314.201	0.043	0.043	0.029	0.025	0.012	0.01	0.675	0.644	0.49	0.324	0.194	0.111	0.291	0.371	0.334	0.324	0.268	0.178
	314.401	0.043	0.043	0.03	0.025	0.012	0.011	0.674	0.643	0.489	0.324	0.193	0.11	0.292	0.371	0.334	0.324	0.268	0.178
	314.601	0.043	0.043	0.029	0.025	0.012	0.011	0.675	0.644	0.49	0.325	0.194	0.111	0.292	0.371	0.334	0.325	0.268	0.178
	314.801	0.044	0.043	0.029	0.025	0.012	0.011	0.675	0.644	0.49	0.325	0.194	0.111	0.292	0.371	0.334	0.324	0.268	0.178
	315.001	0.044	0.043	0.029	0.025	0.012	0.011	0.675	0.644	0.49	0.326	0.194	0.111	0.291	0.372	0.334	0.324	0.268	0.178
	315.201	0.044	0.042	0.028	0.025	0.012	0.011	0.675	0.644	0.49	0.326	0.194	0.111	0.292	0.372	0.334	0.323	0.268	0.178
	315.401	0.044	0.042	0.028	0.025	0.012	0.011	0.674	0.644	0.49	0.326	0.194	0.111	0.292	0.372	0.334	0.323	0.268	0.178
	315.601	0.044	0.042	0.028	0.024	0.012	0.012	0.674	0.644	0.49	0.326	0.194	0.111	0.292	0.372	0.334	0.323	0.268	0.179
	315.801	0.043	0.041	0.028	0.024	0.011	0.01	0.675	0.645	0.491	0.327	0.195	0.113	0.291	0.372	0.334	0.323	0.268	0.178
	316.001	0.043	0.041	0.028	0.024	0.011	0.01	0.675	0.645	0.492	0.327	0.196	0.113	0.291	0.372	0.334	0.323	0.267	0.179
	316.201	0.043	0.04	0.028	0.024	0.011	0.01	0.675	0.645	0.492	0.326	0.195	0.113	0.29	0.371	0.333	0.321	0.266	0.178
	316.401	0.044	0.041	0.029	0.025	0.012	0.011	0.675	0.646	0.491	0.326	0.195	0.113	0.29	0.371	0.333	0.321	0.266	0.178
	316.601	0.044	0.041	0.029	0.024	0.011	0.011	0.675	0.645	0.492	0.326	0.195	0.113	0.29	0.371	0.333	0.321	0.266	0.179
	316.801	0.044	0.041	0.029	0.024	0.011	0.011	0.674	0.645	0.492	0.326	0.195	0.113	0.29	0.371	0.333	0.321	0.266	0.179
	317.001	0.044	0.041	0.03	0.024	0.012	0.01	0.674	0.645	0.491	0.325	0.195	0.113	0.29	0.37	0.333	0.321	0.266	0.179
	317.201	0.044	0.041	0.03	0.024	0.012	0.01	0.674	0.645	0.491	0.325	0.195	0.112	0.29	0.37	0.333	0.322	0.266	0.179
	317.401	0.043	0.041	0.03	0.024	0.011	0.009	0.675	0.645	0.491	0.325	0.195	0.112	0.29	0.37	0.334	0.322	0.266	0.179
	317.601	0.043	0.041	0.03	0.023	0.011	0.009	0.674	0.645	0.491	0.325	0.194	0.112	0.289	0.369	0.334	0.322	0.266	0.179
	317.801	0.043	0.041	0.029	0.023	0.011	0.009	0.674	0.645	0.491	0.325	0.194	0.112	0.291	0.369	0.335	0.323	0.267	0.18
	318.001	0.043	0.041	0.029	0.023	0.011	0.009	0.675	0.645	0.491	0.325	0.194	0.112	0.291	0.37	0.335	0.323	0.267	0.18
	318.201	0.043	0.041	0.03	0.023	0.012	0.008	0.674	0.645	0.491	0.325	0.194	0.112	0.291	0.369	0.335	0.323	0.268	0.18
	318.401	0.042	0.04	0.029	0.022	0.011	0.008	0.674	0.645	0.491	0.325	0.194	0.112	0.291	0.37	0.335	0.324	0.268	0.18
	318.601	0.043	0.041	0.029	0.023	0.012	0.008	0.674	0.645	0.491	0.325	0.194	0.112	0.29	0.369	0.334	0.323	0.267	0.179
	318.801	0.043	0.041	0.029	0.022	0.012	0.008	0.674	0.644	0.491	0.325	0.194	0.112	0.29	0.369	0.333	0.322	0.267	0.179
	319.001	0.043	0.041	0.029	0.022	0.012	0.009	0.674	0.644	0.491	0.325	0.194	0.112	0.291	0.37	0.335	0.323	0.267	0.18
	319.201	0.043	0.041	0.029	0.022	0.012	0.009	0.674	0.644	0.491	0.326	0.194	0.112	0.291	0.37	0.334	0.323	0.268	0.18
	319.401	0.043	0.041	0.029	0.022	0.011	0.009	0.673	0.644	0.491	0.326	0.195	0.112	0.291	0.37	0.334	0.323	0.268	0.18
	319.601	0.043	0.041	0.029	0.022	0.011	0.009	0.673	0.644	0.492	0.326	0.195	0.112	0.291	0.37	0.334	0.323	0.268	0.179
	319.801	0.043	0.041	0.029	0.023	0.011	0.009	0.673	0.644	0.492	0.326	0.195	0.112	0.29	0.369	0.333	0.322	0.266	0.178
	320.001	0.043	0.041	0.029	0.023	0.011	0.009	0.672	0.644	0.491	0.324	0.195	0.111	0.29	0.369	0.333	0.322	0.266	0.178
	320.201	0.043	0.041	0.028	0.023	0.011	0.009	0.672	0.644	0.491	0.324	0.195	0.111	0.29	0.37	0.333	0.322	0.267	0.178
	320.401	0.043	0.041	0.028	0.023	0.011	0.009	0.672	0.644	0.491	0.324	0.195	0.111	0.29	0.369	0.333	0.321	0.267	0.178
	320.601	0.043	0.041	0.028	0.023	0.011	0.008	0.672	0.644	0.491	0.324	0.195	0.111	0.289	0.369	0.333	0.321	0.267	0.178
	320.801	0.042	0.041	0.028	0.023	0.011	0.008	0.673	0.645	0.492	0.325	0.197	0.111	0.289	0.369	0.333	0.321	0.267	0.178
	321.001	0.042	0.041	0.028	0.023	0.011	0.008	0.673	0.645	0.492	0.325	0.197	0.111	0.289	0.369	0.334	0.321	0.267	0.177
	321.201	0.042	0.042	0.027	0.023	0.011	0.008	0.673	0.645	0.492	0.325	0.197	0.111	0.289	0.369	0.334	0.32	0.266	0.177
	321.401	0.042	0.042	0.027	0.023	0.011	0.008	0.673	0.645	0.492	0.325	0.196	0.112	0.289	0.369	0.334	0.32	0.266	0.177
	321.601	0.042	0.042	0.027	0.023	0.011	0.008	0.673	0.645	0.492	0.325	0.196	0.111	0.289	0.369	0.334	0.32	0.266	0.177
	321.801	0.042	0.042	0.027	0.023	0.011	0.008	0.674	0.645	0.492	0.325	0.195	0.112	0.289	0.369	0.334	0.32	0.265	0.177
	322.001	0.042	0.041	0.027	0.024	0.011	0.008	0.675	0.646	0.493	0.326	0.196	0.112	0.289	0.369	0.334	0.32	0.265	0.177
	322.201	0.042	0.041	0.028	0.024	0.011	0.008	0.674	0.644	0.492	0.325	0.195	0.111	0.288	0.369	0.334	0.32	0.265	0.177
	322.401	0.042	0.041	0.028	0.024	0.012	0.009	0.675	0.645	0.493	0.326	0.196	0.112	0.289	0.369	0.333	0.32	0.265	0.177
	322.601	0.042	0.041	0.028	0.024	0.012	0.009	0.675	0.645	0.493	0.326	0.196	0.113	0.289	0.369	0.333	0.32	0.265	0.177
	322.801	0.044	0.041	0.029	0.025	0.012	0.01	0.675	0.645	0.493	0.326	0.195	0.113	0.289	0.368	0.333	0.321	0.265	0.177
	323.001	0.044	0.042	0.029	0.025	0.012	0.01	0.674	0.644	0.492	0.325	0.194	0.112	0.289	0.368	0.333	0.321	0.265	0.177
	323.201	0.044	0.041	0.029	0.025	0.013	0.01	0.673	0.644	0.492	0.326	0.194	0.112	0.289	0.368	0.333	0.321	0.265	0.177
	323.401	0.044	0.041	0.029	0.025	0.012	0.01	0.673	0.644	0.492	0.326	0.194	0.112	0.289	0.368	0.333	0.321	0.265	0.177
	323.601	0.045	0.041	0.029	0.025	0.013	0.01	0.673	0.644	0.492	0.326	0.194	0.112	0.289	0.368	0.333	0.321	0.265	0.177
	323.801	0.045	0.041	0.029	0.025	0.013	0.01	0.673	0.644	0.492	0.325	0.194	0.112	0.289	0.368	0.333	0.322	0.266	0.176
	324.001	0.045	0.041	0.029	0.025	0.012	0.01	0.672	0.643	0.49	0.324	0.193	0.111	0.289	0.368	0.333	0.322	0.266	0.176
	324.201	0.045	0.041	0.029	0.025	0.012	0.01	0.672	0.643	0.49	0.323	0.193	0.111	0.289	0.369	0.333	0.322	0.266	0.176
	324.401	0.045	0.041	0.029	0.025	0.012	0.01	0.672	0.643	0.49	0.323	0.193	0.111	0.289	0.368	0.333	0.322	0.267	0.176
	324.601	0.045	0.042	0.029	0.024	0.012	0.01	0.672	0.643	0.489	0.323	0.193	0.111	0.289	0.368	0.333	0.322	0.267	0.177
	324.801	0.044	0.042	0.029	0.025	0.011	0.01	0.673	0.644	0.49	0.324	0.194	0.112	0.289	0.368	0.333	0.322	0.267	0.177
	325.001	0.044	0.041	0.029	0.024	0.011	0.01	0.672	0.643	0.489	0.323	0.193	0.11	0.289	0.368	0.333	0.322	0.267	0.177
	325.201	0.044	0.041	0.029	0.024	0.011	0.01	0.672	0.643	0.489	0.323	0.193	0.11	0.289	0.369	0.332	0.322	0.267	0.176
	325.401	0.044	0.041	0.029	0.024	0.012	0.01	0.672	0.643	0.49	0.323	0.193	0.11	0.29	0.369	0.333	0.323	0.268	0.177
	325.601	0.044	0.041	0.029	0.023	0.012	0.01	0.673	0.644	0.491	0.324	0.195	0.111	0.29	0.37	0.333	0.323	0.268	0.178
	325.801	0.044	0.041	0.029	0.023	0.012	0.01	0.673	0.643	0.491	0.324	0.195	0.111	0.29	0.37	0.332	0.323	0.267	0.178
	326.001	0.042	0.04	0.028	0.022	0.01	0.01	0.674	0.644	0.492	0.325	0.196	0.112	0.292	0.371	0.333	0.324	0.269	0.179
	326.201	0.042	0.04	0.028	0.022	0.01	0.01	0.675	0.644	0.492	0.325	0.196	0.113	0.291	0.37	0.332	0.323	0.267	0.178
	326.401	0.042	0.04	0.028	0.022	0.011	0.009	0.675	0.645	0.492	0.325	0.196	0.113	0.292	0.371	0.333	0.324	0.268	0.179
	326.601	0.042	0.039	0.028	0.022	0.011	0.009	0.675	0.645	0.492	0.326	0.196	0.113	0.292	0.372	0.333	0.324	0.268	0.179
	326.801	0.042	0.04	0.028	0.022	0.011	0.009	0.675	0.644	0.492	0.326	0.196	0.113	0.292	0.371	0.333	0.324	0.268	0.179
	327.001	0.042	0.04	0.027	0.022	0.011	0.009	0.675	0.644	0.492	0.327	0.196	0.113	0.292	0.371	0.333	0.323	0.268	0.179
	327.201	0.042	0.04	0.027	0.022	0.011	0.009	0.675	0.645	0.492	0.327	0.196	0.113	0.292	0.371	0.334	0.324	0.267	0.178
	327.401	0.043	0.04	0.027	0.022	0.011	0.009	0.674	0.644	0.491	0.326	0.195	0.112	0.292	0.371	0.334	0.323	0.268	0.178
	327.601	0.043	0.04	0.027	0.022	0.011	0.009	0.673	0.644	0.491	0.326	0.196	0.112	0.292	0.371	0.334	0.323	0.267	0.178
	327.801	0.043	0.041	0.028	0.023	0.011	0.009	0.673	0.644	0.491	0.326	0.195	0.112	0.292	0.371	0.334	0.323	0.268	0.178
	328.001	0.044	0.041	0.027	0.023	0.011	0.008	0.673	0.644	0.491	0.326	0.195	0.112	0.292	0.37	0.334	0.323	0.268	0.178
	328.201	0.044	0.042	0.029	0.024	0.012	0.009	0.673	0.643	0.491	0.326	0.195	0.112	0.291	0.37	0.334	0.323	0.268	0.178
	328.401	0.044	0.042	0.029	0.024	0.012	0.009	0.673	0.643	0.491	0.326	0.195	0.112	0.291	0.37	0.333	0.323	0.268	0.178
	328.601	0.044	0.042	0.029	0.024	0.012	0.009	0.672	0.642	0.49	0.325	0.194	0.111	0.291	0.369	0.334	0.323	0.268	0.178
	328.801	0.044	0.043	0.029	0.025	0.012	0.009	0.672	0.642	0.491	0.325	0.194	0.11	0.29	0.368	0.333	0.322	0.268	0.177
	329.001	0.043	0.042	0.029	0.024	0.012	0.009	0.672	0.642	0.491	0.325	0.194	0.11	0.29	0.368	0.333	0.322	0.267	0.176
	329.201	0.043	0.043	0.029	0.024	0.012	0.01	0.672	0.642	0.491	0.324	0.194	0.11	0.29	0.367	0.333	0.323	0.267	0.176
	329.401	0.043	0.043	0.029	0.024	0.012	0.01	0.672	0.643	0.491	0.324	0.194	0.11	0.29	0.367	0.333	0.322	0.267	0.176
	329.601	0.043	0.042	0.029	0.024	0.012	0.01	0.671	0.643	0.491	0.324	0.194	0.11	0.29	0.368	0.333	0.322	0.267	0.176
	329.801	0.043	0.042	0.028	0.024	0.012	0.01	0.672	0.644	0.492	0.324	0.195	0.111	0.29	0.368	0.333	0.322	0.267	0.176
	330.001	0.043	0.042	0.029	0.024	0.012	0.01	0.672	0.644	0.492	0.324	0.195	0.111	0.29	0.368	0.334	0.322	0.267	0.176
	330.201	0.041	0.041	0.028	0.023	0.011	0.009	0.672	0.644	0.492	0.325	0.195	0.112	0.29	0.369	0.334	0.322	0.266	0.176
	330.401	0.041	0.041	0.028	0.023	0.01	0.009	0.672	0.643	0.492	0.325	0.194	0.112	0.289	0.369	0.334	0.322	0.266	0.176
	330.601	0.041	0.04	0.027	0.022	0.01	0.008	0.672	0.643	0.491	0.325	0.194	0.112	0.29	0.368	0.334	0.323	0.266	0.176
	330.801	0.042	0.041	0.028	0.023	0.011	0.009	0.672	0.643	0.491	0.325	0.194	0.112	0.29	0.368	0.334	0.322	0.266	0.176
	331.001	0.043	0.041	0.028	0.023	0.011	0.009	0.672	0.643	0.492	0.326	0.195	0.113	0.289	0.368	0.333	0.322	0.266	0.176
	331.201	0.042	0.039	0.027	0.023	0.01	0.008	0.671	0.642	0.491	0.324	0.194	0.112	0.289	0.369	0.333	0.322	0.266	0.177
	331.401	0.042	0.039	0.027	0.022	0.01	0.008	0.671	0.642	0.491	0.324	0.194	0.112	0.289	0.369	0.333	0.322	0.266	0.177
	331.601	0.043	0.04	0.028	0.023	0.011	0.01	0.672	0.643	0.491	0.325	0.195	0.112	0.29	0.37	0.334	0.323	0.267	0.179
	331.801	0.044	0.04	0.028	0.023	0.012	0.01	0.671	0.643	0.491	0.325	0.195	0.112	0.29	0.37	0.334	0.323	0.267	0.179
	332.001	0.044	0.04	0.028	0.023	0.012	0.009	0.672	0.643	0.491	0.326	0.194	0.112	0.29	0.37	0.334	0.323	0.267	0.179
	332.201	0.044	0.04	0.028	0.023	0.012	0.01	0.672	0.643	0.491	0.325	0.194	0.112	0.289	0.37	0.334	0.324	0.268	0.179
	332.401	0.044	0.04	0.028	0.023	0.012	0.01	0.672	0.643	0.491	0.325	0.195	0.112	0.29	0.37	0.334	0.324	0.268	0.179
	332.601	0.044	0.04	0.028	0.023	0.012	0.01	0.672	0.643	0.491	0.325	0.195	0.112	0.29	0.37	0.334	0.324	0.268	0.179
	332.801	0.043	0.04	0.028	0.023	0.011	0.011	0.672	0.643	0.491	0.325	0.195	0.112	0.29	0.37	0.334	0.323	0.268	0.179
	333.001	0.043	0.04	0.028	0.023	0.011	0.011	0.672	0.643	0.491	0.324	0.195	0.111	0.291	0.371	0.334	0.324	0.268	0.179
	333.201	0.043	0.04	0.027	0.023	0.011	0.011	0.672	0.644	0.491	0.324	0.195	0.111	0.291	0.371	0.334	0.324	0.268	0.179
	333.401	0.043	0.04	0.027	0.023	0.011	0.01	0.672	0.644	0.49	0.324	0.195	0.111	0.291	0.371	0.334	0.324	0.268	0.179
	333.601	0.042	0.04	0.027	0.023	0.01	0.01	0.672	0.645	0.49	0.324	0.195	0.111	0.291	0.37	0.334	0.324	0.268	0.179
	333.801	0.042	0.04	0.027	0.023	0.01	0.01	0.672	0.645	0.49	0.324	0.195	0.111	0.291	0.37	0.334	0.323	0.268	0.178
	334.001	0.041	0.041	0.027	0.023	0.01	0.01	0.674	0.646	0.491	0.325	0.196	0.112	0.291	0.37	0.334	0.323	0.268	0.178
	334.201	0.04	0.04	0.026	0.022	0.009	0.008	0.673	0.645	0.49	0.325	0.195	0.111	0.289	0.369	0.333	0.322	0.267	0.178
	334.401	0.04	0.04	0.027	0.022	0.008	0.008	0.672	0.645	0.49	0.325	0.195	0.111	0.289	0.369	0.333	0.322	0.267	0.177
	334.601	0.041	0.04	0.027	0.022	0.008	0.008	0.673	0.646	0.491	0.326	0.196	0.112	0.289	0.369	0.333	0.322	0.268	0.177
	334.801	0.042	0.041	0.028	0.023	0.009	0.008	0.672	0.645	0.49	0.325	0.195	0.111	0.288	0.369	0.332	0.322	0.267	0.178
	335.001	0.042	0.041	0.028	0.022	0.009	0.008	0.672	0.645	0.49	0.325	0.195	0.111	0.288	0.369	0.332	0.321	0.267	0.178
	335.201	0.042	0.04	0.028	0.022	0.009	0.008	0.672	0.645	0.49	0.325	0.195	0.111	0.288	0.369	0.332	0.321	0.267	0.178
	335.401	0.041	0.039	0.027	0.021	0.008	0.007	0.673	0.645	0.491	0.326	0.195	0.112	0.288	0.369	0.332	0.321	0.267	0.178
	335.601	0.041	0.039	0.027	0.02	0.009	0.008	0.673	0.645	0.491	0.326	0.195	0.112	0.289	0.37	0.333	0.322	0.268	0.179
	335.801	0.042	0.039	0.027	0.02	0.009	0.008	0.672	0.644	0.49	0.325	0.194	0.111	0.289	0.37	0.333	0.322	0.268	0.178
	336.001	0.042	0.039	0.027	0.02	0.009	0.008	0.672	0.643	0.49	0.325	0.194	0.112	0.289	0.37	0.333	0.322	0.269	0.178
	336.201	0.042	0.039	0.027	0.02	0.009	0.008	0.671	0.643	0.49	0.325	0.194	0.112	0.289	0.37	0.333	0.322	0.268	0.178
	336.401	0.042	0.039	0.027	0.02	0.009	0.008	0.672	0.643	0.49	0.325	0.194	0.112	0.289	0.37	0.333	0.322	0.268	0.177
	336.601	0.042	0.039	0.027	0.019	0.009	0.008	0.672	0.643	0.49	0.325	0.194	0.112	0.29	0.37	0.333	0.322	0.268	0.178
	336.801	0.041	0.039	0.027	0.019	0.009	0.008	0.671	0.643	0.49	0.325	0.194	0.112	0.29	0.37	0.333	0.322	0.268	0.177
	337.001	0.042	0.04	0.028	0.02	0.011	0.008	0.672	0.643	0.49	0.325	0.194	0.112	0.29	0.369	0.333	0.322	0.268	0.177
	337.201	0.042	0.04	0.027	0.02	0.011	0.008	0.672	0.643	0.49	0.325	0.194	0.112	0.29	0.369	0.333	0.323	0.268	0.177
	337.401	0.041	0.04	0.027	0.02	0.01	0.008	0.671	0.643	0.489	0.324	0.193	0.112	0.29	0.369	0.333	0.322	0.268	0.177
	337.601	0.041	0.04	0.027	0.02	0.01	0.008	0.671	0.643	0.49	0.324	0.193	0.112	0.29	0.368	0.333	0.323	0.267	0.177
	337.801	0.041	0.04	0.027	0.02	0.01	0.008	0.671	0.643	0.49	0.324	0.193	0.112	0.29	0.368	0.333	0.323	0.267	0.178
	338.001	0.041	0.041	0.027	0.02	0.01	0.008	0.672	0.644	0.491	0.325	0.195	0.113	0.289	0.368	0.334	0.323	0.267	0.178
	338.201	0.041	0.041	0.027	0.02	0.01	0.008	0.672	0.645	0.492	0.326	0.195	0.113	0.289	0.369	0.334	0.323	0.267	0.177
	338.401	0.041	0.04	0.027	0.021	0.01	0.007	0.672	0.644	0.491	0.325	0.195	0.112	0.289	0.369	0.334	0.323	0.267	0.178
	338.601	0.041	0.04	0.027	0.021	0.009	0.007	0.672	0.644	0.492	0.325	0.195	0.113	0.289	0.369	0.334	0.323	0.267	0.178
	338.801	0.042	0.041	0.028	0.023	0.01	0.008	0.672	0.644	0.492	0.325	0.195	0.113	0.289	0.37	0.334	0.322	0.267	0.178
	339.001	0.043	0.041	0.029	0.023	0.011	0.008	0.672	0.644	0.492	0.325	0.195	0.112	0.289	0.369	0.334	0.323	0.267	0.178
	339.201	0.042	0.04	0.028	0.023	0.009	0.008	0.673	0.644	0.492	0.325	0.195	0.112	0.29	0.371	0.335	0.324	0.268	0.179
	339.401	0.042	0.039	0.028	0.023	0.01	0.008	0.673	0.644	0.492	0.326	0.194	0.113	0.289	0.37	0.335	0.322	0.267	0.178
	339.601	0.043	0.039	0.028	0.023	0.009	0.009	0.673	0.644	0.492	0.325	0.194	0.112	0.289	0.37	0.335	0.322	0.267	0.178
	339.801	0.043	0.04	0.028	0.023	0.009	0.009	0.673	0.644	0.492	0.325	0.194	0.112	0.289	0.37	0.335	0.321	0.267	0.178
	340.001	0.043	0.04	0.028	0.022	0.01	0.009	0.672	0.644	0.492	0.325	0.193	0.112	0.289	0.37	0.335	0.321	0.267	0.178
	340.201	0.042	0.039	0.028	0.022	0.01	0.008	0.672	0.643	0.492	0.325	0.193	0.112	0.289	0.371	0.335	0.321	0.267	0.177
	340.401	0.042	0.039	0.028	0.022	0.01	0.008	0.673	0.643	0.492	0.325	0.193	0.111	0.289	0.37	0.335	0.321	0.266	0.177
	340.601	0.042	0.039	0.027	0.022	0.01	0.008	0.673	0.644	0.491	0.325	0.193	0.111	0.289	0.37	0.335	0.321	0.266	0.177
	340.801	0.042	0.04	0.027	0.021	0.01	0.008	0.672	0.644	0.491	0.325	0.193	0.112	0.29	0.37	0.335	0.321	0.267	0.177
	341.001	0.042	0.04	0.027	0.021	0.01	0.008	0.673	0.643	0.491	0.325	0.192	0.112	0.29	0.37	0.335	0.321	0.267	0.177
	341.201	0.042	0.04	0.026	0.021	0.01	0.008	0.672	0.643	0.491	0.325	0.193	0.113	0.29	0.37	0.335	0.322	0.267	0.178
	341.401	0.042	0.04	0.026	0.021	0.01	0.008	0.672	0.643	0.491	0.325	0.193	0.113	0.29	0.37	0.335	0.322	0.267	0.178
	341.601	0.041	0.041	0.026	0.02	0.01	0.009	0.672	0.643	0.491	0.325	0.194	0.113	0.29	0.37	0.334	0.322	0.267	0.178
	341.801	0.041	0.04	0.025	0.02	0.01	0.009	0.671	0.643	0.491	0.325	0.194	0.113	0.29	0.369	0.334	0.322	0.267	0.178
	342.001	0.041	0.041	0.025	0.02	0.011	0.008	0.671	0.642	0.491	0.325	0.194	0.112	0.289	0.369	0.334	0.322	0.267	0.178
	342.201	0.041	0.04	0.025	0.02	0.011	0.008	0.671	0.642	0.491	0.326	0.194	0.111	0.29	0.37	0.334	0.322	0.267	0.177
	342.401	0.041	0.04	0.026	0.02	0.011	0.008	0.671	0.642	0.491	0.325	0.194	0.111	0.289	0.369	0.333	0.322	0.267	0.178
	342.601	0.042	0.041	0.027	0.022	0.012	0.009	0.672	0.643	0.492	0.326	0.196	0.113	0.289	0.369	0.333	0.322	0.267	0.177
	342.801	0.043	0.041	0.027	0.022	0.012	0.009	0.671	0.642	0.491	0.325	0.195	0.111	0.289	0.369	0.333	0.322	0.267	0.178
	343.001	0.043	0.041	0.027	0.022	0.012	0.009	0.672	0.643	0.492	0.326	0.196	0.112	0.289	0.369	0.333	0.323	0.267	0.178
	343.201	0.043	0.041	0.028	0.021	0.012	0.009	0.672	0.643	0.491	0.326	0.196	0.112	0.289	0.369	0.333	0.323	0.267	0.177
	343.401	0.043	0.04	0.028	0.021	0.012	0.009	0.672	0.643	0.491	0.326	0.196	0.112	0.288	0.368	0.332	0.322	0.267	0.176
	343.601	0.044	0.04	0.028	0.021	0.012	0.009	0.672	0.643	0.491	0.326	0.196	0.112	0.289	0.369	0.333	0.323	0.268	0.177
	343.801	0.044	0.04	0.028	0.021	0.012	0.009	0.672	0.643	0.491	0.326	0.196	0.111	0.289	0.369	0.334	0.323	0.268	0.177
	344.001	0.044	0.04	0.028	0.021	0.012	0.009	0.671	0.642	0.49	0.324	0.194	0.11	0.289	0.369	0.334	0.323	0.268	0.176
	344.201	0.044	0.039	0.028	0.021	0.012	0.009	0.671	0.642	0.49	0.325	0.194	0.11	0.289	0.369	0.334	0.323	0.268	0.176
	344.401	0.044	0.039	0.028	0.021	0.012	0.01	0.671	0.642	0.49	0.324	0.194	0.11	0.289	0.369	0.334	0.323	0.268	0.177
	344.601	0.044	0.039	0.029	0.021	0.012	0.01	0.671	0.643	0.491	0.324	0.194	0.111	0.289	0.369	0.334	0.323	0.268	0.177
	344.801	0.043	0.039	0.029	0.021	0.011	0.01	0.671	0.643	0.49	0.324	0.194	0.111	0.289	0.369	0.334	0.323	0.268	0.177
	345.001	0.044	0.039	0.028	0.022	0.011	0.01	0.671	0.643	0.49	0.324	0.193	0.111	0.289	0.369	0.334	0.323	0.268	0.177
	345.201	0.044	0.039	0.028	0.022	0.011	0.009	0.671	0.643	0.49	0.324	0.193	0.111	0.289	0.369	0.334	0.323	0.268	0.177
	345.401	0.043	0.039	0.028	0.022	0.011	0.009	0.671	0.643	0.49	0.324	0.193	0.111	0.289	0.37	0.334	0.322	0.268	0.178
	345.601	0.043	0.039	0.028	0.022	0.011	0.009	0.671	0.643	0.49	0.324	0.193	0.111	0.289	0.37	0.334	0.322	0.267	0.178
	345.801	0.043	0.039	0.027	0.022	0.01	0.009	0.671	0.643	0.491	0.324	0.193	0.111	0.289	0.37	0.333	0.322	0.267	0.178
	346.001	0.043	0.039	0.027	0.023	0.011	0.008	0.671	0.643	0.491	0.324	0.193	0.111	0.29	0.37	0.333	0.321	0.267	0.177
	346.201	0.043	0.039	0.028	0.023	0.011	0.008	0.671	0.643	0.491	0.324	0.193	0.111	0.289	0.37	0.333	0.321	0.267	0.177
	346.401	0.043	0.039	0.028	0.023	0.011	0.008	0.672	0.643	0.491	0.324	0.193	0.111	0.289	0.37	0.333	0.321	0.267	0.177
	346.601	0.043	0.039	0.028	0.023	0.01	0.008	0.672	0.643	0.491	0.324	0.193	0.111	0.289	0.37	0.333	0.321	0.267	0.177
	346.801	0.043	0.039	0.028	0.023	0.011	0.008	0.671	0.643	0.491	0.324	0.193	0.111	0.289	0.37	0.333	0.321	0.267	0.177
	347.001	0.043	0.039	0.028	0.023	0.011	0.007	0.671	0.643	0.491	0.324	0.193	0.111	0.289	0.369	0.333	0.321	0.267	0.177
	347.201	0.043	0.039	0.028	0.023	0.011	0.007	0.671	0.643	0.491	0.324	0.193	0.111	0.289	0.369	0.332	0.322	0.267	0.176
	347.401	0.043	0.04	0.028	0.023	0.012	0.007	0.672	0.644	0.492	0.326	0.195	0.112	0.288	0.37	0.332	0.322	0.267	0.176
	347.601	0.043	0.04	0.028	0.022	0.011	0.007	0.671	0.644	0.492	0.326	0.195	0.112	0.29	0.371	0.333	0.323	0.268	0.177
	347.801	0.043	0.039	0.028	0.022	0.011	0.007	0.671	0.643	0.492	0.326	0.195	0.112	0.29	0.371	0.334	0.323	0.268	0.177
	348.001	0.043	0.04	0.028	0.022	0.011	0.008	0.671	0.643	0.492	0.326	0.195	0.112	0.29	0.37	0.334	0.323	0.268	0.177
	348.201	0.043	0.04	0.028	0.022	0.011	0.008	0.669	0.642	0.491	0.325	0.194	0.111	0.29	0.37	0.334	0.323	0.268	0.178
	348.401	0.042	0.04	0.029	0.022	0.011	0.008	0.669	0.641	0.49	0.325	0.195	0.111	0.289	0.37	0.334	0.323	0.268	0.178
	348.601	0.042	0.04	0.029	0.022	0.011	0.008	0.669	0.641	0.49	0.325	0.194	0.111	0.289	0.37	0.334	0.323	0.268	0.178
	348.801	0.043	0.041	0.03	0.024	0.012	0.009	0.669	0.641	0.49	0.325	0.194	0.112	0.289	0.37	0.334	0.324	0.268	0.179
	349.001	0.043	0.041	0.029	0.024	0.012	0.009	0.669	0.641	0.49	0.325	0.195	0.112	0.289	0.37	0.334	0.323	0.269	0.179
	349.201	0.042	0.04	0.028	0.023	0.011	0.008	0.669	0.641	0.49	0.325	0.195	0.112	0.289	0.37	0.334	0.323	0.269	0.179
	349.401	0.042	0.04	0.028	0.023	0.011	0.009	0.669	0.641	0.49	0.325	0.195	0.112	0.29	0.37	0.334	0.323	0.269	0.179
	349.601	0.044	0.041	0.029	0.024	0.011	0.009	0.669	0.641	0.49	0.325	0.195	0.112	0.289	0.37	0.334	0.323	0.268	0.179
	349.801	0.043	0.041	0.029	0.024	0.011	0.01	0.669	0.641	0.49	0.325	0.195	0.112	0.289	0.37	0.334	0.323	0.268	0.179
	350.001	0.043	0.041	0.029	0.024	0.011	0.01	0.67	0.641	0.49	0.325	0.195	0.112	0.289	0.37	0.334	0.323	0.268	0.178
	350.201	0.043	0.041	0.029	0.023	0.01	0.009	0.67	0.641	0.49	0.325	0.195	0.112	0.289	0.369	0.334	0.323	0.267	0.178
	350.401	0.042	0.04	0.028	0.022	0.009	0.009	0.67	0.641	0.49	0.325	0.195	0.112	0.289	0.369	0.334	0.322	0.267	0.178
	350.601	0.042	0.04	0.028	0.022	0.01	0.008	0.67	0.641	0.49	0.325	0.195	0.112	0.289	0.369	0.334	0.322	0.267	0.178
	350.801	0.043	0.041	0.029	0.023	0.011	0.01	0.67	0.641	0.49	0.325	0.195	0.111	0.289	0.369	0.334	0.322	0.267	0.177
	351.001	0.043	0.041	0.028	0.024	0.011	0.01	0.67	0.641	0.49	0.325	0.195	0.112	0.289	0.369	0.334	0.322	0.267	0.178
	351.201	0.043	0.041	0.028	0.023	0.012	0.01	0.67	0.641	0.49	0.325	0.194	0.111	0.289	0.37	0.334	0.322	0.267	0.178
	351.401	0.044	0.042	0.029	0.024	0.013	0.011	0.67	0.641	0.49	0.325	0.194	0.111	0.29	0.37	0.335	0.322	0.266	0.177
	351.601	0.044	0.042	0.029	0.024	0.013	0.011	0.669	0.641	0.49	0.324	0.194	0.111	0.29	0.37	0.335	0.322	0.266	0.177
	351.801	0.045	0.042	0.029	0.024	0.013	0.01	0.671	0.643	0.49	0.325	0.195	0.112	0.29	0.37	0.335	0.322	0.266	0.177
	352.001	0.044	0.041	0.028	0.023	0.013	0.009	0.67	0.642	0.489	0.324	0.194	0.111	0.289	0.368	0.334	0.321	0.265	0.177
	352.201	0.045	0.041	0.029	0.024	0.014	0.01	0.67	0.642	0.489	0.324	0.194	0.112	0.289	0.368	0.334	0.321	0.266	0.177
	352.401	0.043	0.04	0.029	0.023	0.013	0.009	0.67	0.642	0.489	0.324	0.194	0.112	0.289	0.368	0.334	0.321	0.266	0.177
	352.601	0.044	0.041	0.029	0.023	0.013	0.009	0.671	0.641	0.489	0.324	0.194	0.112	0.289	0.368	0.334	0.321	0.266	0.177
	352.801	0.043	0.04	0.029	0.023	0.013	0.009	0.671	0.643	0.491	0.325	0.195	0.113	0.289	0.367	0.334	0.321	0.266	0.177
	353.001	0.043	0.04	0.028	0.023	0.013	0.009	0.67	0.641	0.49	0.324	0.194	0.112	0.289	0.367	0.334	0.321	0.267	0.177
	353.201	0.041	0.039	0.028	0.021	0.012	0.008	0.67	0.641	0.49	0.324	0.194	0.112	0.29	0.368	0.335	0.322	0.268	0.178
	353.401	0.041	0.039	0.028	0.022	0.011	0.009	0.671	0.642	0.491	0.325	0.195	0.112	0.289	0.367	0.334	0.321	0.267	0.177
	353.601	0.041	0.039	0.028	0.021	0.011	0.008	0.671	0.642	0.491	0.325	0.195	0.112	0.29	0.368	0.334	0.322	0.268	0.178
	353.801	0.041	0.04	0.028	0.021	0.011	0.008	0.671	0.642	0.492	0.325	0.195	0.112	0.289	0.368	0.334	0.322	0.267	0.178
	354.001	0.041	0.04	0.028	0.021	0.011	0.008	0.671	0.643	0.492	0.325	0.195	0.113	0.289	0.368	0.334	0.323	0.267	0.178
	354.201	0.041	0.04	0.028	0.021	0.01	0.008	0.671	0.643	0.492	0.325	0.195	0.113	0.289	0.368	0.334	0.323	0.267	0.178
	354.401	0.041	0.04	0.027	0.021	0.01	0.008	0.671	0.643	0.492	0.325	0.195	0.113	0.289	0.368	0.334	0.323	0.268	0.178
	354.601	0.041	0.041	0.027	0.021	0.01	0.008	0.671	0.642	0.492	0.325	0.194	0.112	0.288	0.369	0.334	0.323	0.268	0.177
	354.801	0.042	0.042	0.028	0.022	0.011	0.009	0.671	0.642	0.492	0.325	0.194	0.112	0.288	0.369	0.334	0.323	0.268	0.177
	355.001	0.042	0.042	0.028	0.022	0.011	0.009	0.67	0.642	0.492	0.325	0.194	0.112	0.288	0.37	0.334	0.323	0.267	0.177
	355.201	0.043	0.042	0.028	0.022	0.011	0.009	0.67	0.642	0.492	0.324	0.194	0.112	0.288	0.37	0.334	0.323	0.267	0.178
	355.401	0.043	0.042	0.028	0.022	0.011	0.009	0.67	0.643	0.491	0.324	0.194	0.112	0.288	0.37	0.334	0.323	0.267	0.177
	355.601	0.043	0.042	0.028	0.022	0.011	0.009	0.67	0.643	0.491	0.324	0.194	0.113	0.288	0.37	0.334	0.322	0.267	0.177
	355.801	0.043	0.042	0.028	0.022	0.011	0.009	0.67	0.643	0.491	0.324	0.194	0.113	0.287	0.369	0.333	0.322	0.266	0.177
	356.001	0.043	0.042	0.028	0.022	0.011	0.009	0.668	0.641	0.49	0.323	0.193	0.112	0.287	0.368	0.333	0.322	0.266	0.177
	356.201	0.043	0.041	0.029	0.022	0.012	0.009	0.668	0.641	0.49	0.323	0.193	0.112	0.287	0.368	0.333	0.322	0.267	0.177
	356.401	0.043	0.042	0.028	0.021	0.012	0.009	0.668	0.641	0.49	0.323	0.193	0.112	0.287	0.368	0.333	0.322	0.267	0.177
	356.601	0.043	0.042	0.028	0.021	0.011	0.009	0.669	0.641	0.49	0.323	0.193	0.112	0.288	0.368	0.334	0.323	0.268	0.178
	356.801	0.042	0.04	0.027	0.02	0.01	0.008	0.669	0.64	0.49	0.323	0.193	0.112	0.288	0.369	0.334	0.323	0.268	0.178
	357.001	0.041	0.04	0.027	0.02	0.01	0.008	0.669	0.64	0.49	0.323	0.193	0.112	0.288	0.368	0.334	0.323	0.268	0.178
	357.201	0.042	0.041	0.027	0.02	0.01	0.008	0.669	0.64	0.49	0.323	0.193	0.112	0.288	0.368	0.334	0.323	0.268	0.178
	357.401	0.043	0.041	0.028	0.022	0.01	0.01	0.669	0.64	0.49	0.323	0.193	0.111	0.288	0.368	0.334	0.323	0.268	0.177
	357.601	0.043	0.041	0.028	0.022	0.01	0.009	0.669	0.64	0.49	0.323	0.193	0.111	0.289	0.369	0.335	0.324	0.269	0.178
	357.801	0.043	0.041	0.028	0.022	0.01	0.01	0.669	0.64	0.489	0.323	0.193	0.111	0.289	0.369	0.335	0.324	0.269	0.178
	358.001	0.043	0.041	0.028	0.022	0.01	0.01	0.669	0.641	0.489	0.324	0.193	0.111	0.289	0.369	0.335	0.324	0.269	0.178
[truncated: 460 more rows]

## Sheet: Fig 2D-E Quantum Dot
		Relative Spot Intensity (Nb)
[truncated: 15 more rows]

## Sheet: Fig2F PP
		Log(Nb, M)	RBD-2-1F				Log(Nb, M)	RBD-1-2G				Log(Nb, M)	RBD-1-1E
[truncated: 16 more rows]

[truncated: 18 more sheets: Fig2G PP , Fig 2H Live, Figure 4A-B pH Octet, Fig 4C-D PP, Fig 4E-4F qRT-PCR, Fig 5C Nb Energy , Fig 5D Mut-WT Heat, Fig S2. Octet, Fig S3. Octet, Fig S4 QD Nb, Fig S5 QD Fc, Fig S6 Octet, Fig S7 PP, Fig S9 Live, Fig S11 qRT-PCR, Fig S15A RBD Energy, Fig S15B-C WT and Mut Heat, Figure S17 Octet]
